# Supplementary material for: Activating the NFE2L1-ubiquitin-proteasome system by DDI2 protects from ferroptosis
Source: Cell Death Differ. 2024 Oct 9;32(3):480–7. doi: 10.1038/s41418-024-01398-z (PMC11893739; doi:10.1038/s41418-024-01398-z)
Supplement: Supplementary file 3 — Supplementary Table 3 [file 41418_2024_1398_MOESM3_ESM.xlsx]

## Sheet: WT vs KO Ubiquitome
WT_DMSO 1	WT_DMSO 2	WT_DMSO 3	WT_DMSO 4	KO_DMSO 1	KO_DMSO 2	KO_DMSO 3	KO_DMSO 4	PTM_0_aa	Student's T-test Significant KO_DMSO_WT_DMSO	-Log Student's T-test p-value KO_DMSO_WT_DMSO	Student's T-test Difference KO_DMSO_WT_DMSO	Student's T-test Test statistic KO_DMSO_WT_DMSO	PG.Genes	PG.ProteinDescriptions	PG.ProteinGroups	PG.ProteinNames	PEP.PeptidePosition	EG.PrecursorId	EG.PTMLocalizationProbabilities	PTM_group
12.0379	12.2289	12.2871	11.6462	12.9096	13.2497	12.5718	13.7187	K	+	2.01383	1.06241	3.73437	AAAS	Aladin	Q9NRG9	AAAS_HUMAN	53	_DPLK[GlyGly (K)]TPGR_.2	_DPLK[GlyGly (K): 100%]TPGR_	_DPLK[GlyGly (K)]TPGR_.2
11.1415	14.2151	13.3708	11.1398	15.2234	14.3327	14.7932	14.1328	K	+	1.40278	2.15372	2.62056	AAAS	Aladin	Q9NRG9	AAAS_HUMAN	40	_GQWINLPVLQLTK[GlyGly (K)]DPLK_.3	_GQWINLPVLQLTK[GlyGly (K): 100%]DPLK_	_GQWINLPVLQLTK[GlyGly (K)]DPLK_.3
11.583	12.4816	10.7194	10.101	11.8895	12.3941	11.1374	11.825	K		0.459039	0.590249	1.01903	AAAS	Aladin	Q9NRG9	AAAS_HUMAN	421	_VQDGK[GlyGly (K)]PVILLFR_.3	_VQDGK[GlyGly (K): 100%]PVILLFR_	_VQDGK[GlyGly (K)]PVILLFR_.3
10.3739	11.4238	14.2359	14.6225	14.1549	13.0465	11.2757	13.3703	K		0.0896045	0.297834	0.24642	AARS1	Isoform of P49588, Alanine--tRNA ligase, cytoplasmic;Alanine--tRNA ligase, cytoplasmic	A0A6Q8PF33;P49588	A0A6Q8PF33_HUMAN;SYAC_HUMAN	373	_DIINEEEVQFLK[GlyGly (K)]TLSR_.3	_DIINEEEVQFLK[GlyGly (K): 100%]TLSR_	_DIINEEEVQFLK[GlyGly (K)]TLSR_.3
10.6497	10.8394	9.98588	10.679	17.2034	17.7696	16.6565	17.3612	K	+	6.29978	6.70915	22.5223	ABCB6	ATP-binding cassette sub-family B member 6, mitochondrial;Isoform of Q9NP58, Isoform 2 of ATP-binding cassette sub-family B member 6, mitochondrial	Q9NP58;Q9NP58-4	ABCB6_HUMAN;ABCB6-4_HUMAN	478;432	_EAIIK[GlyGly (K)]YQGLEWK_.2;_EAIIK[GlyGly (K)]YQGLEWK_.3	_EAIIK[GlyGly (K): 100%]YQGLEWK_	_EAIIK[GlyGly (K)]YQGLEWK_.2;_EAIIK[GlyGly (K)]YQGLEWK_.3
10.3011	10.6225	11.06	11.0017	13.8346	14.802	13.2261	13.3972	K	+	3.62046	3.06863	7.76706	ABCB6	ATP-binding cassette sub-family B member 6, mitochondrial;Isoform of Q9NP58, Isoform 2 of ATP-binding cassette sub-family B member 6, mitochondrial	Q9NP58;Q9NP58-4	ABCB6_HUMAN;ABCB6-4_HUMAN	453;407	_AVDSLLNFETVK[GlyGly (K)]YYNAESYEVER_.3	_AVDSLLNFETVK[GlyGly (K): 100%]YYNAESYEVER_	_AVDSLLNFETVK[GlyGly (K)]YYNAESYEVER_.3
12.5787	14.126	14.2111	13.1576	15.013	16.3732	14.7941	15.565	K	+	1.96052	1.91798	3.63104	ABCC1	Multidrug resistance-associated protein 1;Isoform of P33527, Isoform 2 of Multidrug resistance-associated protein 1;Isoform of P33527, Isoform 4 of Multidrug resistance-associated protein 1;Isoform of P33527, Isoform 6 of Multidrug resistance-associated protein 1;Isoform of P33527, Isoform 9 of Multidrug resistance-associated protein 1	P33527;P33527-2;P33527-4;P33527-6;P33527-9	MRP1_HUMAN;MRP1-2_HUMAN;MRP1-4_HUMAN;MRP1-6_HUMAN;MRP1-9_HUMAN	291	_VDANEEVEALIVK[GlyGly (K)]SPQK_.3	_VDANEEVEALIVK[GlyGly (K): 100%]SPQK_	_VDANEEVEALIVK[GlyGly (K)]SPQK_.3
13.2385	14.2227	13.5059	13.5087	14.579	15.2077	14.1304	14.2006	K	+	1.50929	0.910455	2.80515	ABCC1	Multidrug resistance-associated protein 1;Isoform of P33527, Isoform 2 of Multidrug resistance-associated protein 1;Isoform of P33527, Isoform 4 of Multidrug resistance-associated protein 1;Isoform of P33527, Isoform 6 of Multidrug resistance-associated protein 1;Isoform of P33527, Isoform 9 of Multidrug resistance-associated protein 1	P33527;P33527-2;P33527-4;P33527-6;P33527-9	MRP1_HUMAN;MRP1-2_HUMAN;MRP1-4_HUMAN;MRP1-6_HUMAN;MRP1-9_HUMAN	1497;1438;1432;1373;1507	_VIVLDK[GlyGly (K)]GEIQEYGAPSDLLQQR_.3	_VIVLDK[GlyGly (K): 100%]GEIQEYGAPSDLLQQR_	_VIVLDK[GlyGly (K)]GEIQEYGAPSDLLQQR_.3
14.5134	15.3461	14.8439	14.2346	15.5869	16.083	15.0364	16.1897	K	+	1.49389	0.989478	2.77826	ABCC1	Multidrug resistance-associated protein 1;Isoform of P33527, Isoform 2 of Multidrug resistance-associated protein 1;Isoform of P33527, Isoform 4 of Multidrug resistance-associated protein 1;Isoform of P33527, Isoform 6 of Multidrug resistance-associated protein 1;Isoform of P33527, Isoform 9 of Multidrug resistance-associated protein 1	P33527;P33527-2;P33527-4;P33527-6;P33527-9	MRP1_HUMAN;MRP1-2_HUMAN;MRP1-4_HUMAN;MRP1-6_HUMAN;MRP1-9_HUMAN	805;746	_HIFENVIGPK[GlyGly (K)]GM[Oxidation (M)]LK_.3	_HIFENVIGPK[GlyGly (K): 100%]GM[Oxidation (M): 100%]LK_	_HIFENVIGPK[GlyGly (K)]GMLK_.3
13.1249	13.9572	14.551	13.8051	14.9562	16.2625	14.2389	15.1079	K	+	1.33641	1.28184	2.50703	ABCC1	Multidrug resistance-associated protein 1;Isoform of P33527, Isoform 2 of Multidrug resistance-associated protein 1;Isoform of P33527, Isoform 4 of Multidrug resistance-associated protein 1;Isoform of P33527, Isoform 6 of Multidrug resistance-associated protein 1;Isoform of P33527, Isoform 9 of Multidrug resistance-associated protein 1	P33527;P33527-2;P33527-4;P33527-6;P33527-9	MRP1_HUMAN;MRP1-2_HUMAN;MRP1-4_HUMAN;MRP1-6_HUMAN;MRP1-9_HUMAN	287	_ESSK[GlyGly (K)]VDANEEVEALIVK_.3	_ESSK[GlyGly (K): 100%]VDANEEVEALIVK_	_ESSK[GlyGly (K)]VDANEEVEALIVK_.3
13.4671	14.2674	14.0962	13.6529	13.9329	14.8007	14.2393	14.7294	K		1.03033	0.554695	1.99356	ABCC1	Multidrug resistance-associated protein 1;Isoform of P33527, Isoform 2 of Multidrug resistance-associated protein 1;Isoform of P33527, Isoform 4 of Multidrug resistance-associated protein 1;Isoform of P33527, Isoform 6 of Multidrug resistance-associated protein 1;Isoform of P33527, Isoform 9 of Multidrug resistance-associated protein 1	P33527;P33527-2;P33527-4;P33527-6;P33527-9	MRP1_HUMAN;MRP1-2_HUMAN;MRP1-4_HUMAN;MRP1-6_HUMAN;MRP1-9_HUMAN	275	_VVYSSK[GlyGly (K)]DPAQPK_.3	_VVYSSK[GlyGly (K): 100%]DPAQPK_	_VVYSSK[GlyGly (K)]DPAQPK_.3
11.4379	-0.857873	10.3533	9.73422	12.7437	14.2304	11.8309	12.0645	K		0.873714	5.05048	1.73328	ABCC1	Multidrug resistance-associated protein 1;Isoform of P33527, Isoform 2 of Multidrug resistance-associated protein 1;Isoform of P33527, Isoform 4 of Multidrug resistance-associated protein 1;Isoform of P33527, Isoform 6 of Multidrug resistance-associated protein 1;Isoform of P33527, Isoform 9 of Multidrug resistance-associated protein 1	P33527;P33527-2;P33527-4;P33527-6;P33527-9	MRP1_HUMAN;MRP1-2_HUMAN;MRP1-4_HUMAN;MRP1-6_HUMAN;MRP1-9_HUMAN	1343;1284;1353	_INESAEGEIIIDGINIAK[GlyGly (K)]IGLHDLR_.4	_INESAEGEIIIDGINIAK[GlyGly (K): 100%]IGLHDLR_	_INESAEGEIIIDGINIAK[GlyGly (K)]IGLHDLR_.4
11.0096	10.5885	10.9782	10.3864	14.2915	14.1723	13.5752	14.4934	K	+	5.01096	3.39241	13.6141	ABCC3	Canalicular multispecific organic anion transporter 2;Isoform of O15438, Isoform 4 of Canalicular multispecific organic anion transporter 2	O15438;O15438-4	MRP3_HUMAN;MRP3-4_HUMAN	272;323	_ASAAPGK[GlyGly (K)]NASGEDEVLLGAR_.3	_ASAAPGK[GlyGly (K): 100%]NASGEDEVLLGAR_	_ASAAPGK[GlyGly (K)]NASGEDEVLLGAR_.3
9.8901	11.497	9.74632	10.7695	15.2935	15.3415	14.968	15.2772	K	+	4.55584	4.74431	11.3647	ABCC3	Canalicular multispecific organic anion transporter 2;Isoform of O15438, Isoform 4 of Canalicular multispecific organic anion transporter 2	O15438;O15438-4	MRP3_HUMAN;MRP3-4_HUMAN	1339;1390	_ILEAAK[GlyGly (K)]GEIR_.2;_ILEAAK[GlyGly (K)]GEIR_.3	_ILEAAK[GlyGly (K): 100%]GEIR_	_ILEAAK[GlyGly (K)]GEIR_.2;_ILEAAK[GlyGly (K)]GEIR_.3
11.7939	13.507	11.3825	10.3401	17.7014	17.8043	17.6845	17.4139	K	+	3.94336	5.89512	8.87459	ABCC3	Canalicular multispecific organic anion transporter 2;Isoform of O15438, Isoform 4 of Canalicular multispecific organic anion transporter 2	O15438;O15438-4	MRP3_HUMAN;MRP3-4_HUMAN	503;554	_LYAWEPSFLK[GlyGly (K)]QVEGIR_.3	_LYAWEPSFLK[GlyGly (K): 100%]QVEGIR_	_LYAWEPSFLK[GlyGly (K)]QVEGIR_.3
10.6541	11.6575	9.85643	10.4384	11.9286	13.1915	11.1507	13.2607	K	+	1.46408	1.73126	2.72641	ABCC3	Canalicular multispecific organic anion transporter 2;Isoform of O15438, Isoform 4 of Canalicular multispecific organic anion transporter 2	O15438;O15438-4	MRP3_HUMAN;MRP3-4_HUMAN	1493;1544	_VLVLDK[GlyGly (K)]GVVAEFDSPANLIAAR_.3	_VLVLDK[GlyGly (K): 100%]GVVAEFDSPANLIAAR_	_VLVLDK[GlyGly (K)]GVVAEFDSPANLIAAR_.3
10.651	11.2228	11.0877	9.87152	11.7987	10.6965	11.4027	10.5901	K		0.441049	0.413739	0.986017	ABCC3	Canalicular multispecific organic anion transporter 2;Isoform of O15438, Isoform 4 of Canalicular multispecific organic anion transporter 2	O15438;O15438-4	MRP3_HUMAN;MRP3-4_HUMAN	239;290	_DLWSLK[GlyGly (K)]EEDR_.3	_DLWSLK[GlyGly (K): 100%]EEDR_	_DLWSLK[GlyGly (K)]EEDR_.3
14.3437	14.7322	14.9574	14.7242	17.5288	17.9471	16.7067	17.1	K	+	3.9424	2.63129	8.87111	ABCC4	Multidrug resistance-associated protein 4;Isoform of O15439, Isoform 2 of Multidrug resistance-associated protein 4	O15439;O15439-2	MRP4_HUMAN;MRP4-2_HUMAN	515	_K[GlyGly (K)]DLQLLEDGDLTVIGDR_.2;_K[GlyGly (K)]DLQLLEDGDLTVIGDR_.3	_K[GlyGly (K): 100%]DLQLLEDGDLTVIGDR_	_K[GlyGly (K)]DLQLLEDGDLTVIGDR_.2;_K[GlyGly (K)]DLQLLEDGDLTVIGDR_.3
15.9078	17.095	16.2136	16.5886	18.0754	18.1206	17.7324	17.9525	K	+	2.86914	1.51895	5.62328	ABCC4	Multidrug resistance-associated protein 4;Isoform of O15439, Isoform 2 of Multidrug resistance-associated protein 4	O15439;O15439-2	MRP4_HUMAN;MRP4-2_HUMAN	615	_GTYTEFLK[GlyGly (K)]SGIDFGSLLK_.2;_GTYTEFLK[GlyGly (K)]SGIDFGSLLK_.3	_GTYTEFLK[GlyGly (K): 100%]SGIDFGSLLK_	_GTYTEFLK[GlyGly (K)]SGIDFGSLLK_.2;_GTYTEFLK[GlyGly (K)]SGIDFGSLLK_.3
10.5042	11.1246	10.1823	10.1902	13.6672	14.0419	10.9851	11.6392	K	+	1.42818	2.083	2.6643	ABCD1	ATP-binding cassette sub-family D member 1	P33897	ABCD1_HUMAN	260	_AFSPK[GlyGly (K)]FGELVAEEAR_.3	_AFSPK[GlyGly (K): 100%]FGELVAEEAR_	_AFSPK[GlyGly (K)]FGELVAEEAR_.3
9.96215	12.3946	10.4129	9.88579	11.3411	12.829	14.0905	11.2487	K		0.980886	1.71348	1.91144	ABCD3	ATP-binding cassette sub-family D member 3	P28288	ABCD3_HUMAN	57	_AVVDK[GlyGly (K)]VFFSR_.3	_AVVDK[GlyGly (K): 100%]VFFSR_	_AVVDK[GlyGly (K)]VFFSR_.3
13.393	13.8464	14.1869	13.0199	16.6809	17.4705	15.3711	16.6521	K	+	2.94554	2.93211	5.81743	ABCE1	ATP-binding cassette sub-family E member 1	P61221	ABCE1_HUMAN	396	_LK[GlyGly (K)]PDEGGEVPVLNVSYK_.3	_LK[GlyGly (K): 100%]PDEGGEVPVLNVSYK_	_LK[GlyGly (K)]PDEGGEVPVLNVSYK_.3
10.473	12.8992	10.9685	12.2074	15.4736	15.6292	14.4997	14.9536	K	+	2.9031	3.50201	5.70898	ABCE1	ATP-binding cassette sub-family E member 1	P61221	ABCE1_HUMAN	326	_DASLVFK[GlyGly (K)]VAETANEEEVK_.2;_DASLVFK[GlyGly (K)]VAETANEEEVK_.3	_DASLVFK[GlyGly (K): 100%]VAETANEEEVK_	_DASLVFK[GlyGly (K)]VAETANEEEVK_.2;_DASLVFK[GlyGly (K)]VAETANEEEVK_.3
11.8335	10.7941	10.8751	9.91269	11.0831	11.7612	12.7341	10.1452	K		0.372686	0.577056	0.857778	ABCE1	ATP-binding cassette sub-family E member 1	P61221	ABCE1_HUMAN	149	_GSELQNYFTK[GlyGly (K)]ILEDDLK_.3	_GSELQNYFTK[GlyGly (K): 100%]ILEDDLK_	_GSELQNYFTK[GlyGly (K)]ILEDDLK_.3
14.076	14.0435	13.7462	13.7266	14.1242	14.6244	13.4895	14.016	K		0.272445	0.165473	0.659563	ABHD2	Isoform of P08910, Monoacylglycerol lipase ABHD2 (Fragment);Monoacylglycerol lipase ABHD2	H3BMT2;H3BUZ6;P08910	H3BMT2_HUMAN;H3BUZ6_HUMAN;ABHD2_HUMAN	54	_FLLK[GlyGly (K)]SC[Carbamidomethyl (C)]PLLTK_.2;_FLLK[GlyGly (K)]SC[Carbamidomethyl (C)]PLLTK_.3	_FLLK[GlyGly (K): 100%]SC[Carbamidomethyl (C): 100%]PLLTK_	_FLLK[GlyGly (K)]SCPLLTK_.2;_FLLK[GlyGly (K)]SCPLLTK_.3
10.4095	10.5776	12.5928	11.8648	10.1562	11.3819	10.3651	10.8705	K		0.520407	-0.667745	-1.12975	ABRAXAS1	Isoform of Q6UWZ7, BRCA1-A complex subunit Abraxas 1;BRCA1-A complex subunit Abraxas 1;Isoform of Q6UWZ7, Isoform 2 of BRCA1-A complex subunit Abraxas 1	D6REL5;Q6UWZ7;Q6UWZ7-2	D6REL5_HUMAN;ABRX1_HUMAN;ABRX1-2_HUMAN	297;346;237	_HK[GlyGly (K)]ALDLDDR_.3	_HK[GlyGly (K): 100%]ALDLDDR_	_HK[GlyGly (K)]ALDLDDR_.3
13.152	14.0828	13.7721	13.0562	10.6936	12.8836	11.5909	12.2412	K	+	1.7004	-1.66346	-3.14525	ACBD3	Golgi resident protein GCP60	Q9H3P7	GCP60_HUMAN	385	_EK[GlyGly (K)]IQQDADSVITVGR_.3	_EK[GlyGly (K): 100%]IQQDADSVITVGR_	_EK[GlyGly (K)]IQQDADSVITVGR_.3
11.1348	10.583	11.1673	8.08246	14.1305	14.478	13.7455	14.0162	K	+	2.67457	3.85071	5.14984	ACBD5	Isoform of Q5T8D3, Acyl-CoA-binding domain-containing protein 5;Acyl-CoA-binding domain-containing protein 5;Isoform of Q5T8D3, Isoform 2 of Acyl-CoA-binding domain-containing protein 5;Isoform of Q5T8D3, Isoform 3 of Acyl-CoA-binding domain-containing protein 5;Isoform of Q5T8D3, Isoform 4 of Acyl-CoA-binding domain-containing protein 5	B7Z2R7;Q5T8D3;Q5T8D3-2;Q5T8D3-3;Q5T8D3-4	B7Z2R7_HUMAN;ACBD5_HUMAN;ACBD5-2_HUMAN;ACBD5-3_HUMAN;ACBD5-4_HUMAN	251;262;218;253;144	_STEEVK[GlyGly (K)]PIDENLGQTGK_.3	_STEEVK[GlyGly (K): 100%]PIDENLGQTGK_	_STEEVK[GlyGly (K)]PIDENLGQTGK_.3
11.2092	11.4825	10.6104	10.4449	13.697	13.8441	12.7897	13.9193	K	+	3.48028	2.62579	7.32416	ACLY	ATP-citrate synthase	P53396	ACLY_HUMAN	2	_[Acetyl (Protein N-term)]SAK[GlyGly (K)]AISEQTGK_.2	_SAK[GlyGly (K): 100%]AISEQTGK_	_SAK[GlyGly (K)]AISEQTGK_.2
12.1022	13.2095	12.439	11.6943	14.462	15.0979	14.6593	15.3385	K	+	3.26374	2.52816	6.68094	ACLY	ATP-citrate synthase	P53396	ACLY_HUMAN	987	_VQILK[GlyGly (K)]DYVR_.3	_VQILK[GlyGly (K): 100%]DYVR_	_VQILK[GlyGly (K)]DYVR_.3
10.814	11.675	10.0605	11.1869	13.281	13.8971	11.9003	13.4523	K	+	2.14968	2.19857	4.00423	ACLY	ATP-citrate synthase	P53396	ACLY_HUMAN	67	_GK[GlyGly (K)]LGLVGVNLTLDGVK_.3	_GK[GlyGly (K): 100%]LGLVGVNLTLDGVK_	_GK[GlyGly (K)]LGLVGVNLTLDGVK_.3
10.2056	13.847	12.642	12.5704	12.0148	14.6592	13.9296	14.4209	K		0.725378	1.43984	1.48454	ACLY	ATP-citrate synthase	P53396	ACLY_HUMAN	152	_LLVGVDEK[GlyGly (K)]LNPEDIK_.3	_LLVGVDEK[GlyGly (K): 100%]LNPEDIK_	_LLVGVDEK[GlyGly (K)]LNPEDIK_.3
13.2457	14.195	13.2745	13.6754	11.3607	14.0816	14.1329	14.069	K		0.094843	-0.186615	-0.259646	ACLY	ATP-citrate synthase	P53396	ACLY_HUMAN	617	_GVTIIGPATVGGIK[GlyGly (K)]PGC[Carbamidomethyl (C)]FK_.3	_GVTIIGPATVGGIK[GlyGly (K): 100%]PGC[Carbamidomethyl (C): 100%]FK_	_GVTIIGPATVGGIK[GlyGly (K)]PGCFK_.3
13.8705	14.0349	14.0185	13.1416	13.8103	14.825	12.9344	14.2176	K		0.153633	0.180432	0.401376	ACP1	Low molecular weight phosphotyrosine protein phosphatase	P24666	PPAC_HUMAN	112	_AK[GlyGly (K)]IELLGSYDPQK_.3	_AK[GlyGly (K): 100%]IELLGSYDPQK_	_AK[GlyGly (K)]IELLGSYDPQK_.3
13.0303	10.5663	12.8622	8.61702	12.2336	12.0326	9.92228	11.6093	K		0.054217	0.180503	0.154027	ACSL1	Isoform of P33121, Long-chain-fatty-acid--CoA ligase 1;Long-chain-fatty-acid--CoA ligase 1;Isoform of P33121, Isoform 2 of Long-chain-fatty-acid--CoA ligase 1;Isoform of P33121, Isoform 3 of Long-chain-fatty-acid--CoA ligase 1	B7Z3Z9;E7EPM6;P33121;P33121-2;P33121-3	B7Z3Z9_HUMAN;E7EPM6_HUMAN;ACSL1_HUMAN;ACSL1-2_HUMAN;ACSL1-3_HUMAN	37;174;208	_LLLEGVENK[GlyGly (K)]LIPGLK_.3	_LLLEGVENK[GlyGly (K): 100%]LIPGLK_	_LLLEGVENK[GlyGly (K)]LIPGLK_.3
14.5403	15.4142	15.1097	14.8185	14.5225	15.6185	14.7675	11.6783	K		0.416508	-0.823969	-0.940514	ACSL3	Long-chain-fatty-acid--CoA ligase 3	O95573	ACSL3_HUMAN	586	_LQAGEYVSLGK[GlyGly (K)]VEAALK_.3	_LQAGEYVSLGK[GlyGly (K): 100%]VEAALK_	_LQAGEYVSLGK[GlyGly (K)]VEAALK_.3
13.8555	14.1066	13.6424	13.4834	12.9722	12.7702	12.4143	12.5702	K	+	3.01873	-1.09027	-6.00803	ACSL4	Long-chain-fatty-acid--CoA ligase 4;Isoform of O60488, Isoform Short of Long-chain-fatty-acid--CoA ligase 4	O60488;O60488-2	ACSL4_HUMAN;ACSL4-2_HUMAN	413;372	_K[GlyGly (K)]GYDAPLC[Carbamidomethyl (C)]NLLLFK_.3	_K[GlyGly (K): 100%]GYDAPLC[Carbamidomethyl (C): 100%]NLLLFK_	_K[GlyGly (K)]GYDAPLCNLLLFK_.3
11.5262	12.8139	11.8834	12.1336	13.8838	14.884	13.2858	14.2553	K	+	2.43672	1.98798	4.60874	ACSL4	Long-chain-fatty-acid--CoA ligase 4;Isoform of O60488, Isoform Short of Long-chain-fatty-acid--CoA ligase 4	O60488;O60488-2	ACSL4_HUMAN;ACSL4-2_HUMAN	358;317	_GSK[GlyGly (K)]GDC[Carbamidomethyl (C)]TVLK_.2;_GSK[GlyGly (K)]GDC[Carbamidomethyl (C)]TVLK_.3	_GSK[GlyGly (K): 100%]GDC[Carbamidomethyl (C): 100%]TVLK_	_GSK[GlyGly (K)]GDCTVLK_.2;_GSK[GlyGly (K)]GDCTVLK_.3
12.2361	13.1819	13.0453	12.5917	11.2726	12.0827	10.8916	12.4035	K	+	1.43405	-1.10111	-2.67443	ACSL4	Long-chain-fatty-acid--CoA ligase 4;Isoform of O60488, Isoform Short of Long-chain-fatty-acid--CoA ligase 4	O60488;O60488-2	ACSL4_HUMAN;ACSL4-2_HUMAN	82;41	_LFDHAVSK[GlyGly (K)]FGK_.3	_LFDHAVSK[GlyGly (K): 100%]FGK_	_LFDHAVSK[GlyGly (K)]FGK_.3
18.624	19.251	19.1293	18.8256	17.8356	18.5948	18.1769	18.7012	K	+	1.37534	-0.630362	-2.5735	ACSL4	Long-chain-fatty-acid--CoA ligase 4;Isoform of O60488, Isoform Short of Long-chain-fatty-acid--CoA ligase 4	O60488;O60488-2	ACSL4_HUMAN;ACSL4-2_HUMAN	398;357	_TLFK[GlyGly (K)]IGYDYK_.2;_TLFK[GlyGly (K)]IGYDYK_.3	_TLFK[GlyGly (K): 100%]IGYDYK_	_TLFK[GlyGly (K)]IGYDYK_.2;_TLFK[GlyGly (K)]IGYDYK_.3
13.2449	13.9121	13.7069	11.2194	14.6111	15.8371	15.377	13.9071	K	+	1.36347	1.91224	2.55319	ACSL4	Long-chain-fatty-acid--CoA ligase 4;Isoform of O60488, Isoform Short of Long-chain-fatty-acid--CoA ligase 4	O60488;O60488-2	ACSL4_HUMAN;ACSL4-2_HUMAN	499;458	_LK[GlyGly (K)]DWQEGGYTINDK_.3	_LK[GlyGly (K): 100%]DWQEGGYTINDK_	_LK[GlyGly (K)]DWQEGGYTINDK_.3
16.7588	17.7977	17.6342	17.2087	16.9538	17.1859	15.6351	17.188	K		0.667612	-0.609131	-1.38629	ACSL4	Long-chain-fatty-acid--CoA ligase 4;Isoform of O60488, Isoform Short of Long-chain-fatty-acid--CoA ligase 4	O60488;O60488-2	ACSL4_HUMAN;ACSL4-2_HUMAN	698;657	_NHYLK[GlyGly (K)]DIER_.3	_NHYLK[GlyGly (K): 100%]DIER_	_NHYLK[GlyGly (K)]DIER_.3
18.0769	18.4883	18.4284	17.8411	19.7267	19.3643	19.2031	19.9336	K	+	3.00433	1.34825	5.97016	ACTB	Actin, cytoplasmic 1	P60709	ACTB_HUMAN	327	_IK[GlyGly (K)]IIAPPER_.2;_IK[GlyGly (K)]IIAPPER_.3	_IK[GlyGly (K): 100%]IIAPPER_	_IK[GlyGly (K)]IIAPPER_.2;_IK[GlyGly (K)]IIAPPER_.3
16.2593	17.2371	16.7819	16.432	17.4956	17.9794	17.7442	17.9892	K	+	2.42423	1.1245	4.58138	ACTB	Actin, cytoplasmic 1	P60709	ACTB_HUMAN	96	_VAPEEHPVLLTEAPLNPK[GlyGly (K)]ANR_.3;_VAPEEHPVLLTEAPLNPK[GlyGly (K)]ANR_.4	_VAPEEHPVLLTEAPLNPK[GlyGly (K): 100%]ANR_	_VAPEEHPVLLTEAPLNPK[GlyGly (K)]ANR_.3;_VAPEEHPVLLTEAPLNPK[GlyGly (K)]ANR_.4
13.802	15.1915	14.8219	14.0775	15.9708	15.856	15.9735	15.9507	K	+	2.40103	1.46454	4.53084	ACTB	Actin, cytoplasmic 1	P60709	ACTB_HUMAN	51	_DSYVGDEAQSK[GlyGly (K)]R_.2;_DSYVGDEAQSK[GlyGly (K)]R_.3	_DSYVGDEAQSK[GlyGly (K): 100%]R_	_DSYVGDEAQSK[GlyGly (K)]R_.2;_DSYVGDEAQSK[GlyGly (K)]R_.3
15.0074	15.7908	15.7002	15.7551	17.1815	17.6974	15.7933	16.644	K	+	1.52308	1.26569	2.82928	ACTB	Actin, cytoplasmic 1	P60709	ACTB_HUMAN	214	_EK[GlyGly (K)]LC[Carbamidomethyl (C)]YVALDFEQEM[Oxidation (M)]ATAASSSSLEK_.3	_EK[GlyGly (K): 100%]LC[Carbamidomethyl (C): 100%]YVALDFEQEM[Oxidation (M): 100%]ATAASSSSLEK_	_EK[GlyGly (K)]LCYVALDFEQEMATAASSSSLEK_.3
14.9355	15.7549	15.2644	15.0096	15.3539	15.786	15.135	15.8051	K		0.517009	0.278928	1.12369	ACTB	Actin, cytoplasmic 1	P60709	ACTB_HUMAN	291	_K[GlyGly (K)]DLYANTVLSGGTTM[Oxidation (M)]YPGIADR_.3	_K[GlyGly (K): 100%]DLYANTVLSGGTTM[Oxidation (M): 100%]YPGIADR_	_K[GlyGly (K)]DLYANTVLSGGTTMYPGIADR_.3
10.5036	11.062	10.9871	11.2682	13.6826	13.9722	13.7211	13.5225	K	+	5.22888	2.76935	14.8338	ACTL6A	Actin-like protein 6A	O96019	ACL6A_HUMAN	302	_LK[GlyGly (K)]IPEGLFDPSNVK_.3	_LK[GlyGly (K): 100%]IPEGLFDPSNVK_	_LK[GlyGly (K)]IPEGLFDPSNVK_.3
9.75902	11.0663	11.1968	11.0898	14.1614	14.7274	13.9133	13.9662	K	+	3.91999	3.41411	8.79008	ACTL8	Actin-like protein 8	Q9H568	ACTL8_HUMAN	172	_TLEFAGQDLSAYLLK[GlyGly (K)]SLFK_.3	_TLEFAGQDLSAYLLK[GlyGly (K): 100%]SLFK_	_TLEFAGQDLSAYLLK[GlyGly (K)]SLFK_.3
12.1699	13.2657	12.5362	12.4515	15.6548	15.6898	15.3073	15.9361	K	+	4.5622	3.04117	11.3936	ACTN1	Alpha-actinin-1	P12814	ACTN1_HUMAN	328	_VQEK[GlyGly (K)]C[Carbamidomethyl (C)]QLEINFNTLQTK_.3	_VQEK[GlyGly (K): 100%]C[Carbamidomethyl (C): 100%]QLEINFNTLQTK_	_VQEK[GlyGly (K)]CQLEINFNTLQTK_.3
12.1045	12.1781	11.6092	10.7223	14.8274	15.0631	14.4083	14.6526	K	+	3.8402	3.08434	8.50681	ACTN1	Alpha-actinin-1	P12814	ACTN1_HUMAN	61	_DGLK[GlyGly (K)]LM[Oxidation (M)]LLLEVISGER_.3	_DGLK[GlyGly (K): 100%]LM[Oxidation (M): 100%]LLLEVISGER_	_DGLK[GlyGly (K)]LMLLLEVISGER_.3
14.6134	14.8183	14.4042	13.9707	14.7306	15.0249	14.7271	15.0709	K		1.12185	0.436714	2.14588	ACTN1	Alpha-actinin-1	P12814	ACTN1_HUMAN	392	_LDHLAEK[GlyGly (K)]FR_.3	_LDHLAEK[GlyGly (K): 100%]FR_	_LDHLAEK[GlyGly (K)]FR_.3
13.942	14.0298	14.4304	13.8747	14.0938	15.1959	14.0057	14.5582	K		0.62634	0.394185	1.31539	ACTN1	Alpha-actinin-1	P12814	ACTN1_HUMAN	22	_DLLLDPAWEK[GlyGly (K)]QQR_.3	_DLLLDPAWEK[GlyGly (K): 100%]QQR_	_DLLLDPAWEK[GlyGly (K)]QQR_.3
10.3503	11.54	11.547	11.7714	14.6419	15.4966	14.61	14.9284	K	+	4.10396	3.61705	9.47489	ACTR2	Actin-related protein 2	P61160	ARP2_HUMAN	320	_ELK[GlyGly (K)]QLYLER_.2;_ELK[GlyGly (K)]QLYLER_.3	_ELK[GlyGly (K): 100%]QLYLER_	_ELK[GlyGly (K)]QLYLER_.2;_ELK[GlyGly (K)]QLYLER_.3
13.9436	14.8437	14.6505	13.96	16.2733	16.7095	15.9872	16.229	K	+	3.38449	1.95026	7.03371	ACTR2	Actin-related protein 2	P61160	ARP2_HUMAN	329	_VLK[GlyGly (K)]GDVEK_.2	_VLK[GlyGly (K): 100%]GDVEK_	_VLK[GlyGly (K)]GDVEK_.2
12.2214	12.9794	13.0069	12.5733	14.7125	15.7324	14.5466	14.8291	K	+	3.36169	2.25989	6.96597	ACTR2	Actin-related protein 2	P61160	ARP2_HUMAN	332	_GDVEK[GlyGly (K)]LSK_.2	_GDVEK[GlyGly (K): 100%]LSK_	_GDVEK[GlyGly (K)]LSK_.2
17.5945	18.844	18.3076	17.9021	16.3677	16.2733	15.901	16.5607	K	+	3.09564	-1.8864	-6.21334	ACTR2	Actin-related protein 2	P61160	ARP2_HUMAN	43	_STTK[GlyGly (K)]VGNIEIK_.3	_STTK[GlyGly (K): 100%]VGNIEIK_	_STTK[GlyGly (K)]VGNIEIK_.3
11.6626	12.9613	10.036	11.7612	14.326	14.8235	14.3805	14.0957	K	+	2.39646	2.80116	4.52093	ACTR2	Actin-related protein 2	P61160	ARP2_HUMAN	87	_HLWDYTFGPEK[GlyGly (K)]LNIDTR_.3	_HLWDYTFGPEK[GlyGly (K): 100%]LNIDTR_	_HLWDYTFGPEK[GlyGly (K)]LNIDTR_.3
10.5074	10.6352	10.6196	10.5675	15.6206	15.84	10.8696	11.8497	K		1.22412	2.96253	2.31708	ACTR2	Actin-related protein 2	P61160	ARP2_HUMAN	47	_VGNIEIK[GlyGly (K)]DLM[Oxidation (M)]VGDEASELR_.3	_VGNIEIK[GlyGly (K): 100%]DLM[Oxidation (M): 100%]VGDEASELR_	_VGNIEIK[GlyGly (K)]DLMVGDEASELR_.3
15.6133	16.2317	15.579	15.1278	15.7512	16.0743	15.9394	15.9469	K		0.575644	0.290008	1.22729	ACTR2	Actin-related protein 2	P61160	ARP2_HUMAN	385	_VLEK[GlyGly (K)]LGVTVR_.3	_VLEK[GlyGly (K): 100%]LGVTVR_	_VLEK[GlyGly (K)]LGVTVR_.3
13.1994	14.615	13.9652	13.9076	15.2256	15.4456	13.648	14.9654	K		0.921159	0.899317	1.81222	ACTR3	Actin-related protein 3	P61158	ARP3_HUMAN	347	_LK[GlyGly (K)]LSEELSGGR_.3	_LK[GlyGly (K): 100%]LSEELSGGR_	_LK[GlyGly (K)]LSEELSGGR_.3
10.458	11.2833	10.3141	9.96008	13.6079	14.1162	11.0795	12.7646	K	+	1.78933	2.38817	3.30809	ACY1	Aminoacylase-1	Q03154	ACY1_HUMAN	2	_[Acetyl (Protein N-term)]TSK[GlyGly (K)]GPEEEHPSVTLFR_.3	_TSK[GlyGly (K): 100%]GPEEEHPSVTLFR_	_TSK[GlyGly (K)]GPEEEHPSVTLFR_.3
12.1733	11.0984	10.7023	10.3211	14.7297	14.9779	13.6793	14.8903	K	+	3.36935	3.49548	6.98868	ADCY9	Adenylate cyclase type 9	O60503	ADCY9_HUMAN	1215	_VLSK[GlyGly (K)]M[Oxidation (M)]GYDFDYR_.3	_VLSK[GlyGly (K): 100%]M[Oxidation (M): 100%]GYDFDYR_	_VLSK[GlyGly (K)]MGYDFDYR_.3
10.1008	9.79244	9.82611	9.82298	11.1749	13.052	12.4595	12.229	K	+	2.97075	2.34328	5.88255	ADCY9	Adenylate cyclase type 9	O60503	ADCY9_HUMAN	554	_LGQSVVADQLK[GlyGly (K)]GLK_.3	_LGQSVVADQLK[GlyGly (K): 100%]GLK_	_LGQSVVADQLK[GlyGly (K)]GLK_.3
11.1687	10.7339	10.0694	9.74854	11.4028	16.0758	10.8143	16.6505	K		1.10623	3.30572	2.11984	ADGRE1	Adhesion G protein-coupled receptor E1;Isoform of Q14246, Isoform 2 of Adhesion G protein-coupled receptor E1;Isoform of Q14246, Isoform 3 of Adhesion G protein-coupled receptor E1;Isoform of Q14246, Isoform 4 of Adhesion G protein-coupled receptor E1;Isoform of Q14246, Isoform 5 of Adhesion G protein-coupled receptor E1	Q14246;Q14246-2;Q14246-3;Q14246-4;Q14246-5	AGRE1_HUMAN;AGRE1-2_HUMAN;AGRE1-3_HUMAN;AGRE1-4_HUMAN;AGRE1-5_HUMAN	780;715;761;603;639	_LSSVNAEVSTLK[GlyGly (K)]DTR_.3	_LSSVNAEVSTLK[GlyGly (K): 100%]DTR_	_LSSVNAEVSTLK[GlyGly (K)]DTR_.3
10.374	10.2932	9.76998	11.4312	14.8788	15.6446	14.9585	15.1792	K	+	4.71313	4.69817	12.0996	ADGRE2	Adhesion G protein-coupled receptor E2;Isoform of Q9UHX3, Isoform 2 of Adhesion G protein-coupled receptor E2;Isoform of Q9UHX3, Isoform 3 of Adhesion G protein-coupled receptor E2;Isoform of Q9UHX3, Isoform 4 of Adhesion G protein-coupled receptor E2;Isoform of Q9UHX3, Isoform 5 of Adhesion G protein-coupled receptor E2;Isoform of Q9UHX3, Isoform 6 of Adhesion G protein-coupled receptor E2	Q9UHX3;Q9UHX3-2;Q9UHX3-3;Q9UHX3-4;Q9UHX3-5;Q9UHX3-6	AGRE2_HUMAN;AGRE2-2_HUMAN;AGRE2-3_HUMAN;AGRE2-4_HUMAN;AGRE2-5_HUMAN;AGRE2-6_HUMAN	814;803;765;721;672;756	_ADTSK[GlyGly (K)]PSTVN_.2	_ADTSK[GlyGly (K): 100%]PSTVN_	_ADTSK[GlyGly (K)]PSTVN_.2
15.4076	15.4874	15.4413	15.1767	16.3953	16.6475	15.6994	16.8151	K	+	2.12884	1.01105	3.96222	ADRM1	Proteasomal ubiquitin receptor ADRM1	Q16186	ADRM1_HUMAN	17	_GASNK[GlyGly (K)]YLVEFR_.2;_GASNK[GlyGly (K)]YLVEFR_.3	_GASNK[GlyGly (K): 100%]YLVEFR_	_GASNK[GlyGly (K)]YLVEFR_.2;_GASNK[GlyGly (K)]YLVEFR_.3
10.7307	10.1135	9.59765	9.16151	13.1965	13.5718	12.9581	13.5858	K	+	4.04102	3.42719	9.23548	AFF1	Isoform of P51825, AF-4_C domain-containing protein (Fragment);Isoform of P51825, AF4/FMR2 family member 1 (Fragment);Isoform of P51825, AF-4_C domain-containing protein;AF4/FMR2 family member 1;Isoform of P51825, Isoform 2 of AF4/FMR2 family member 1;Isoform of P51825, Isoform 3 of AF4/FMR2 family member 1	A0A669KBI3;E7EMC5;E7ETI4;F5GXF9;P51825;P51825-2;P51825-3	A0A669KBI3_HUMAN;E7EMC5_HUMAN;E7ETI4_HUMAN;F5GXF9_HUMAN;AFF1_HUMAN;AFF1-2_HUMAN;AFF1-3_HUMAN	332;325	_TDLK[GlyGly (K)]VPAK_.2	_TDLK[GlyGly (K): 100%]VPAK_	_TDLK[GlyGly (K)]VPAK_.2
14.1501	15.4396	14.7083	14.7058	16.2499	16.4892	15.9937	16.1102	K	+	2.66214	1.45979	5.12057	AFF4	AF4/FMR2 family member 4;Isoform of Q9UHB7, Isoform 2 of AF4/FMR2 family member 4	Q9UHB7;Q9UHB7-2	AFF4_HUMAN;AFF4-2_HUMAN	298	_LK[GlyGly (K)]IPSQPLDASASGDVSC[Carbamidomethyl (C)]VDEILK_.3	_LK[GlyGly (K): 100%]IPSQPLDASASGDVSC[Carbamidomethyl (C): 100%]VDEILK_	_LK[GlyGly (K)]IPSQPLDASASGDVSCVDEILK_.3
13.6698	14.6105	10.5526	10.6793	16.481	16.2362	16.2827	16.3051	K	+	2.05101	3.9482	3.80727	AFF4	AF4/FMR2 family member 4;Isoform of Q9UHB7, Isoform 2 of AF4/FMR2 family member 4	Q9UHB7;Q9UHB7-2	AFF4_HUMAN;AFF4-2_HUMAN	340	_TEPSK[GlyGly (K)]FPFPTK_.2;_TEPSK[GlyGly (K)]FPFPTK_.3	_TEPSK[GlyGly (K): 100%]FPFPTK_	_TEPSK[GlyGly (K)]FPFPTK_.2;_TEPSK[GlyGly (K)]FPFPTK_.3
11.0151	10.2824	11.013	10.7376	13.8175	13.684	10.2942	13.6561	K		1.27523	2.10091	2.40324	AFF4	AF4/FMR2 family member 4;Isoform of Q9UHB7, Isoform 2 of AF4/FMR2 family member 4	Q9UHB7;Q9UHB7-2	AFF4_HUMAN;AFF4-2_HUMAN	345	_FPFPTK[GlyGly (K)]ESQQSNFGTGEQK_.3	_FPFPTK[GlyGly (K): 100%]ESQQSNFGTGEQK_	_FPFPTK[GlyGly (K)]ESQQSNFGTGEQK_.3
10.6019	9.7711	10.6834	11.3055	13.2332	14.603	14.171	13.8456	K	+	3.65932	3.37271	7.89373	AGPAT2	1-acyl-sn-glycerol-3-phosphate acyltransferase beta	O15120	PLCB_HUMAN	163	_ENLK[GlyGly (K)]VWIYPEGTR_.3	_ENLK[GlyGly (K): 100%]VWIYPEGTR_	_ENLK[GlyGly (K)]VWIYPEGTR_.3
13.3758	15.6278	13.6919	15.0689	11.7208	13.4213	14.3894	13.6214	K		0.721801	-1.15288	-1.47849	AGPAT5	1-acyl-sn-glycerol-3-phosphate acyltransferase epsilon	Q9NUQ2	PLCE_HUMAN	117	_YVLK[GlyGly (K)]EGLK_.2;_YVLK[GlyGly (K)]EGLK_.3	_YVLK[GlyGly (K): 100%]EGLK_	_YVLK[GlyGly (K)]EGLK_.2;_YVLK[GlyGly (K)]EGLK_.3
10.7681	11.7913	9.88994	11.0026	14.1259	14.2269	14.0886	13.8541	K	+	3.70499	3.21093	8.04487	AHCTF1	Protein ELYS;Isoform of Q8WYP5, Isoform 2 of Protein ELYS;Isoform of Q8WYP5, Isoform 3 of Protein ELYS	Q8WYP5;Q8WYP5-2;Q8WYP5-3	ELYS_HUMAN;ELYS-2_HUMAN;ELYS-3_HUMAN	1654;1689;1663	_VDTLPYVPEPIK[GlyGly (K)]VAIAENLLDVIK_.3	_VDTLPYVPEPIK[GlyGly (K): 100%]VAIAENLLDVIK_	_VDTLPYVPEPIK[GlyGly (K)]VAIAENLLDVIK_.3
13.6841	14.5383	13.8014	13.7017	15.8094	16.0437	15.782	16.1909	K	+	3.96538	2.02515	8.95483	AHCY	Adenosylhomocysteinase	P23526	SAHH_HUMAN	175	_VPAINVNDSVTK[GlyGly (K)]SK_.3	_VPAINVNDSVTK[GlyGly (K): 100%]SK_	_VPAINVNDSVTK[GlyGly (K)]SK_.3
14.1536	14.2498	14.0891	13.8647	16.7751	17.2506	16.9276	17.0161	K	+	6.30227	2.90307	22.5441	AHNAK	Neuroblast differentiation-associated protein AHNAK	Q09666	AHNK_HUMAN	3307	_LK[GlyGly (K)]GDVDVSGPK_.2;_LK[GlyGly (K)]GDVDVSGPK_.3	_LK[GlyGly (K): 100%]GDVDVSGPK_	_LK[GlyGly (K)]GDVDVSGPK_.2;_LK[GlyGly (K)]GDVDVSGPK_.3
10.2099	10.5662	9.70136	10.1175	14.6111	14.2647	14.4403	14.5173	K	+	6.28705	4.30963	22.4114	AHNAK	Neuroblast differentiation-associated protein AHNAK	Q09666	AHNK_HUMAN	5182	_VK[GlyGly (K)]TPSFGISAPQVSIPDVNVNLK_.3	_VK[GlyGly (K): 100%]TPSFGISAPQVSIPDVNVNLK_	_VK[GlyGly (K)]TPSFGISAPQVSIPDVNVNLK_.3
10.4406	11.5683	10.1986	10.2237	16.5074	17.1028	16.4054	16.7764	K	+	5.56251	6.09021	16.9052	AHNAK	Neuroblast differentiation-associated protein AHNAK	Q09666	AHNK_HUMAN	843	_VESEIK[GlyGly (K)]VPDVELK_.3	_VESEIK[GlyGly (K): 100%]VPDVELK_	_VESEIK[GlyGly (K)]VPDVELK_.3
10.7093	10.5335	9.94226	10.3383	14.4308	15.1937	15.354	15.4659	K	+	5.50869	4.73024	16.5532	AHNAK	Neuroblast differentiation-associated protein AHNAK	Q09666	AHNK_HUMAN	370	_LK[GlyGly (K)]GPQITGPSLEGDLGLK_.3	_LK[GlyGly (K): 100%]GPQITGPSLEGDLGLK_	_LK[GlyGly (K)]GPQITGPSLEGDLGLK_.3
11.0539	10.3717	10.5317	11.0974	14.2489	14.881	14.5059	14.7961	K	+	5.49857	3.84429	16.4878	AHNAK	Neuroblast differentiation-associated protein AHNAK	Q09666	AHNK_HUMAN	1013	_GEGPEFDVNLSK[GlyGly (K)]ANVDISAPK_.3	_GEGPEFDVNLSK[GlyGly (K): 100%]ANVDISAPK_	_GEGPEFDVNLSK[GlyGly (K)]ANVDISAPK_.3
10.8609	10.6574	11.2718	10.5467	14.8446	15.1144	15.6413	14.6436	K	+	5.37787	4.2268	15.7268	AHNAK	Neuroblast differentiation-associated protein AHNAK	Q09666	AHNK_HUMAN	345	_PGLTIQAPQLEVSVPSANIEGLEGK[GlyGly (K)]LK_.3	_PGLTIQAPQLEVSVPSANIEGLEGK[GlyGly (K): 100%]LK_	_PGLTIQAPQLEVSVPSANIEGLEGK[GlyGly (K)]LK_.3
14.6392	15.0117	15.1782	14.8207	17.7378	17.9268	17.1877	17.71	K	+	5.05679	2.72813	13.8624	AHNAK	Neuroblast differentiation-associated protein AHNAK	Q09666	AHNK_HUMAN	4937	_LEGGEVDLK[GlyGly (K)]GPK_.2;_LEGGEVDLK[GlyGly (K)]GPK_.3	_LEGGEVDLK[GlyGly (K): 100%]GPK_	_LEGGEVDLK[GlyGly (K)]GPK_.2;_LEGGEVDLK[GlyGly (K)]GPK_.3
14.8291	15.0107	15.2942	14.577	17.2305	17.5955	17.3283	17.7131	K	+	4.98463	2.53908	13.4733	AHNAK	Neuroblast differentiation-associated protein AHNAK	Q09666	AHNK_HUMAN	1354,1684,2020,3122	_VPDVDIK[GlyGly (K)]GPK_.2;_VPDVDIK[GlyGly (K)]GPK_.3	_VPDVDIK[GlyGly (K): 100%]GPK_	_VPDVDIK[GlyGly (K)]GPK_.2;_VPDVDIK[GlyGly (K)]GPK_.3
11.1045	10.7615	11.6363	10.156	15.1707	15.398	14.9951	15.4947	K	+	4.9281	4.35007	13.1758	AHNAK	Neuroblast differentiation-associated protein AHNAK	Q09666	AHNK_HUMAN	5426	_GPQVSGELK[GlyGly (K)]GPGVDVNLK_.3	_GPQVSGELK[GlyGly (K): 100%]GPGVDVNLK_	_GPQVSGELK[GlyGly (K)]GPGVDVNLK_.3
11.0444	10.8031	11.2043	9.61427	15.3163	15.9708	15.7372	15.632	K	+	4.88992	4.99753	12.9783	AHNAK	Neuroblast differentiation-associated protein AHNAK	Q09666	AHNK_HUMAN	1034	_VDTNAPDLSLEGPEGK[GlyGly (K)]LK_.3	_VDTNAPDLSLEGPEGK[GlyGly (K): 100%]LK_	_VDTNAPDLSLEGPEGK[GlyGly (K)]LK_.3
12.8274	13.3342	13.3031	13.0177	15.6044	16.6009	16.2551	16.2761	K	+	4.83415	3.06353	12.6948	AHNAK	Neuroblast differentiation-associated protein AHNAK	Q09666	AHNK_HUMAN	3058.38	_VDIDVPDVNIEGPEGK[GlyGly (K)]LK_.3	_VDIDVPDVNIEGPEGK[GlyGly (K): 100%]LK_	_VDIDVPDVNIEGPEGK[GlyGly (K)]LK_.3
12.7785	13.2234	13.0685	12.7479	15.4441	16.2797	15.6056	16.1676	K	+	4.77237	2.91967	12.3876	AHNAK	Neuroblast differentiation-associated protein AHNAK	Q09666	AHNK_HUMAN	5347	_VPGIDATTK[GlyGly (K)]LNVGAPDVTLR_.3	_VPGIDATTK[GlyGly (K): 100%]LNVGAPDVTLR_	_VPGIDATTK[GlyGly (K)]LNVGAPDVTLR_.3
14.5404	14.9661	14.7849	14.4518	16.6286	17.1623	16.5748	16.8861	K	+	4.67475	2.12713	11.9163	AHNAK	Neuroblast differentiation-associated protein AHNAK	Q09666	AHNK_HUMAN	4874	_VEGTLK[GlyGly (K)]GPEVDLK_.2;_VEGTLK[GlyGly (K)]GPEVDLK_.3	_VEGTLK[GlyGly (K): 100%]GPEVDLK_	_VEGTLK[GlyGly (K)]GPEVDLK_.2;_VEGTLK[GlyGly (K)]GPEVDLK_.3
15.2676	15.5039	15.6878	15.1033	17.3685	17.8341	18.184	18.1281	K	+	4.46904	2.48803	10.977	AHNAK	Neuroblast differentiation-associated protein AHNAK	Q09666	AHNK_HUMAN	2131,2593,2721,3759,4015,4271,4399,4473	_VK[GlyGly (K)]GDVDVSLPK_.2;_VK[GlyGly (K)]GDVDVSLPK_.3	_VK[GlyGly (K): 100%]GDVDVSLPK_	_VK[GlyGly (K)]GDVDVSLPK_.2;_VK[GlyGly (K)]GDVDVSLPK_.3
12.857	12.138	12.9659	12.9152	15.6777	16.8828	15.9638	16.1901	K	+	4.41061	3.45958	10.723	AHNAK	Neuroblast differentiation-associated protein AHNAK	Q09666	AHNK_HUMAN	5874	_VGIQLPEVELSVSTK[GlyGly (K)]K_.3	_VGIQLPEVELSVSTK[GlyGly (K): 100%]K_	_VGIQLPEVELSVSTK[GlyGly (K)]K_.3
14.7254	15.3978	14.9314	14.6013	17.573	18.0789	17.155	17.7687	K	+	4.34989	2.72995	10.4646	AHNAK	Neuroblast differentiation-associated protein AHNAK	Q09666	AHNK_HUMAN	3318	_LEGDIK[GlyGly (K)]APSLDIK_.2;_LEGDIK[GlyGly (K)]APSLDIK_.3	_LEGDIK[GlyGly (K): 100%]APSLDIK_	_LEGDIK[GlyGly (K)]APSLDIK_.2;_LEGDIK[GlyGly (K)]APSLDIK_.3
12.8762	13.5211	13.1275	13.2978	15.5662	16.7147	15.9702	16.4487	K	+	4.30521	2.96928	10.2782	AHNAK	Neuroblast differentiation-associated protein AHNAK	Q09666	AHNK_HUMAN	5297	_VSGPDLDLNLK[GlyGly (K)]GPSLK_.3	_VSGPDLDLNLK[GlyGly (K): 100%]GPSLK_	_VSGPDLDLNLK[GlyGly (K)]GPSLK_.3
10.8575	11.5861	10.3716	10.1381	14.1792	15.2043	14.4763	14.8676	K	+	4.26132	3.9435	10.0979	AHNAK	Neuroblast differentiation-associated protein AHNAK	Q09666	AHNK_HUMAN	1273.41	_EVDVNLPK[GlyGly (K)]ADIDVSGPK_.3	_EVDVNLPK[GlyGly (K): 100%]ADIDVSGPK_	_EVDVNLPK[GlyGly (K)]ADIDVSGPK_.3
14.2624	14.7537	15.0121	14.3021	16.953	17.1056	16.456	16.8994	K	+	4.21791	2.27091	9.92249	AHNAK	Neuroblast differentiation-associated protein AHNAK	Q09666	AHNK_HUMAN	2988.46	_VEGDLK[GlyGly (K)]GPEVDIR_.3	_VEGDLK[GlyGly (K): 100%]GPEVDIR_	_VEGDLK[GlyGly (K)]GPEVDIR_.3
13.5216	14.1085	14.3256	13.6573	16.0513	16.6637	16.4865	16.9466	K	+	4.21283	2.63376	9.90215	AHNAK	Neuroblast differentiation-associated protein AHNAK	Q09666	AHNK_HUMAN	1290,2084,2279	_VDVEVPDVSLEGPEGK[GlyGly (K)]LK_.2;_VDVEVPDVSLEGPEGK[GlyGly (K)]LK_.3	_VDVEVPDVSLEGPEGK[GlyGly (K): 100%]LK_	_VDVEVPDVSLEGPEGK[GlyGly (K)]LK_.2;_VDVEVPDVSLEGPEGK[GlyGly (K)]LK_.3
13.5008	14.2654	14.5515	14.1083	16.8979	17.0587	17.8701	17.8026	K	+	4.20523	3.30084	9.87178	AHNAK	Neuroblast differentiation-associated protein AHNAK	Q09666	AHNK_HUMAN	3357	_FNFSGSK[GlyGly (K)]VQTPEVDVK_.2;_FNFSGSK[GlyGly (K)]VQTPEVDVK_.3	_FNFSGSK[GlyGly (K): 100%]VQTPEVDVK_	_FNFSGSK[GlyGly (K)]VQTPEVDVK_.2;_FNFSGSK[GlyGly (K)]VQTPEVDVK_.3
13.3565	13.796	13.6799	13.7702	15.8764	16.5451	15.4829	16.154	K	+	4.13997	2.36397	9.61437	AHNAK	Neuroblast differentiation-associated protein AHNAK	Q09666	AHNK_HUMAN	4890	_LDFEGPDAK[GlyGly (K)]LSGPSLK_.3	_LDFEGPDAK[GlyGly (K): 100%]LSGPSLK_	_LDFEGPDAK[GlyGly (K)]LSGPSLK_.3
11.8901	12.4836	13.4168	12.6204	15.6237	16.5273	15.9409	16.3188	K	+	4.08151	3.5	9.38886	AHNAK	Neuroblast differentiation-associated protein AHNAK	Q09666	AHNK_HUMAN	785	_IDVTAPDVSIEEPEGK[GlyGly (K)]LK_.3	_IDVTAPDVSIEEPEGK[GlyGly (K): 100%]LK_	_IDVTAPDVSIEEPEGK[GlyGly (K)]LK_.3
13.6814	14.6409	13.8022	13.393	16.9071	17.2972	16.4896	16.7208	K	+	4.07427	2.9743	9.36128	AHNAK	Neuroblast differentiation-associated protein AHNAK	Q09666	AHNK_HUMAN	3431	_GDLDIAGPNLEGDFK[GlyGly (K)]GPK_.3	_GDLDIAGPNLEGDFK[GlyGly (K): 100%]GPK_	_GDLDIAGPNLEGDFK[GlyGly (K)]GPK_.3
9.97046	9.9732	11.4497	10.1375	14.0012	15.3829	15.1846	15.4856	K	+	4.06885	4.63086	9.34068	AHNAK	Neuroblast differentiation-associated protein AHNAK	Q09666	AHNK_HUMAN	664	_VNVEAPDVNLEGLGGK[GlyGly (K)]LK_.3	_VNVEAPDVNLEGLGGK[GlyGly (K): 100%]LK_	_VNVEAPDVNLEGLGGK[GlyGly (K)]LK_.3
15.5101	16.0222	15.7407	15.7079	17.2537	18.1306	17.6451	17.9152	K	+	4.03142	1.99091	9.19943	AHNAK	Neuroblast differentiation-associated protein AHNAK	Q09666	AHNK_HUMAN	4849	_ISIPDVDLDLK[GlyGly (K)]GPK_.2;_ISIPDVDLDLK[GlyGly (K)]GPK_.3	_ISIPDVDLDLK[GlyGly (K): 100%]GPK_	_ISIPDVDLDLK[GlyGly (K)]GPK_.2;_ISIPDVDLDLK[GlyGly (K)]GPK_.3
11.8311	10.2122	11.7992	11.1307	14.6119	15.4123	15.1023	15.4071	K	+	4.02562	3.89009	9.17772	AHNAK	Neuroblast differentiation-associated protein AHNAK	Q09666	AHNK_HUMAN	172	_DIDISSPEFK[GlyGly (K)]IK_.3	_DIDISSPEFK[GlyGly (K): 100%]IK_	_DIDISSPEFK[GlyGly (K)]IK_.3
11.2855	11.2304	9.92793	11.6885	14.7446	15.7808	14.5348	15.1098	K	+	3.8475	4.00942	8.53239	AHNAK	Neuroblast differentiation-associated protein AHNAK	Q09666	AHNK_HUMAN	4930	_IGFSGPK[GlyGly (K)]LEGGEVDLK_.2;_IGFSGPK[GlyGly (K)]LEGGEVDLK_.3	_IGFSGPK[GlyGly (K): 100%]LEGGEVDLK_	_IGFSGPK[GlyGly (K)]LEGGEVDLK_.2;_IGFSGPK[GlyGly (K)]LEGGEVDLK_.3
13.715	14.0086	14.7443	14.3643	16.7397	17.2023	16.2764	16.5529	K	+	3.80981	2.48475	8.40106	AHNAK	Neuroblast differentiation-associated protein AHNAK	Q09666	AHNK_HUMAN	3186,3638,3968,4688	_VDVDVPDVNIEGPDAK[GlyGly (K)]LK_.3	_VDVDVPDVNIEGPDAK[GlyGly (K): 100%]LK_	_VDVDVPDVNIEGPDAK[GlyGly (K)]LK_.3
13.3412	14.2868	13.8277	13.7292	15.538	16.2308	15.8593	15.6713	K	+	3.76689	2.02867	8.25359	AHNAK	Neuroblast differentiation-associated protein AHNAK	Q09666	AHNK_HUMAN	3482	_FSVSGLK[GlyGly (K)]AEGPDVAVDLPK_.3	_FSVSGLK[GlyGly (K): 100%]AEGPDVAVDLPK_	_FSVSGLK[GlyGly (K)]AEGPDVAVDLPK_.3
11.0655	10.0683	9.9576	9.10213	13.206	14.2096	13.7649	14.085	K	+	3.74797	3.768	8.1893	AHNAK	Neuroblast differentiation-associated protein AHNAK	Q09666	AHNK_HUMAN	516	_GDIK[GlyGly (K)]VSAPGVQGDVK_.3	_GDIK[GlyGly (K): 100%]VSAPGVQGDVK_	_GDIK[GlyGly (K)]VSAPGVQGDVK_.3
10.9773	11.8006	11.4	10.1351	13.8399	14.7996	14.418	14.8914	K	+	3.67458	3.409	7.94398	AHNAK	Neuroblast differentiation-associated protein AHNAK	Q09666	AHNK_HUMAN	5513	_LPTGQISGPEIK[GlyGly (K)]GGLK_.3	_LPTGQISGPEIK[GlyGly (K): 100%]GGLK_	_LPTGQISGPEIK[GlyGly (K)]GGLK_.3
12.5024	13.7925	12.9159	12.8978	15.1128	15.8282	15.4965	16.0139	K	+	3.59264	2.58567	7.67742	AHNAK	Neuroblast differentiation-associated protein AHNAK	Q09666	AHNK_HUMAN	1226	_VPDVEIK[GlyGly (K)]GPK_.3	_VPDVEIK[GlyGly (K): 100%]GPK_	_VPDVEIK[GlyGly (K)]GPK_.3
9.99458	11.791	10.349	10.1398	14.2581	14.7166	13.5922	14.7131	K	+	3.57763	3.75136	7.62943	AHNAK	Neuroblast differentiation-associated protein AHNAK	Q09666	AHNK_HUMAN	4899	_LSGPSLK[GlyGly (K)]M[Oxidation (M)]PSLEISAPK_.3	_LSGPSLK[GlyGly (K): 100%]M[Oxidation (M): 100%]PSLEISAPK_	_LSGPSLK[GlyGly (K)]MPSLEISAPK_.3
12.6498	13.5623	13.2829	13.3014	15.6187	16.5047	15.1474	15.8742	K	+	3.5507	2.58714	7.54396	AHNAK	Neuroblast differentiation-associated protein AHNAK	Q09666	AHNK_HUMAN	5208	_IK[GlyGly (K)]GDVPSVGLEGPDVDLQGPEAK_.3	_IK[GlyGly (K): 100%]GDVPSVGLEGPDVDLQGPEAK_	_IK[GlyGly (K)]GDVPSVGLEGPDVDLQGPEAK_.3
12.576	13.5137	13.4567	12.6944	15.3435	16.5658	15.5146	15.7758	K	+	3.53183	2.73972	7.48452	AHNAK	Neuroblast differentiation-associated protein AHNAK	Q09666	AHNK_HUMAN	5164	_VQANLGAPDINIEGLDAK[GlyGly (K)]VK_.3	_VQANLGAPDINIEGLDAK[GlyGly (K): 100%]VK_	_VQANLGAPDINIEGLDAK[GlyGly (K)]VK_.3
13.1915	14.0279	14.1897	13.5031	16.1179	17.479	16.1693	16.8954	K	+	3.49747	2.93734	7.37732	AHNAK	Neuroblast differentiation-associated protein AHNAK	Q09666	AHNK_HUMAN	3324	_APSLDIK[GlyGly (K)]GPEVDVSGPK_.2;_APSLDIK[GlyGly (K)]GPEVDVSGPK_.3	_APSLDIK[GlyGly (K): 100%]GPEVDVSGPK_	_APSLDIK[GlyGly (K)]GPEVDVSGPK_.2;_APSLDIK[GlyGly (K)]GPEVDVSGPK_.3
15.3255	16.1803	15.8351	15.2709	17.3418	17.9082	17.6021	18.2829	K	+	3.43246	2.13079	7.17796	AHNAK	Neuroblast differentiation-associated protein AHNAK	Q09666	AHNK_HUMAN	1482	_APDVDIK[GlyGly (K)]GPK_.2;_APDVDIK[GlyGly (K)]GPK_.3	_APDVDIK[GlyGly (K): 100%]GPK_	_APDVDIK[GlyGly (K)]GPK_.2;_APDVDIK[GlyGly (K)]GPK_.3
11.6416	12.6963	13.2897	11.0384	15.9447	16.5985	15.5991	16.1103	K	+	3.40849	3.89662	7.1056	AHNAK	Neuroblast differentiation-associated protein AHNAK	Q09666	AHNK_HUMAN	5268	_GPDVK[GlyGly (K)]LEGPDVSLK_.2;_GPDVK[GlyGly (K)]LEGPDVSLK_.3	_GPDVK[GlyGly (K): 100%]LEGPDVSLK_	_GPDVK[GlyGly (K)]LEGPDVSLK_.2;_GPDVK[GlyGly (K)]LEGPDVSLK_.3
12.8339	10.4464	11.1989	11.7034	14.9601	15.6824	15.2022	15.0903	K	+	3.3803	3.68809	7.02121	AHNAK	Neuroblast differentiation-associated protein AHNAK	Q09666	AHNK_HUMAN	1108	_VDIK[GlyGly (K)]APDVEGQGLDWSLK_.3	_VDIK[GlyGly (K): 100%]APDVEGQGLDWSLK_	_VDIK[GlyGly (K)]APDVEGQGLDWSLK_.3
10.3613	11.2682	11.7487	12.0083	14.7949	14.907	13.895	14.1027	K	+	3.36808	3.07826	6.98492	AHNAK	Neuroblast differentiation-associated protein AHNAK	Q09666	AHNK_HUMAN	3449	_VDIK[GlyGly (K)]APEVNLNAPDVDVHGPDWNLK_.4	_VDIK[GlyGly (K): 100%]APEVNLNAPDVDVHGPDWNLK_	_VDIK[GlyGly (K)]APEVNLNAPDVDVHGPDWNLK_.4
11.3243	9.88503	10.153	9.22031	13.9422	14.4254	12.8967	13.9753	K	+	3.2763	3.66423	6.71697	AHNAK	Neuroblast differentiation-associated protein AHNAK	Q09666	AHNK_HUMAN	5057	_APDVDVNIAGPDAALK[GlyGly (K)]VDVK_.3	_APDVDVNIAGPDAALK[GlyGly (K): 100%]VDVK_	_APDVDVNIAGPDAALK[GlyGly (K)]VDVK_.3
11.1645	9.61302	12.7393	9.283	15.5367	16.7013	16.3901	16.8708	K	+	3.26895	5.67478	6.69588	AHNAK	Neuroblast differentiation-associated protein AHNAK	Q09666	AHNK_HUMAN	849	_VPDVELK[GlyGly (K)]SAK_.2;_VPDVELK[GlyGly (K)]SAK_.3	_VPDVELK[GlyGly (K): 100%]SAK_	_VPDVELK[GlyGly (K)]SAK_.2;_VPDVELK[GlyGly (K)]SAK_.3
10.7848	10.6318	12.299	9.91788	13.6601	14.4613	14.0615	14.4402	K	+	3.0419	3.24743	6.06934	AHNAK	Neuroblast differentiation-associated protein AHNAK	Q09666	AHNK_HUMAN	4352	_VDIDAPDVSIEGPDAK[GlyGly (K)]LK_.3	_VDIDAPDVSIEGPDAK[GlyGly (K): 100%]LK_	_VDIDAPDVSIEGPDAK[GlyGly (K)]LK_.3
10.3968	10.8971	13.2011	11.0696	15.0672	15.8209	14.8281	15.4665	K	+	2.99215	3.90454	5.93829	AHNAK	Neuroblast differentiation-associated protein AHNAK	Q09666	AHNK_HUMAN	3037,3819,4203	_GEGPDVDVNLPK[GlyGly (K)]ADLDVSGPK_.3	_GEGPDVDVNLPK[GlyGly (K): 100%]ADLDVSGPK_	_GEGPDVDVNLPK[GlyGly (K)]ADLDVSGPK_.3
10.4695	11.973	12.1922	10.7962	13.5874	14.241	13.7534	14.0661	K	+	2.88481	2.55427	5.66271	AHNAK	Neuroblast differentiation-associated protein AHNAK	Q09666	AHNK_HUMAN	757	_FSVPGFK[GlyGly (K)]AEGPEVDVNLPK_.3	_FSVPGFK[GlyGly (K): 100%]AEGPEVDVNLPK_	_FSVPGFK[GlyGly (K)]AEGPEVDVNLPK_.3
11.5918	12.0389	12.3175	9.91005	14.262	15.7843	14.8005	15.2661	K	+	2.88365	3.5636	5.65979	AHNAK	Neuroblast differentiation-associated protein AHNAK	Q09666	AHNK_HUMAN	2546.27	_VDIEGPDVNIEGPEGK[GlyGly (K)]LK_.3	_VDIEGPDVNIEGPEGK[GlyGly (K): 100%]LK_	_VDIEGPDVNIEGPEGK[GlyGly (K)]LK_.3
10.8226	10.9735	9.72866	10.6366	12.0756	14.002	13.939	13.7449	K	+	2.78086	2.90004	5.40483	AHNAK	Neuroblast differentiation-associated protein AHNAK	Q09666	AHNK_HUMAN	3385	_VDINAPDVEVQGK[GlyGly (K)]VK_.3	_VDINAPDVEVQGK[GlyGly (K): 100%]VK_	_VDINAPDVEVQGK[GlyGly (K)]VK_.3
9.90622	10.767	12.7025	10.0461	14.6826	14.0682	15.9236	14.8077	K	+	2.7568	4.01506	5.34636	AHNAK	Neuroblast differentiation-associated protein AHNAK	Q09666	AHNK_HUMAN	5102	_FK[GlyGly (K)]AEAPLPSPK_.2;_FK[GlyGly (K)]AEAPLPSPK_.3	_FK[GlyGly (K): 100%]AEAPLPSPK_	_FK[GlyGly (K)]AEAPLPSPK_.2;_FK[GlyGly (K)]AEAPLPSPK_.3
11.8323	13.2807	13.4346	12.7294	14.5628	15.4688	14.8114	14.9811	K	+	2.70302	2.13678	5.21727	AHNAK	Neuroblast differentiation-associated protein AHNAK	Q09666	AHNK_HUMAN	3568	_LEGDLK[GlyGly (K)]GPEVDIK_.3	_LEGDLK[GlyGly (K): 100%]GPEVDIK_	_LEGDLK[GlyGly (K)]GPEVDIK_.3
12.4895	10.1134	13.1889	12.1793	14.7038	15.3065	15.5753	15.6975	K	+	2.5112	3.328	4.77399	AHNAK	Neuroblast differentiation-associated protein AHNAK	Q09666	AHNK_HUMAN	1451	_ISIPDVGLHLK[GlyGly (K)]GPK_.4	_ISIPDVGLHLK[GlyGly (K): 100%]GPK_	_ISIPDVGLHLK[GlyGly (K)]GPK_.4
14.1828	12.2672	13.8247	12.8712	14.9092	15.7251	15.5479	16.0065	K	+	2.41275	2.2607	4.55633	AHNAK	Neuroblast differentiation-associated protein AHNAK	Q09666	AHNK_HUMAN	3429	_VK[GlyGly (K)]GDLDIAGPNLEGDFK_.3	_VK[GlyGly (K): 100%]GDLDIAGPNLEGDFK_	_VK[GlyGly (K)]GDLDIAGPNLEGDFK_.3
14.0661	13.3138	13.3031	13.0228	14.4561	16.7049	16.1956	16.2462	K	+	2.41236	2.47422	4.55547	AHNAK	Neuroblast differentiation-associated protein AHNAK	Q09666	AHNK_HUMAN	4224	_VDIDVPDVNIEGPDAK[GlyGly (K)]LK_.3	_VDIDVPDVNIEGPDAK[GlyGly (K): 100%]LK_	_VDIDVPDVNIEGPDAK[GlyGly (K)]LK_.3
10.7079	13.8956	13.6019	12.7614	15.6442	15.9881	15.4789	15.7572	K	+	2.19271	2.97539	4.09178	AHNAK	Neuroblast differentiation-associated protein AHNAK	Q09666	AHNK_HUMAN	3250	_GPALDIK[GlyGly (K)]GPK_.3	_GPALDIK[GlyGly (K): 100%]GPK_	_GPALDIK[GlyGly (K)]GPK_.3
10.6214	13.4917	13.4381	12.6248	15.1056	15.4315	14.9542	15.1281	K	+	2.07227	2.61084	3.84928	AHNAK	Neuroblast differentiation-associated protein AHNAK	Q09666	AHNK_HUMAN	1476	_VEGEIK[GlyGly (K)]APDVDIK_.3	_VEGEIK[GlyGly (K): 100%]APDVDIK_	_VEGEIK[GlyGly (K)]APDVDIK_.3
10.9061	14.5484	14.1179	13.7673	16.5569	17.2821	16.263	16.2107	K	+	2.0298	3.24329	3.76561	AHNAK	Neuroblast differentiation-associated protein AHNAK	Q09666	AHNK_HUMAN	4989	_ADIK[GlyGly (K)]SPSLDVTVPEAELNLETPEISVGGK_.3	_ADIK[GlyGly (K): 100%]SPSLDVTVPEAELNLETPEISVGGK_	_ADIK[GlyGly (K)]SPSLDVTVPEAELNLETPEISVGGK_.3
13.6443	14.3775	14.6953	10.0506	17.1953	17.3334	16.9156	16.9933	K	+	1.96876	3.91749	3.64692	AHNAK	Neuroblast differentiation-associated protein AHNAK	Q09666	AHNK_HUMAN	5273	_LEGPDVSLK[GlyGly (K)]GPGVDLPSVNLSM[Oxidation (M)]PK_.3	_LEGPDVSLK[GlyGly (K): 100%]GPGVDLPSVNLSM[Oxidation (M): 100%]PK_	_LEGPDVSLK[GlyGly (K)]GPGVDLPSVNLSMPK_.3
13.6336	14.3047	14.1892	10.3508	16.0274	16.5211	15.9877	16.7337	K	+	1.81595	3.19793	3.35747	AHNAK	Neuroblast differentiation-associated protein AHNAK	Q09666	AHNK_HUMAN	5039	_K[GlyGly (K)]QGFDLNVPGGEIDASLK_.3	_K[GlyGly (K): 100%]QGFDLNVPGGEIDASLK_	_K[GlyGly (K)]QGFDLNVPGGEIDASLK_.3
11.7041	10.8308	10.2891	9.9371	11.6924	14.4424	12.7076	13.0858	K	+	1.80525	2.29174	3.3376	AHNAK	Neuroblast differentiation-associated protein AHNAK	Q09666	AHNK_HUMAN	5241	_IGIPGVK[GlyGly (K)]M[Oxidation (M)]EGGGAEVHAQLPSLEGDLR_.4	_IGIPGVK[GlyGly (K): 100%]M[Oxidation (M): 100%]EGGGAEVHAQLPSLEGDLR_	_IGIPGVK[GlyGly (K)]MEGGGAEVHAQLPSLEGDLR_.4
10.8738	9.51405	10.9396	11.5252	11.2846	14.0283	14.5321	14.1539	K	+	1.75456	2.78658	3.24406	AHNAK	Neuroblast differentiation-associated protein AHNAK	Q09666	AHNK_HUMAN	1778	_APK[GlyGly (K)]VSM[Oxidation (M)]PDVDLNLK_.3	_APK[GlyGly (K): 100%]VSM[Oxidation (M): 100%]PDVDLNLK_	_APK[GlyGly (K)]VSMPDVDLNLK_.3
9.80993	10.3583	11.2838	10.0362	10.6544	15.0926	15.4101	14.918	K	+	1.68208	3.64674	3.11211	AHNAK	Neuroblast differentiation-associated protein AHNAK	Q09666	AHNK_HUMAN	4993	_SPSLDVTVPEAELNLETPEISVGGK[GlyGly (K)]GK_.3	_SPSLDVTVPEAELNLETPEISVGGK[GlyGly (K): 100%]GK_	_SPSLDVTVPEAELNLETPEISVGGK[GlyGly (K)]GK_.3
13.4996	11.5418	9.25029	12.8586	14.8753	14.6699	14.3927	14.4792	K	+	1.60887	2.81666	2.98081	AHNAK	Neuroblast differentiation-associated protein AHNAK	Q09666	AHNK_HUMAN	1281	_ADIDVSGPK[GlyGly (K)]VDVEVPDVSLEGPEGK_.3	_ADIDVSGPK[GlyGly (K): 100%]VDVEVPDVSLEGPEGK_	_ADIDVSGPK[GlyGly (K)]VDVEVPDVSLEGPEGK_.3
11.3059	11.731	11.3189	9.47543	11.3148	15.2858	13.5531	15.1418	K	+	1.46234	2.86605	2.72339	AHNAK	Neuroblast differentiation-associated protein AHNAK	Q09666	AHNK_HUMAN	372	_GPQITGPSLEGDLGLK[GlyGly (K)]GAK_.3	_GPQITGPSLEGDLGLK[GlyGly (K): 100%]GAK_	_GPQITGPSLEGDLGLK[GlyGly (K)]GAK_.3
12.0982	14.3862	13.3202	9.24764	14.6157	15.9589	14.9047	15.3748	K	+	1.37504	2.95048	2.57298	AHNAK	Neuroblast differentiation-associated protein AHNAK	Q09666	AHNK_HUMAN	1153	_ADVVVSGPK[GlyGly (K)]VDIEAPDVSLEGPEGK_.3	_ADVVVSGPK[GlyGly (K): 100%]VDIEAPDVSLEGPEGK_	_ADVVVSGPK[GlyGly (K)]VDIEAPDVSLEGPEGK_.3
14.1467	14.0142	14.1339	13.7571	13.7873	16.817	15.8692	16.4709	K	+	1.34252	1.7231	2.51743	AHNAK	Neuroblast differentiation-associated protein AHNAK	Q09666	AHNK_HUMAN	4916	_VTAPDVDLHLK[GlyGly (K)]APK_.3;_VTAPDVDLHLK[GlyGly (K)]APK_.4	_VTAPDVDLHLK[GlyGly (K): 100%]APK_	_VTAPDVDLHLK[GlyGly (K)]APK_.3;_VTAPDVDLHLK[GlyGly (K)]APK_.4
10.5118	16.2227	11.0657	15.7154	16.7476	16.9313	16.2081	16.2526	K		1.08504	3.156	2.08454	AHNAK	Neuroblast differentiation-associated protein AHNAK	Q09666	AHNK_HUMAN	5113	_LEGELQAPDLELSLPAIHVEGLDIK[GlyGly (K)]AK_.3;_LEGELQAPDLELSLPAIHVEGLDIK[GlyGly (K)]AK_.4	_LEGELQAPDLELSLPAIHVEGLDIK[GlyGly (K): 100%]AK_	_LEGELQAPDLELSLPAIHVEGLDIK[GlyGly (K)]AK_.3;_LEGELQAPDLELSLPAIHVEGLDIK[GlyGly (K)]AK_.4
18.8294	20.1043	19.0986	18.4056	18.8701	18.2076	18.6113	18.3267	K		0.764967	-0.605539	-1.55134	AHNAK	Neuroblast differentiation-associated protein AHNAK	Q09666	AHNK_HUMAN	5143	_VK[GlyGly (K)]M[Oxidation (M)]PDVDISVPK_.3;_VK[GlyGly (K)]MPDVDISVPK_.3	_VK[GlyGly (K): 100%]M[Oxidation (M): 100%]PDVDISVPK_;_VK[GlyGly (K): 100%]MPDVDISVPK_	_VK[GlyGly (K)]MPDVDISVPK_.3
15.3922	15.4978	15.143	15.0537	15.7686	16.0228	15.7026	15.7374	K	+	2.25581	0.536173	4.22205	AHSA1	Activator of 90 kDa heat shock protein ATPase homolog 1	O95433	AHSA1_HUMAN	209	_ITLK[GlyGly (K)]ETFLTSPEELYR_.3	_ITLK[GlyGly (K): 100%]ETFLTSPEELYR_	_ITLK[GlyGly (K)]ETFLTSPEELYR_.3
12.5676	13.5857	13.2272	12.8238	14.7363	14.9593	14.1002	14.6312	K	+	2.77378	1.55565	5.38758	AIMP1	Isoform of Q12904, Isoform 2 of Aminoacyl tRNA synthase complex-interacting multifunctional protein 1	Q12904-2	AIMP1-2_HUMAN	21	_LLAK[GlyGly (K)]M[Oxidation (M)]ANNDAVLK_.2;_LLAK[GlyGly (K)]M[Oxidation (M)]ANNDAVLK_.3	_LLAK[GlyGly (K): 100%]M[Oxidation (M): 100%]ANNDAVLK_	_LLAK[GlyGly (K)]MANNDAVLK_.2;_LLAK[GlyGly (K)]MANNDAVLK_.3
9.98904	10.9373	10.3035	11.1916	10.9113	13.2674	12.1224	12.5311	K	+	1.52523	1.60267	2.83304	AKAP11	A-kinase anchor protein 11	Q9UKA4	AKA11_HUMAN	138	_IDFIFSLLSK[GlyGly (K)]YATGIR_.3	_IDFIFSLLSK[GlyGly (K): 100%]YATGIR_	_IDFIFSLLSK[GlyGly (K)]YATGIR_.3
14.4239	14.4955	13.9537	13.6021	14.7379	14.8113	14.2334	14.8809	K		1.11467	0.547095	2.1339	AKAP12	A-kinase anchor protein 12;Isoform of Q02952, Isoform 2 of A-kinase anchor protein 12;Isoform of Q02952, Isoform 3 of A-kinase anchor protein 12	Q02952;Q02952-2;Q02952-3	AKA12_HUMAN;AKA12-2_HUMAN;AKA12-3_HUMAN	175;77;70	_VFK[GlyGly (K)]FVGFK_.2;_VFK[GlyGly (K)]FVGFK_.3	_VFK[GlyGly (K): 100%]FVGFK_	_VFK[GlyGly (K)]FVGFK_.2;_VFK[GlyGly (K)]FVGFK_.3
12.8094	12.9382	12.7676	12.2219	13.0337	13.7377	12.7656	12.6127	K		0.558115	0.353168	1.19653	AKAP12	A-kinase anchor protein 12;Isoform of Q02952, Isoform 2 of A-kinase anchor protein 12;Isoform of Q02952, Isoform 3 of A-kinase anchor protein 12	Q02952;Q02952-2;Q02952-3	AKA12_HUMAN;AKA12-2_HUMAN;AKA12-3_HUMAN	178;80;73	_FVGFK[GlyGly (K)]FTVK_.3	_FVGFK[GlyGly (K): 100%]FTVK_	_FVGFK[GlyGly (K)]FTVK_.3
9.61343	10.8685	10.7512	10.3046	14.0637	14.8755	13.9344	12.9125	K	+	3.44837	3.5621	7.22634	AKAP13	A-kinase anchor protein 13;Isoform of Q12802, Isoform 2 of A-kinase anchor protein 13;Isoform of Q12802, Isoform 3 of A-kinase anchor protein 13	Q12802;Q12802-2;Q12802-4	AKP13_HUMAN;AKP13-2_HUMAN;AKP13-4_HUMAN	2166;2170;2146	_DNEVEQEDLAQSLSLVK[GlyGly (K)]DVIGAVDSK_.3	_DNEVEQEDLAQSLSLVK[GlyGly (K): 100%]DVIGAVDSK_	_DNEVEQEDLAQSLSLVK[GlyGly (K)]DVIGAVDSK_.3
14.1673	15.0165	14.3913	13.8944	11.9417	12.0786	11.0942	13.9871	K	+	1.725	-2.09197	-3.18999	AKAP2	A-kinase anchor protein 2	Q9Y2D5	AKAP2_HUMAN	442	_AVLTVVK[GlyGly (K)]DDDHGILDQFSR_.3;_AVLTVVK[GlyGly (K)]DDDHGILDQFSR_.4	_AVLTVVK[GlyGly (K): 100%]DDDHGILDQFSR_	_AVLTVVK[GlyGly (K)]DDDHGILDQFSR_.3;_AVLTVVK[GlyGly (K)]DDDHGILDQFSR_.4
15.091	15.8084	15.4824	14.9182	17.3947	17.1585	16.755	17.7926	K	+	3.23849	1.9502	6.609	AKR1B1	Aldo-keto reductase family 1 member B1	P15121	ALDR_HUMAN	257	_NLVVIPK[GlyGly (K)]SVTPER_.2;_NLVVIPK[GlyGly (K)]SVTPER_.3	_NLVVIPK[GlyGly (K): 100%]SVTPER_	_NLVVIPK[GlyGly (K)]SVTPER_.2;_NLVVIPK[GlyGly (K)]SVTPER_.3
11.5823	12.1929	12.5441	12.1879	13.2162	13.4856	13.1666	13.3218	K	+	2.8304	1.17069	5.52667	ALCAM	CD166 antigen;Isoform of Q13740, Isoform 2 of CD166 antigen	Q13740;Q13740-2	CD166_HUMAN;CD166-2_HUMAN	574;561	_LEENNHK[GlyGly (K)]TEA_.2	_LEENNHK[GlyGly (K): 100%]TEA_	_LEENNHK[GlyGly (K)]TEA_.2
11.849	13.6296	13.4616	12.9181	10.7159	11.732	11.1832	11.6453	K	+	1.9121	-1.64545	-3.53834	ALCAM	CD166 antigen;Isoform of Q13740, Isoform 2 of CD166 antigen	Q13740;Q13740-2	CD166_HUMAN;CD166-2_HUMAN	560;547	_HVNK[GlyGly (K)]DLGNM[Oxidation (M)]EENK_.3	_HVNK[GlyGly (K): 100%]DLGNM[Oxidation (M): 100%]EENK_	_HVNK[GlyGly (K)]DLGNMEENK_.3
10.2061	11.6379	10.338	10.5693	12.0784	12.6904	11.8226	10.942	K	+	1.30464	1.19552	2.45304	ALDH3A2	Isoform of P51648, Isoform 2 of Aldehyde dehydrogenase family 3 member A2	P51648-2	AL3A2-2_HUMAN	325	_TK[GlyGly (K)]VM[Oxidation (M)]QEEIFGPILPIVPVK_.3	_TK[GlyGly (K): 100%]VM[Oxidation (M): 100%]QEEIFGPILPIVPVK_	_TK[GlyGly (K)]VMQEEIFGPILPIVPVK_.3
13.7099	14.5812	14.3167	13.5387	17.0259	17.6718	16.9903	17.3162	K	+	4.46825	3.21445	10.9736	ALDOA	Fructose-bisphosphate aldolase A	P04075	ALDOA_HUMAN	23	_IVAPGK[GlyGly (K)]GILAADESTGSIAK_.2;_IVAPGK[GlyGly (K)]GILAADESTGSIAK_.3	_IVAPGK[GlyGly (K): 100%]GILAADESTGSIAK_	_IVAPGK[GlyGly (K)]GILAADESTGSIAK_.2;_IVAPGK[GlyGly (K)]GILAADESTGSIAK_.3
13.9134	14.7623	14.4351	14.0489	16.2208	16.36	15.7763	16.2631	K	+	3.70399	1.86515	8.04152	ALDOA	Fructose-bisphosphate aldolase A	P04075	ALDOA_HUMAN	29	_GILAADESTGSIAK[GlyGly (K)]R_.2;_GILAADESTGSIAK[GlyGly (K)]R_.3	_GILAADESTGSIAK[GlyGly (K): 100%]R_	_GILAADESTGSIAK[GlyGly (K)]R_.2;_GILAADESTGSIAK[GlyGly (K)]R_.3
18.4313	19.0394	18.7849	18.2101	19.458	20.0688	19.2772	20.1096	K	+	2.12959	1.112	3.96371	ALDOA	Fructose-bisphosphate aldolase A	P04075	ALDOA_HUMAN	102	_GGVVGIK[GlyGly (K)]VDK_.2;_GGVVGIK[GlyGly (K)]VDK_.3	_GGVVGIK[GlyGly (K): 100%]VDK_	_GGVVGIK[GlyGly (K)]VDK_.2;_GGVVGIK[GlyGly (K)]VDK_.3
9.91082	13.4705	12.8592	12.5142	14.1736	15.6687	14.9104	15.3913	K	+	1.81148	2.84733	3.34915	ALDOA	Fructose-bisphosphate aldolase A	P04075	ALDOA_HUMAN	2	_PYQYPALTPEQK[GlyGly (K)]K_.3	_PYQYPALTPEQK[GlyGly (K): 100%]K_	_PYQYPALTPEQK[GlyGly (K)]K_.3
12.6911	14.1184	14.1646	10.2449	15.8836	16.0622	14.3583	15.5893	K	+	1.43636	2.66861	2.67842	ALDOA	Fructose-bisphosphate aldolase A	P04075	ALDOA_HUMAN	319	_ENLK[GlyGly (K)]AAQEEYVK_.2;_ENLK[GlyGly (K)]AAQEEYVK_.3	_ENLK[GlyGly (K): 100%]AAQEEYVK_	_ENLK[GlyGly (K)]AAQEEYVK_.2;_ENLK[GlyGly (K)]AAQEEYVK_.3
15.2536	15.9157	15.9562	15.1157	15.7427	16.1245	14.2046	15.4588	K		0.143698	-0.177674	-0.378211	ALDOA	Fructose-bisphosphate aldolase A	P04075	ALDOA_HUMAN	109	_VDK[GlyGly (K)]GVVPLAGTNGETTTQGLDGLSER_.3	_VDK[GlyGly (K): 100%]GVVPLAGTNGETTTQGLDGLSER_	_VDK[GlyGly (K)]GVVPLAGTNGETTTQGLDGLSER_.3
14.4292	15.2638	14.9812	14.3553	14.5258	15.351	14.5318	14.6845	K		0.0183633	0.0159097	0.0541176	ALDOA	Fructose-bisphosphate aldolase A	P04075	ALDOA_HUMAN	140	_K[GlyGly (K)]DGADFAK_.2	_K[GlyGly (K): 100%]DGADFAK_	_K[GlyGly (K)]DGADFAK_.2
15.9822	16.6164	15.0513	15.9125	15.9433	15.3426	13.3647	15.8279	K		0.522644	-0.771	-1.13374	ALDOC	Fructose-bisphosphate aldolase C	P09972	ALDOC_HUMAN	109	_VDK[GlyGly (K)]GVVPLAGTDGETTTQGLDGLSER_.3	_VDK[GlyGly (K): 100%]GVVPLAGTDGETTTQGLDGLSER_	_VDK[GlyGly (K)]GVVPLAGTDGETTTQGLDGLSER_.3
11.1424	10.7241	10.5153	9.89377	13.9909	14.5306	13.9548	14.2795	K	+	4.76522	3.62007	12.3525	ALG1	Chitobiosyldiphosphodolichol beta-mannosyltransferase	Q9BT22	ALG1_HUMAN	218	_PASFFK[GlyGly (K)]ETPLDLQHR_.3;_PASFFK[GlyGly (K)]ETPLDLQHR_.4	_PASFFK[GlyGly (K): 100%]ETPLDLQHR_	_PASFFK[GlyGly (K)]ETPLDLQHR_.3;_PASFFK[GlyGly (K)]ETPLDLQHR_.4
10.6874	11.5334	10.5744	10.5763	11.4562	11.2672	10.9759	11.7212	K		0.932132	0.512267	1.83045	ALG10;ALG10B	Dol-P-Glc:Glc(2)Man(9)GlcNAc(2)-PP-Dol alpha-1,2-glucosyltransferase;Putative Dol-P-Glc:Glc(2)Man(9)GlcNAc(2)-PP-Dol alpha-1,2-glucosyltransferase	Q5BKT4;Q5I7T1	AG10A_HUMAN;AG10B_HUMAN	220	_LPPIK[GlyGly (K)]GPFAEFR_.3	_LPPIK[GlyGly (K): 100%]GPFAEFR_	_LPPIK[GlyGly (K)]GPFAEFR_.3
10.5506	10.9697	8.93364	9.47703	13.9088	14.8183	14.1513	14.6125	K	+	3.84882	4.38998	8.53703	ALG8	Probable dolichyl pyrophosphate Glc1Man9GlcNAc2 alpha-1,3-glucosyltransferase;Isoform of Q9BVK2, Isoform 2 of Probable dolichyl pyrophosphate Glc1Man9GlcNAc2 alpha-1,3-glucosyltransferase	Q9BVK2;Q9BVK2-2	ALG8_HUMAN;ALG8-2_HUMAN	295	_VLSVIGLK[GlyGly (K)]LK_.2;_VLSVIGLK[GlyGly (K)]LK_.3	_VLSVIGLK[GlyGly (K): 100%]LK_	_VLSVIGLK[GlyGly (K)]LK_.2;_VLSVIGLK[GlyGly (K)]LK_.3
9.76136	10.2725	11.3085	9.70745	12.9113	13.8241	13.2949	14.1625	K	+	3.4035	3.28573	7.0906	ALG8	Probable dolichyl pyrophosphate Glc1Man9GlcNAc2 alpha-1,3-glucosyltransferase;Isoform of Q9BVK2, Isoform 2 of Probable dolichyl pyrophosphate Glc1Man9GlcNAc2 alpha-1,3-glucosyltransferase	Q9BVK2;Q9BVK2-2	ALG8_HUMAN;ALG8-2_HUMAN	303	_LK[GlyGly (K)]FLDPNNIPK_.2;_LK[GlyGly (K)]FLDPNNIPK_.3	_LK[GlyGly (K): 100%]FLDPNNIPK_	_LK[GlyGly (K)]FLDPNNIPK_.2;_LK[GlyGly (K)]FLDPNNIPK_.3
10.7949	11.0751	11.1263	10.9814	11.7179	11.7738	13.2427	13.0117	K	+	1.90877	1.44205	3.53201	AMACR	Isoform of Q9UHK6, Alpha-methylacyl-CoA racemase;Alpha-methylacyl-CoA racemase;Isoform of Q9UHK6, Isoform 4 of Alpha-methylacyl-CoA racemase	D6RB81;Q9UHK6;Q9UHK6-5	D6RB81_HUMAN;AMACR_HUMAN;AMACR-5_HUMAN	119	_LAGHDINYLALSGVLSK[GlyGly (K)]IGR_.4	_LAGHDINYLALSGVLSK[GlyGly (K): 100%]IGR_	_LAGHDINYLALSGVLSK[GlyGly (K)]IGR_.4
10.8512	10.7419	10.4963	9.30623	15.8396	16.0176	15.9513	16.0925	K	+	5.36611	5.62639	15.6545	AMIGO2	Amphoterin-induced protein 2	Q86SJ2	AMGO2_HUMAN	485	_LFPSEAVIAEGILK[GlyGly (K)]STR_.3	_LFPSEAVIAEGILK[GlyGly (K): 100%]STR_	_LFPSEAVIAEGILK[GlyGly (K)]STR_.3
9.55349	11.8501	11.0458	9.67721	12.0454	14.7588	10.7573	14.7274	K		1.16744	2.54059	2.22203	AMIGO2	Amphoterin-induced protein 2	Q86SJ2	AMGO2_HUMAN	466	_VVFLEPLK[GlyGly (K)]DTAAGQNGK_.3	_VVFLEPLK[GlyGly (K): 100%]DTAAGQNGK_	_VVFLEPLK[GlyGly (K)]DTAAGQNGK_.3
12.2524	13.4437	12.8589	12.6026	12.1304	10.8788	11.9732	11.2332	K	+	1.71397	-1.23547	-3.16991	AMOTL2	Angiomotin-like protein 2;Isoform of Q9Y2J4, Isoform 2 of Angiomotin-like protein 2;Isoform of Q9Y2J4, Isoform 3 of Angiomotin-like protein 2;Isoform of Q9Y2J4, Isoform 4 of Angiomotin-like protein 2	Q9Y2J4;Q9Y2J4-2;Q9Y2J4-3;Q9Y2J4-4	AMOL2_HUMAN;AMOL2-2_HUMAN;AMOL2-3_HUMAN;AMOL2-4_HUMAN	345;403	_IEK[GlyGly (K)]LESEIQR_.2;_IEK[GlyGly (K)]LESEIQR_.3	_IEK[GlyGly (K): 100%]LESEIQR_	_IEK[GlyGly (K)]LESEIQR_.2;_IEK[GlyGly (K)]LESEIQR_.3
11.4426	11.5584	9.70143	9.18229	13.2184	13.965	12.677	13.1102	K	+	2.24242	2.77144	4.19421	ANAPC1	Anaphase-promoting complex subunit 1	Q9H1A4	APC1_HUMAN	540	_PLSK[GlyGly (K)]LLGSLDEVVLLSPVPELR_.3	_PLSK[GlyGly (K): 100%]LLGSLDEVVLLSPVPELR_	_PLSK[GlyGly (K)]LLGSLDEVVLLSPVPELR_.3
9.76924	10.3706	10.6921	10.9902	13.2991	13.4543	13.5666	13.2996	K	+	4.4624	2.94937	10.9479	ANAPC7	Anaphase-promoting complex subunit 7;Isoform of Q9UJX3, Isoform 2 of Anaphase-promoting complex subunit 7	Q9UJX3;Q9UJX3-2	APC7_HUMAN;APC7-2_HUMAN	187	_PSVTSYK[GlyGly (K)]EVLR_.3	_PSVTSYK[GlyGly (K): 100%]EVLR_	_PSVTSYK[GlyGly (K)]EVLR_.3
12.6903	13.5716	12.3545	12.1866	11.4051	11.5634	11.4265	11.0328	K	+	2.19016	-1.3438	-4.08658	ANKRD1	Ankyrin repeat domain-containing protein 1	Q15327	ANKR1_HUMAN	104	_VPVVK[GlyGly (K)]EPEPEIITEPVDVPTFLK_.3	_VPVVK[GlyGly (K): 100%]EPEPEIITEPVDVPTFLK_	_VPVVK[GlyGly (K)]EPEPEIITEPVDVPTFLK_.3
11.4331	13.1328	12.1892	11.7203	10.4115	11.7094	11.6105	11.2739	K		0.929829	-0.867546	-1.82663	ANKRD1	Ankyrin repeat domain-containing protein 1	Q15327	ANKR1_HUMAN	81	_LENLEDLEIIIQLK[GlyGly (K)]K_.3	_LENLEDLEIIIQLK[GlyGly (K): 100%]K_	_LENLEDLEIIIQLK[GlyGly (K)]K_.3
11.1562	12.8065	12.0633	11.0658	10.337	12.2024	11.6091	11.316	K		0.30123	-0.406829	-0.717959	ANKRD1	Ankyrin repeat domain-containing protein 1	Q15327	ANKR1_HUMAN	6	_VEELVTGK[GlyGly (K)]K_.2	_VEELVTGK[GlyGly (K): 100%]K_	_VEELVTGK[GlyGly (K)]K_.2
13.9788	14.5836	14.3859	14.2036	14.9703	15.6056	14.8782	15.2085	K	+	2.26096	0.877677	4.23278	ANKRD13A	Ankyrin repeat domain-containing protein 13A	Q8IZ07	AN13A_HUMAN	227	_LTSPVINTSLDTK[GlyGly (K)]NIAFER_.3	_LTSPVINTSLDTK[GlyGly (K): 100%]NIAFER_	_LTSPVINTSLDTK[GlyGly (K)]NIAFER_.3
18.3013	19.1792	18.7729	18.3026	19.3734	19.9391	19.5084	19.2221	K	+	1.80089	0.871733	3.32951	ANKRD13A	Ankyrin repeat domain-containing protein 13A	Q8IZ07	AN13A_HUMAN	401	_LEFPPGFPVK[GlyGly (K)]IEIPLFHVLNAR_.3;_LEFPPGFPVK[GlyGly (K)]IEIPLFHVLNAR_.4	_LEFPPGFPVK[GlyGly (K): 100%]IEIPLFHVLNAR_	_LEFPPGFPVK[GlyGly (K)]IEIPLFHVLNAR_.3;_LEFPPGFPVK[GlyGly (K)]IEIPLFHVLNAR_.4
16.434	16.6247	16.2522	16.0187	16.0892	16.4943	16.4858	16.6155	K		0.203712	0.0888019	0.51406	ANKRD13A	Ankyrin repeat domain-containing protein 13A	Q8IZ07	AN13A_HUMAN	397	_DFIK[GlyGly (K)]LEFPPGFPVK_.3	_DFIK[GlyGly (K): 100%]LEFPPGFPVK_	_DFIK[GlyGly (K)]LEFPPGFPVK_.3
9.67414	10.6756	11.1519	9.96318	13.0076	14.0183	13.3574	13.6944	K	+	3.65475	3.15322	7.87876	ANKRD13B	Ankyrin repeat domain-containing protein 13B	Q86YJ7	AN13B_HUMAN	411	_LPPGFPVK[GlyGly (K)]IEIPIFHILNAR_.4	_LPPGFPVK[GlyGly (K): 100%]IEIPIFHILNAR_	_LPPGFPVK[GlyGly (K)]IEIPIFHILNAR_.4
12.9767	13.2952	12.8166	11.8565	15.2104	15.8538	15.4577	15.6317	K	+	3.77583	2.80214	8.28413	ANKRD13D	Ankyrin repeat domain-containing protein 13D;Isoform of Q6ZTN6, Isoform 2 of Ankyrin repeat domain-containing protein 13D;Isoform of Q6ZTN6, Isoform 3 of Ankyrin repeat domain-containing protein 13D	Q6ZTN6;Q6ZTN6-2;Q6ZTN6-3	AN13D_HUMAN;AN13D-2_HUMAN;AN13D-3_HUMAN	315;52;402	_LPPGFPVK[GlyGly (K)]IEIPLFHVLNAR_.4	_LPPGFPVK[GlyGly (K): 100%]IEIPLFHVLNAR_	_LPPGFPVK[GlyGly (K)]IEIPLFHVLNAR_.4
13.2643	10.734	10.6589	12.2123	11.6918	11.4271	2.57186	12.3756	K		0.402576	-2.20081	-0.914428	ANO10	Anoctamin-10	Q9NW15	ANO10_HUMAN	190	_FALK[GlyGly (K)]YQPIDSIR_.2;_FALK[GlyGly (K)]YQPIDSIR_.3	_FALK[GlyGly (K): 100%]YQPIDSIR_	_FALK[GlyGly (K)]YQPIDSIR_.2;_FALK[GlyGly (K)]YQPIDSIR_.3
12.9141	13.8662	13.809	13.0352	13.0343	12.9161	13.162	12.5454	K		0.873793	-0.49166	-1.73341	ANP32A	Isoform of P39687, LRRcap domain-containing protein;Acidic leucine-rich nuclear phosphoprotein 32 family member A	H0YN26;P39687	H0YN26_HUMAN;AN32A_HUMAN	133	_ENVFK[GlyGly (K)]LLPQLTYLDGYDR_.3	_ENVFK[GlyGly (K): 100%]LLPQLTYLDGYDR_	_ENVFK[GlyGly (K)]LLPQLTYLDGYDR_.3
15.9598	16.3296	15.8445	15.751	15.1576	15.9261	15.4241	15.8925	K		0.820088	-0.371109	-1.64379	ANP32B	Acidic leucine-rich nuclear phosphoprotein 32 family member B;Isoform of Q92688, Isoform 2 of Acidic leucine-rich nuclear phosphoprotein 32 family member B	Q92688;Q92688-2	AN32B_HUMAN;AN32B-2_HUMAN	100	_LK[GlyGly (K)]DISTLEPLK_.3	_LK[GlyGly (K): 100%]DISTLEPLK_	_LK[GlyGly (K)]DISTLEPLK_.3
14.9962	15.3547	15.2367	14.8721	15.9215	16.7235	15.8742	16.0021	K	+	2.36682	1.01539	4.45692	ANP32E	Isoform of Q9BTT0, Isoform 3 of Acidic leucine-rich nuclear phosphoprotein 32 family member E	Q9BTT0-3	AN32E-3_HUMAN	54	_DLSTVEALQNLK[GlyGly (K)]NLK_.2;_DLSTVEALQNLK[GlyGly (K)]NLK_.3	_DLSTVEALQNLK[GlyGly (K): 100%]NLK_	_DLSTVEALQNLK[GlyGly (K)]NLK_.2;_DLSTVEALQNLK[GlyGly (K)]NLK_.3
12.2823	12.5018	12.0401	10.8525	14.1896	14.4731	14.5016	15.2472	K	+	3.09659	2.68368	6.21592	ANPEP	Aminopeptidase N	P15144	AMPN_HUMAN	2	_AK[GlyGly (K)]GFYISK_.2	_AK[GlyGly (K): 100%]GFYISK_	_AK[GlyGly (K)]GFYISK_.2
12.4552	13.3502	13.3559	12.3893	14.2591	15.1703	12.6196	13.9833	K		0.968868	1.12044	1.89148	ANTXR1	Anthrax toxin receptor 1;Isoform of Q9H6X2, Isoform 5 of Anthrax toxin receptor 1	Q9H6X2;Q9H6X2-5	ANTR1_HUMAN;ANTR1-5_HUMAN	418	_VK[GlyGly (K)]M[Oxidation (M)]PEQEYEFPEPR_.3	_VK[GlyGly (K): 100%]M[Oxidation (M): 100%]PEQEYEFPEPR_	_VK[GlyGly (K)]MPEQEYEFPEPR_.3
17.1297	17.485	17.1297	16.8445	16.7482	17.2073	16.7995	16.636	K		0.827119	-0.299473	-1.65554	ANTXR1	Anthrax toxin receptor 1;Isoform of Q9H6X2, Isoform 5 of Anthrax toxin receptor 1	Q9H6X2;Q9H6X2-5	ANTR1_HUMAN;ANTR1-5_HUMAN	452	_GK[GlyGly (K)]LDALWVLLR_.2;_GK[GlyGly (K)]LDALWVLLR_.3	_GK[GlyGly (K): 100%]LDALWVLLR_	_GK[GlyGly (K)]LDALWVLLR_.2;_GK[GlyGly (K)]LDALWVLLR_.3
11.8029	10.4403	10.2332	11.0159	11.8676	12.3617	11.1122	11.5348	K		0.988757	0.846016	1.92451	ANTXR2	Anthrax toxin receptor 2;Isoform of P58335, Isoform 2 of Anthrax toxin receptor 2;Isoform of P58335, Isoform 4 of Anthrax toxin receptor 2	P58335;P58335-2;P58335-4	ANTR2_HUMAN;ANTR2-2_HUMAN;ANTR2-4_HUMAN	347;244	_VVIK[GlyGly (K)]DPPPPPAPAPK_.3	_VVIK[GlyGly (K): 100%]DPPPPPAPAPK_	_VVIK[GlyGly (K)]DPPPPPAPAPK_.3
10.5134	14.6773	14.2105	12.8215	13.4146	14.393	12.5466	14.3026	K		0.239403	0.608507	0.590777	ANTXR2	Anthrax toxin receptor 2;Isoform of P58335, Isoform 2 of Anthrax toxin receptor 2;Isoform of P58335, Isoform 4 of Anthrax toxin receptor 2	P58335;P58335-2;P58335-4	ANTR2_HUMAN;ANTR2-2_HUMAN;ANTR2-4_HUMAN	362;259	_EEEEEPLPTK[GlyGly (K)]K_.3	_EEEEEPLPTK[GlyGly (K): 100%]K_	_EEEEEPLPTK[GlyGly (K)]K_.3
15.585	16.2606	15.7169	15.4457	17.8052	17.5318	18.1852	17.3606	K	+	3.62202	1.96861	7.77211	ANXA1	Annexin A1	P04083	ANXA1_HUMAN	99	_ALTGHLEEVVLALLK[GlyGly (K)]TPAQFDADELR_.3;_ALTGHLEEVVLALLK[GlyGly (K)]TPAQFDADELR_.4	_ALTGHLEEVVLALLK[GlyGly (K): 100%]TPAQFDADELR_	_ALTGHLEEVVLALLK[GlyGly (K)]TPAQFDADELR_.3;_ALTGHLEEVVLALLK[GlyGly (K)]TPAQFDADELR_.4
14.5643	15.0812	14.4128	13.8932	12.5045	13.3921	13.4042	13.0611	K	+	2.30643	-1.3974	-4.32822	ANXA1	Annexin A1	P04083	ANXA1_HUMAN	98	_K[GlyGly (K)]ALTGHLEEVVLALLK_.3;_K[GlyGly (K)]ALTGHLEEVVLALLK_.4	_K[GlyGly (K): 100%]ALTGHLEEVVLALLK_	_K[GlyGly (K)]ALTGHLEEVVLALLK_.3;_K[GlyGly (K)]ALTGHLEEVVLALLK_.4
15.1753	15.5889	15.6644	15.3302	16.7011	17.2512	15.8173	16.5805	K	+	1.95887	1.14784	3.62785	ANXA1	Annexin A1	P04083	ANXA1_HUMAN	251	_VLDLELK[GlyGly (K)]GDIEK_.2;_VLDLELK[GlyGly (K)]GDIEK_.3	_VLDLELK[GlyGly (K): 100%]GDIEK_	_VLDLELK[GlyGly (K)]GDIEK_.2;_VLDLELK[GlyGly (K)]GDIEK_.3
15.3404	16.4099	16.0171	15.0827	16.7654	16.9308	16.3858	16.5532	K	+	1.5585	0.946295	2.89154	ANXA1	Annexin A1	P04083	ANXA1_HUMAN	163	_DLAK[GlyGly (K)]DITSDTSGDFR_.2;_DLAK[GlyGly (K)]DITSDTSGDFR_.3	_DLAK[GlyGly (K): 100%]DITSDTSGDFR_	_DLAK[GlyGly (K)]DITSDTSGDFR_.2;_DLAK[GlyGly (K)]DITSDTSGDFR_.3
14.6271	15.669	15.2586	14.7271	14.9292	14.7848	14.826	15.0021	K		0.315277	-0.184911	-0.745992	ANXA1	Annexin A1	P04083	ANXA1_HUMAN	82	_AAYLQETGK[GlyGly (K)]PLDETLK_.3	_AAYLQETGK[GlyGly (K): 100%]PLDETLK_	_AAYLQETGK[GlyGly (K)]PLDETLK_.3
19.3378	19.9185	19.4986	19.2732	21.3212	21.8782	21.3052	21.3306	K	+	4.15754	1.95176	9.68305	ANXA2	Annexin A2	P07355	ANXA2_HUMAN	89	_SALSGHLETVILGLLK[GlyGly (K)]TPAQYDASELK_.3;_SALSGHLETVILGLLK[GlyGly (K)]TPAQYDASELK_.4	_SALSGHLETVILGLLK[GlyGly (K): 100%]TPAQYDASELK_	_SALSGHLETVILGLLK[GlyGly (K)]TPAQYDASELK_.3;_SALSGHLETVILGLLK[GlyGly (K)]TPAQYDASELK_.4
18.2184	18.5664	18.6179	18.316	19.9818	20.5415	19.8764	20.3456	K	+	4.13853	1.75666	9.60874	ANXA2	Annexin A2	P07355	ANXA2_HUMAN	48	_TK[GlyGly (K)]GVDEVTIVNILTNR_.2;_TK[GlyGly (K)]GVDEVTIVNILTNR_.3	_TK[GlyGly (K): 100%]GVDEVTIVNILTNR_	_TK[GlyGly (K)]GVDEVTIVNILTNR_.2;_TK[GlyGly (K)]GVDEVTIVNILTNR_.3
13.9593	14.7026	14.1818	14.4228	15.8125	16.4251	15.471	16.3354	K	+	3.06838	1.69438	6.13996	ANXA2	Annexin A2	P07355	ANXA2_HUMAN	38	_DALNIETAIK[GlyGly (K)]TK_.2;_DALNIETAIK[GlyGly (K)]TK_.3	_DALNIETAIK[GlyGly (K): 100%]TK_	_DALNIETAIK[GlyGly (K)]TK_.2;_DALNIETAIK[GlyGly (K)]TK_.3
17.4684	18.2716	18.0449	17.6414	18.7152	19.2884	19.0145	19.3498	K	+	2.72798	1.23538	5.2769	ANXA2	Annexin A2	P07355	ANXA2_HUMAN	197	_DLYDAGVK[GlyGly (K)]R_.2;_DLYDAGVK[GlyGly (K)]R_.3	_DLYDAGVK[GlyGly (K): 100%]R_	_DLYDAGVK[GlyGly (K)]R_.2;_DLYDAGVK[GlyGly (K)]R_.3
15.1299	16.0394	15.9078	15.2909	17.3647	17.9111	16.7139	17.2801	K	+	2.69301	1.72543	5.19347	ANXA2	Annexin A2	P07355	ANXA2_HUMAN	153	_TDLEK[GlyGly (K)]DIISDTSGDFR_.2;_TDLEK[GlyGly (K)]DIISDTSGDFR_.3	_TDLEK[GlyGly (K): 100%]DIISDTSGDFR_	_TDLEK[GlyGly (K)]DIISDTSGDFR_.2;_TDLEK[GlyGly (K)]DIISDTSGDFR_.3
13.1317	14.0523	13.7794	13.3113	15.7604	16.1877	14.6474	15.7732	K	+	2.67987	2.0235	5.16235	ANXA2	Annexin A2	P07355	ANXA2_HUMAN	314	_SLYYYIQQDTK[GlyGly (K)]GDYQK_.2;_SLYYYIQQDTK[GlyGly (K)]GDYQK_.3	_SLYYYIQQDTK[GlyGly (K): 100%]GDYQK_	_SLYYYIQQDTK[GlyGly (K)]GDYQK_.2;_SLYYYIQQDTK[GlyGly (K)]GDYQK_.3
13.5924	14.6593	14.5794	14.0242	15.5046	16.0366	15.2674	15.2427	K	+	2.23309	1.29901	4.17488	ANXA2	Annexin A2	P07355	ANXA2_HUMAN	247	_EVK[GlyGly (K)]GDLENAFLNLVQC[Carbamidomethyl (C)]IQNK_.3	_EVK[GlyGly (K): 100%]GDLENAFLNLVQC[Carbamidomethyl (C): 100%]IQNK_	_EVK[GlyGly (K)]GDLENAFLNLVQCIQNK_.3
13.4817	14.6719	13.9752	14.0127	14.5389	14.7156	13.3241	14.7666	K		0.301023	0.300915	0.717544	ANXA2	Annexin A2	P07355	ANXA2_HUMAN	232	_YK[GlyGly (K)]SYSPYDM[Oxidation (M)]LESIR_.3	_YK[GlyGly (K): 100%]SYSPYDM[Oxidation (M): 100%]LESIR_	_YK[GlyGly (K)]SYSPYDMLESIR_.3
11.9873	12.2728	11.9352	11.9681	11.7675	12.5975	11.7331	12.1856	K		0.0482951	0.0300694	0.137998	ANXA2	Annexin A2	P07355	ANXA2_HUMAN	82	_ELASALK[GlyGly (K)]SALSGHLETVILGLLK_.4	_ELASALK[GlyGly (K): 100%]SALSGHLETVILGLLK_	_ELASALK[GlyGly (K)]SALSGHLETVILGLLK_.4
11.2473	12.7011	10.6196	9.93737	14.2444	15.0731	14.4461	14.5483	K	+	2.86459	3.45162	5.61187	ANXA3	Annexin A3	P12429	ANXA3_HUMAN	205	_SFPQLK[GlyGly (K)]LTFDEYR_.3	_SFPQLK[GlyGly (K): 100%]LTFDEYR_	_SFPQLK[GlyGly (K)]LTFDEYR_.3
14.4746	14.0768	14.8681	14.62	17.1112	16.6317	16.2879	16.6025	K	+	3.99275	2.14846	9.05551	ANXA5	Annexin A5	P08758	ANXA5_HUMAN	102	_GAGTNEK[GlyGly (K)]VLTEIIASR_.3	_GAGTNEK[GlyGly (K): 100%]VLTEIIASR_	_GAGTNEK[GlyGly (K)]VLTEIIASR_.3
16.6863	17.3996	17.1123	16.6039	14.1994	14.862	14.5992	15.2116	K	+	3.65245	-2.23244	-7.87122	ANXA5	Annexin A5	P08758	ANXA5_HUMAN	71	_SELTGK[GlyGly (K)]FEK_.2;_SELTGK[GlyGly (K)]FEK_.3	_SELTGK[GlyGly (K): 100%]FEK_	_SELTGK[GlyGly (K)]FEK_.2;_SELTGK[GlyGly (K)]FEK_.3
12.9922	13.2435	13.2066	12.9939	13.9717	14.1376	13.7666	13.8407	K	+	3.61837	0.820091	7.7603	ANXA5	Annexin A5	P08758	ANXA5_HUMAN	64	_DLLDDLK[GlyGly (K)]SELTGK_.3	_DLLDDLK[GlyGly (K): 100%]SELTGK_	_DLLDDLK[GlyGly (K)]SELTGK_.3
14.9798	15.5877	15.0458	15.186	12.4529	13.1936	10.77	13.0217	K	+	2.6049	-2.84029	-4.98725	ANXA5	Annexin A5	P08758	ANXA5_HUMAN	187	_WGTDEEK[GlyGly (K)]FITIFGTR_.3	_WGTDEEK[GlyGly (K): 100%]FITIFGTR_	_WGTDEEK[GlyGly (K)]FITIFGTR_.3
16.0982	16.6045	15.9593	16.0591	16.1123	16.9328	16.1679	15.7438	K		0.0732475	0.0589445	0.204401	ANXA5	Annexin A5	P08758	ANXA5_HUMAN	228	_ETSGNLEQLLLAVVK[GlyGly (K)]SIR_.3	_ETSGNLEQLLLAVVK[GlyGly (K): 100%]SIR_	_ETSGNLEQLLLAVVK[GlyGly (K)]SIR_.3
10.8159	10.6977	10.7116	9.64506	16.6635	16.3365	15.8212	16.2554	K	+	5.69818	5.80159	17.8248	ANXA6	Annexin A6	P08133	ANXA6_HUMAN	100	_EIK[GlyGly (K)]DAISGIGTDEK_.2;_EIK[GlyGly (K)]DAISGIGTDEK_.3	_EIK[GlyGly (K): 100%]DAISGIGTDEK_	_EIK[GlyGly (K)]DAISGIGTDEK_.2;_EIK[GlyGly (K)]DAISGIGTDEK_.3
11.8573	11.8334	11.9179	10.906	11.7079	14.3221	13.4507	13.541	K	+	1.44947	1.62672	2.70108	AP1B1	AP-1 complex subunit beta-1;Isoform of Q10567, Isoform B of AP-1 complex subunit beta-1;Isoform of Q10567, Isoform C of AP-1 complex subunit beta-1	Q10567;Q10567-2;Q10567-3	AP1B1_HUMAN;AP1B1-2_HUMAN;AP1B1-3_HUMAN	529	_LLSTDPVAAK[GlyGly (K)]EVVLAEK_.3	_LLSTDPVAAK[GlyGly (K): 100%]EVVLAEK_	_LLSTDPVAAK[GlyGly (K)]EVVLAEK_.3
13.422	13.5113	12.6209	13.2035	14.0092	14.5894	14.166	15.0819	K	+	2.18049	1.2722	4.06683	AP1G1	AP-1 complex subunit gamma-1;Isoform of O43747, Isoform 2 of AP-1 complex subunit gamma-1	O43747;O43747-2	AP1G1_HUMAN;AP1G1-2_HUMAN	546;549	_K[GlyGly (K)]VVSIYGSSIDVELQQR_.3	_K[GlyGly (K): 100%]VVSIYGSSIDVELQQR_	_K[GlyGly (K)]VVSIYGSSIDVELQQR_.3
13.1855	14.0184	13.4787	13.346	10.7105	13.7441	13.1122	10.389	K		0.889832	-1.51821	-1.76012	AP1M1	AP-1 complex subunit mu-1;Isoform of Q9BXS5, Isoform 2 of AP-1 complex subunit mu-1	Q9BXS5;Q9BXS5-2	AP1M1_HUMAN;AP1M1-2_HUMAN	2	_[Acetyl (Protein N-term)]SASAVYVLDLK[GlyGly (K)]GK_.2	_SASAVYVLDLK[GlyGly (K): 100%]GK_	_SASAVYVLDLK[GlyGly (K)]GK_.2
10.3491	11.1814	11.2575	9.43452	13.2339	13.2352	12.8832	13.4349	K	+	3.00768	2.64119	5.97895	AP2B1	AP-2 complex subunit beta;Isoform of P63010, Isoform 2 of AP-2 complex subunit beta	P63010;P63010-2	AP2B1_HUMAN;AP2B1-2_HUMAN	2	_[Acetyl (Protein N-term)]TDSK[GlyGly (K)]YFTTNK_.2	_TDSK[GlyGly (K): 100%]YFTTNK_	_TDSK[GlyGly (K)]YFTTNK_.2
12.3469	13.1452	11.7397	10.703	13.739	14.4856	13.3144	13.8289	K	+	1.76668	1.85827	3.26632	AP2B1	AP-2 complex subunit beta;Isoform of P63010, Isoform 2 of AP-2 complex subunit beta	P63010;P63010-2	AP2B1_HUMAN;AP2B1-2_HUMAN	529	_LLSTDPVTAK[GlyGly (K)]EVVLSEK_.3	_LLSTDPVTAK[GlyGly (K): 100%]EVVLSEK_	_LLSTDPVTAK[GlyGly (K)]EVVLSEK_.3
15.1075	15.7451	15.3888	15.2978	16.8132	17.3101	16.2288	17.1979	K	+	2.77964	1.50271	5.40186	AP2M1	Isoform of Q96CW1, AP-2 complex subunit mu;AP-2 complex subunit mu;Isoform of Q96CW1, Isoform 2 of AP-2 complex subunit mu	A0A087WY71;E9PFW3;Q96CW1;Q96CW1-2	A0A087WY71_HUMAN;E9PFW3_HUMAN;AP2M1_HUMAN;AP2M1-2_HUMAN	219;245;220;218	_IVIEK[GlyGly (K)]QGK_.2	_IVIEK[GlyGly (K): 100%]QGK_	_IVIEK[GlyGly (K)]QGK_.2
13.3777	15.1938	14.9139	14.5382	16.2617	16.8607	15.6013	16.3558	K	+	1.99991	1.76398	3.70725	AP2M1	Isoform of Q96CW1, AP-2 complex subunit mu;AP-2 complex subunit mu;Isoform of Q96CW1, Isoform 2 of AP-2 complex subunit mu	A0A087WY71;E9PFW3;Q96CW1;Q96CW1-2	A0A087WY71_HUMAN;E9PFW3_HUMAN;AP2M1_HUMAN;AP2M1-2_HUMAN	362;388;363;361	_ESQISAEIELLPTNDK[GlyGly (K)]K_.3	_ESQISAEIELLPTNDK[GlyGly (K): 100%]K_	_ESQISAEIELLPTNDK[GlyGly (K)]K_.3
10.7694	11.8777	11.4384	11.2392	14.1935	14.1744	13.7893	13.8674	K	+	4.38231	2.67496	10.6019	AP2S1	Isoform of P53680, AP complex subunit sigma;AP-2 complex subunit sigma	M0QYZ2;M0R0N4;P53680	M0QYZ2_HUMAN;M0R0N4_HUMAN;AP2S1_HUMAN	59;45;43	_DAK[GlyGly (K)]HTNFVEFR_.3	_DAK[GlyGly (K): 100%]HTNFVEFR_	_DAK[GlyGly (K)]HTNFVEFR_.3
10.5338	10.7613	10.1099	10.9539	12.2508	13.2754	11.8937	12.5388	K	+	2.82309	1.89995	5.50857	AP2S1	Isoform of P53680, AP complex subunit sigma;AP-2 complex subunit sigma	M0QYZ2;M0R0N4;P53680	M0QYZ2_HUMAN;M0R0N4_HUMAN;AP2S1_HUMAN	141;127;125	_ETSQTK[GlyGly (K)]VLK_.2	_ETSQTK[GlyGly (K): 100%]VLK_	_ETSQTK[GlyGly (K)]VLK_.2
10.442	11.1747	11.6633	9.67768	14.8061	14.8322	15.1346	14.7731	K	+	4.08075	4.14706	9.38598	AP3B1	AP-3 complex subunit beta-1;Isoform of O00203, Isoform 2 of AP-3 complex subunit beta-1	O00203;O00203-3	AP3B1_HUMAN;AP3B1-3_HUMAN	597;548	_IFLAQK[GlyGly (K)]PAPLLESPFK_.3	_IFLAQK[GlyGly (K): 100%]PAPLLESPFK_	_IFLAQK[GlyGly (K)]PAPLLESPFK_.3
12.2765	10.9937	10.9198	10.0837	15.3575	15.2726	16.571	15.5791	K	+	3.8469	4.62663	8.5303	AP3S1	AP-3 complex subunit sigma-1	Q92572	AP3S1_HUMAN	176	_NINIGDISIK[GlyGly (K)]VPNLPSFK_.3	_NINIGDISIK[GlyGly (K): 100%]VPNLPSFK_	_NINIGDISIK[GlyGly (K)]VPNLPSFK_.3
9.88533	11.5432	10.9653	14.4926	14.8814	15.2869	10.2459	14.6775	K		0.636339	2.0513	1.33263	AP4B1	AP-4 complex subunit beta-1	Q9Y6B7	AP4B1_HUMAN	450	_IPNAPYVLEDFVENVK[GlyGly (K)]SETFPAVK_.3;_IPNAPYVLEDFVENVK[GlyGly (K)]SETFPAVK_.4	_IPNAPYVLEDFVENVK[GlyGly (K): 100%]SETFPAVK_	_IPNAPYVLEDFVENVK[GlyGly (K)]SETFPAVK_.3;_IPNAPYVLEDFVENVK[GlyGly (K)]SETFPAVK_.4
10.3583	9.79926	12.2654	10.5875	11.1196	12.7196	10.5353	11.864	K		0.523682	0.807059	1.13559	AP4B1	AP-4 complex subunit beta-1	Q9Y6B7	AP4B1_HUMAN	521	_LLLVGIDEVK[GlyGly (K)]R_.3	_LLLVGIDEVK[GlyGly (K): 100%]R_	_LLLVGIDEVK[GlyGly (K)]R_.3
10.575	10.0134	11.4064	10.3322	10.5839	14.322	13.3904	14.0334	K	+	1.48398	2.5007	2.76098	AP5B1	AP-5 complex subunit beta-1	Q2VPB7	AP5B1_HUMAN	675	_GPLPVLK[GlyGly (K)]LQPEALEPIYSLELR_.3	_GPLPVLK[GlyGly (K): 100%]LQPEALEPIYSLELR_	_GPLPVLK[GlyGly (K)]LQPEALEPIYSLELR_.3
11.6239	10.4819	11.3485	9.53914	11.9104	12.6209	11.742	12.1404	K	+	1.42986	1.35501	2.6672	APEH	Isoform of P13798, Acyl-peptide hydrolase;Acylamino-acid-releasing enzyme	C9JIF9;P13798	C9JIF9_HUMAN;ACPH_HUMAN	173	_AESFFQTK[GlyGly (K)]ALDVSASDDEIAR_.3	_AESFFQTK[GlyGly (K): 100%]ALDVSASDDEIAR_	_AESFFQTK[GlyGly (K)]ALDVSASDDEIAR_.3
15.463	16.3525	15.8333	15.5864	16.5924	17.1626	16.826	16.5574	K	+	2.1697	0.975828	4.04485	APEX2	DNA-(apurinic or apyrimidinic site) endonuclease 2	Q9UBZ4	APEX2_HUMAN	328	_FLPEFAGTQLK[GlyGly (K)]ILR_.2;_FLPEFAGTQLK[GlyGly (K)]ILR_.3	_FLPEFAGTQLK[GlyGly (K): 100%]ILR_	_FLPEFAGTQLK[GlyGly (K)]ILR_.2;_FLPEFAGTQLK[GlyGly (K)]ILR_.3
13.4718	14.4195	14.4025	13.2214	13.1078	11.8161	10.292	12.182	K	+	1.65191	-2.02929	-3.05776	API5	Isoform of Q9BZZ5, Apoptosis inhibitor 5;Apoptosis inhibitor 5;Isoform of Q9BZZ5, Isoform 2 of Apoptosis inhibitor 5	G3V1C3;Q9BZZ5;Q9BZZ5-2	G3V1C3_HUMAN;API5_HUMAN;API5-2_HUMAN	26	_DAYQVILDGVK[GlyGly (K)]GGTK_.3	_DAYQVILDGVK[GlyGly (K): 100%]GGTK_	_DAYQVILDGVK[GlyGly (K)]GGTK_.3
11.3906	10.8499	11.1332	12.0634	10.7875	11.4162	10.8415	10.3244	K		0.739821	-0.516859	-1.50895	APMAP	Adipocyte plasma membrane-associated protein	Q9HDC9	APMAP_HUMAN	248	_EVK[GlyGly (K)]VLLDQLR_.3	_EVK[GlyGly (K): 100%]VLLDQLR_	_EVK[GlyGly (K)]VLLDQLR_.3
11.6756	10.2089	10.718	10.602	14.1461	14.7343	13.5065	13.9724	K	+	3.7484	3.28867	8.19077	APOL2	Isoform of Q9BQE5, Apolipoprotein L2;Apolipoprotein L2	J3KQL8;Q9BQE5	J3KQL8_HUMAN;APOL2_HUMAN	426;314	_AQELEGK[GlyGly (K)]LNFLTK_.3	_AQELEGK[GlyGly (K): 100%]LNFLTK_	_AQELEGK[GlyGly (K)]LNFLTK_.3
10.8269	12.3546	12.0563	11.1915	14.528	14.4231	13.7125	13.359	K	+	2.72165	2.39834	5.26174	APOL2	Isoform of Q9BQE5, Apolipoprotein L2;Apolipoprotein L2	J3KQL8;Q9BQE5	J3KQL8_HUMAN;APOL2_HUMAN	409;297	_HLLEGAK[GlyGly (K)]SESAEELK_.3	_HLLEGAK[GlyGly (K): 100%]SESAEELK_	_HLLEGAK[GlyGly (K)]SESAEELK_.3
10.5945	11.776	11.5703	10.0192	12.1151	12.5904	10.9266	11.9346	K		0.832067	0.901719	1.66381	APPBP2	Amyloid protein-binding protein 2	Q92624	APBP2_HUMAN	235	_EITAGLPVK[GlyGly (K)]VVVDVLR_.3	_EITAGLPVK[GlyGly (K): 100%]VVVDVLR_	_EITAGLPVK[GlyGly (K)]VVVDVLR_.3
14.9702	15.5807	15.0633	14.7483	15.8541	16.4878	15.386	15.919	K	+	1.54468	0.821111	2.86721	APRT	Adenine phosphoribosyltransferase	P07741	APT_HUMAN	28	_DISPVLK[GlyGly (K)]DPASFR_.2;_DISPVLK[GlyGly (K)]DPASFR_.3	_DISPVLK[GlyGly (K): 100%]DPASFR_	_DISPVLK[GlyGly (K)]DPASFR_.2;_DISPVLK[GlyGly (K)]DPASFR_.3
12.7205	12.9735	12.5097	12.483	11.7027	11.3095	10.1782	10.255	K	+	2.41044	-1.81032	-4.5513	ARCN1	Coatomer subunit delta	P48444	COPD_HUMAN	337	_LFTAESLIGLK[GlyGly (K)]NPEK_.3	_LFTAESLIGLK[GlyGly (K): 100%]NPEK_	_LFTAESLIGLK[GlyGly (K)]NPEK_.3
13.6824	14.3679	13.7982	12.6627	12.4121	12.2092	12.4864	11.9506	K	+	1.9647	-1.36322	-3.63908	ARCN1	Coatomer subunit delta	P48444	COPD_HUMAN	315	_LHVENEDK[GlyGly (K)]K_.2;_LHVENEDK[GlyGly (K)]K_.3	_LHVENEDK[GlyGly (K): 100%]K_	_LHVENEDK[GlyGly (K)]K_.2;_LHVENEDK[GlyGly (K)]K_.3
13.6249	14.5203	14.3393	13.8926	13.1471	13.6357	14.0861	14.08	K		0.548264	-0.357061	-1.17917	ARCN1	Coatomer subunit delta	P48444	COPD_HUMAN	348	_NPEK[GlyGly (K)]SFPVNSDVGVLK_.2;_NPEK[GlyGly (K)]SFPVNSDVGVLK_.3	_NPEK[GlyGly (K): 100%]SFPVNSDVGVLK_	_NPEK[GlyGly (K)]SFPVNSDVGVLK_.2;_NPEK[GlyGly (K)]SFPVNSDVGVLK_.3
13.405	14.1946	13.5912	13.2776	10.7933	10.9298	14.7087	14.5214	K		0.340914	-0.878798	-0.796434	ARCN1	Coatomer subunit delta	P48444	COPD_HUMAN	232	_GK[GlyGly (K)]EVDNFVDK_.2;_GK[GlyGly (K)]EVDNFVDK_.3	_GK[GlyGly (K): 100%]EVDNFVDK_	_GK[GlyGly (K)]EVDNFVDK_.2;_GK[GlyGly (K)]EVDNFVDK_.3
15.2887	15.229	15.3134	14.8498	14.5397	14.97	15.9221	15.8298	K		0.157998	0.1452	0.411461	ARCN1	Coatomer subunit delta	P48444	COPD_HUMAN	336	_K[GlyGly (K)]LFTAESLIGLK_.2;_K[GlyGly (K)]LFTAESLIGLK_.3	_K[GlyGly (K): 100%]LFTAESLIGLK_	_K[GlyGly (K)]LFTAESLIGLK_.2;_K[GlyGly (K)]LFTAESLIGLK_.3
13.8088	14.1864	14.4594	14.694	15.8501	14.3656	15.1901	11.169	K		0.0475854	-0.143459	-0.136065	ARCN1	Coatomer subunit delta	P48444	COPD_HUMAN	234	_EVDNFVDK[GlyGly (K)]LK_.3	_EVDNFVDK[GlyGly (K): 100%]LK_	_EVDNFVDK[GlyGly (K)]LK_.3
11.5219	14.6368	12.9631	13.8161	17.4241	17.7643	17.4051	17.0166	K	+	3.0557	4.16807	6.10606	ARF3	ADP-ribosylation factor 3	P61204	ARF3_HUMAN	118	_DAVLLVFANK[GlyGly (K)]QDLPNAM[Oxidation (M)]NAAEITDK_.2;_DAVLLVFANK[GlyGly (K)]QDLPNAM[Oxidation (M)]NAAEITDK_.3;_DAVLLVFANK[GlyGly (K)]QDLPNAM[Oxidation (M)]NAAEITDK_.4	_DAVLLVFANK[GlyGly (K): 100%]QDLPNAM[Oxidation (M): 100%]NAAEITDK_	_DAVLLVFANK[GlyGly (K)]QDLPNAMNAAEITDK_.2;_DAVLLVFANK[GlyGly (K)]QDLPNAMNAAEITDK_.3;_DAVLLVFANK[GlyGly (K)]QDLPNAMNAAEITDK_.4
15.2298	15.7901	14.7876	15.2443	15.7769	15.6407	15.9407	15.6232	K		1.16194	0.482415	2.21283	ARF3	ADP-ribosylation factor 3	P61204	ARF3_HUMAN	37	_LK[GlyGly (K)]LGEIVTTIPTIGFNVETVEYK_.3	_LK[GlyGly (K): 100%]LGEIVTTIPTIGFNVETVEYK_	_LK[GlyGly (K)]LGEIVTTIPTIGFNVETVEYK_.3
16.8097	17.1886	16.798	16.8083	16.9447	17.6518	16.6359	16.8613	K		0.202268	0.12231	0.510898	ARF3	ADP-ribosylation factor 3	P61204	ARF3_HUMAN	60	_NISFTVWDVGGQDK[GlyGly (K)]IR_.3	_NISFTVWDVGGQDK[GlyGly (K): 100%]IR_	_NISFTVWDVGGQDK[GlyGly (K)]IR_.3
13.5407	14.5045	14.17	14.2238	15.4992	15.8383	15.6572	15.0852	K	+	2.79594	1.41023	5.44171	ARF4	ADP-ribosylation factor 4	P18085	ARF4_HUMAN	100	_IQEVADELQK[GlyGly (K)]M[Oxidation (M)]LLVDELR_.3	_IQEVADELQK[GlyGly (K): 100%]M[Oxidation (M): 100%]LLVDELR_	_IQEVADELQK[GlyGly (K)]MLLVDELR_.3
14.1376	15.0074	14.8444	12.5717	13.4753	11.7889	15.7556	13.2947	K		0.22858	-0.561647	-0.567795	ARF6	ADP-ribosylation factor 6	P62330	ARF6_HUMAN	132	_PHEIQEK[GlyGly (K)]LGLTR_.3	_PHEIQEK[GlyGly (K): 100%]LGLTR_	_PHEIQEK[GlyGly (K)]LGLTR_.3
15.6067	16.2717	15.7207	15.7277	15.917	16.4502	15.1548	15.871	K		0.0184189	0.0165517	0.0542783	ARF6	ADP-ribosylation factor 6	P62330	ARF6_HUMAN	59	_FNVWDVGGQDK[GlyGly (K)]IR_.3	_FNVWDVGGQDK[GlyGly (K): 100%]IR_	_FNVWDVGGQDK[GlyGly (K)]IR_.3
15.0122	14.9331	15.0401	14.6507	15.5699	16.0982	15.4849	15.7531	K	+	2.62366	0.817485	5.03068	ARHGAP1	Rho GTPase-activating protein 1	Q07960	RHG01_HUMAN	209	_QVLK[GlyGly (K)]YDDFLK_.2;_QVLK[GlyGly (K)]YDDFLK_.3	_QVLK[GlyGly (K): 100%]YDDFLK_	_QVLK[GlyGly (K)]YDDFLK_.2;_QVLK[GlyGly (K)]YDDFLK_.3
12.1132	11.4608	10.7298	10.1208	13.7863	13.7908	13.4536	11.5652	K	+	1.60362	2.04287	2.97146	ARHGAP1	Rho GTPase-activating protein 1	Q07960	RHG01_HUMAN	405	_DAAITLK[GlyGly (K)]AINPINTFTK_.3	_DAAITLK[GlyGly (K): 100%]AINPINTFTK_	_DAAITLK[GlyGly (K)]AINPINTFTK_.3
11.3273	11.4642	10.5998	10.5146	15.1194	15.1446	13.7344	14.7719	K	+	3.98894	3.71611	9.04145	ARIH1	E3 ubiquitin-protein ligase ARIH1	Q9Y4X5	ARI1_HUMAN	512	_DISQDSLQDIK[GlyGly (K)]QK_.3	_DISQDSLQDIK[GlyGly (K): 100%]QK_	_DISQDSLQDIK[GlyGly (K)]QK_.3
12.5226	13.6133	13.5054	10.1975	15.0946	15.0674	15.106	14.5881	K	+	1.68604	2.50433	3.11926	ARL14EP	ARL14 effector protein	Q8N8R7	AL14E_HUMAN	89	_NLHVIDLDDATFLSAK[GlyGly (K)]FGR_.4	_NLHVIDLDDATFLSAK[GlyGly (K): 100%]FGR_	_NLHVIDLDDATFLSAK[GlyGly (K)]FGR_.4
9.46362	11.5604	11.5969	9.72505	11.0526	15.1686	12.9149	13.1778	K		1.29899	2.492	2.44346	ARL14EP	ARL14 effector protein	Q8N8R7	AL14E_HUMAN	241	_WLYEQIEIEGGEIIHNK[GlyGly (K)]HAG_.4	_WLYEQIEIEGGEIIHNK[GlyGly (K): 100%]HAG_	_WLYEQIEIEGGEIIHNK[GlyGly (K)]HAG_.4
16.1061	16.259	16.0895	15.7258	18.9039	19.6555	18.4329	19.0992	K	+	4.4156	2.97779	10.7444	ARL15	Isoform of Q9NXU5, ADP-ribosylation factor-like protein 15;ADP-ribosylation factor-like protein 15	A0A087WUW9;Q9NXU5	A0A087WUW9_HUMAN;ARL15_HUMAN	157	_K[GlyGly (K)]YFELEPLAR_.2;_K[GlyGly (K)]YFELEPLAR_.3	_K[GlyGly (K): 100%]YFELEPLAR_	_K[GlyGly (K)]YFELEPLAR_.2;_K[GlyGly (K)]YFELEPLAR_.3
18.1592	18.7294	18.3972	18.1481	16.7881	16.8436	16.1754	16.811	K	+	3.72223	-1.70394	-8.10253	ARL2	ADP-ribosylation factor-like protein 2	P36404	ARL2_HUMAN	62	_LNIWDVGGQK[GlyGly (K)]SLR_.2;_LNIWDVGGQK[GlyGly (K)]SLR_.3	_LNIWDVGGQK[GlyGly (K): 100%]SLR_	_LNIWDVGGQK[GlyGly (K)]SLR_.2;_LNIWDVGGQK[GlyGly (K)]SLR_.3
13.0739	14.8354	15.2255	14.9676	16.4333	16.7885	16.2179	16.3124	K	+	2.03589	1.91243	3.77754	ARL6IP4	Isoform of Q66PJ3, ADP-ribosylation factor-like protein 6-interacting protein 4;Isoform of Q66PJ3, ADP-ribosylation factor-like protein 6-interacting protein 4 (Fragment);ADP-ribosylation factor-like protein 6-interacting protein 4;Isoform of Q66PJ3, Isoform 2 of ADP-ribosylation factor-like protein 6-interacting protein 4;Isoform of Q66PJ3, Isoform 3 of ADP-ribosylation factor-like protein 6-int…	A0A0C4DG62;F5GYV5;F8WCT1;H7BZV4;Q66PJ3;Q66PJ3-2;Q66PJ3-3;Q66PJ3-4;Q66PJ3-7	A0A0C4DG62_HUMAN;F5GYV5_HUMAN;F8WCT1_HUMAN;H7BZV4_HUMAN;AR6P4_HUMAN;AR6P4-2_HUMAN;AR6P4-3_HUMAN;AR6P4-4_HUMAN;AR6P4-7_HUMAN	178;189;179;381;373;362;186	_LIK[GlyGly (K)]GDGEVLEEIVTK_.3	_LIK[GlyGly (K): 100%]GDGEVLEEIVTK_	_LIK[GlyGly (K)]GDGEVLEEIVTK_.3
9.92201	13.5297	12.6648	11.735	14.174	13.5622	14.7057	10.5084	K		0.474982	1.2747	1.04807	ARL6IP4	Isoform of Q66PJ3, ADP-ribosylation factor-like protein 6-interacting protein 4;Isoform of Q66PJ3, ADP-ribosylation factor-like protein 6-interacting protein 4 (Fragment);ADP-ribosylation factor-like protein 6-interacting protein 4;Isoform of Q66PJ3, Isoform 2 of ADP-ribosylation factor-like protein 6-interacting protein 4;Isoform of Q66PJ3, Isoform 3 of ADP-ribosylation factor-like protein 6-int…	A0A0C4DG62;F5GYV5;F8WCT1;H7BZV4;Q66PJ3;Q66PJ3-2;Q66PJ3-3;Q66PJ3-4;Q66PJ3-7	A0A0C4DG62_HUMAN;F5GYV5_HUMAN;F8WCT1_HUMAN;H7BZV4_HUMAN;AR6P4_HUMAN;AR6P4-2_HUMAN;AR6P4-3_HUMAN;AR6P4-4_HUMAN;AR6P4-7_HUMAN	181;192;182;384;376;365;189	_GDGEVLEEIVTK[GlyGly (K)]ER_.3	_GDGEVLEEIVTK[GlyGly (K): 100%]ER_	_GDGEVLEEIVTK[GlyGly (K)]ER_.3
17.5582	17.2336	16.9319	17.124	17.0825	16.9274	17.487	17.1347	K		0.113461	-0.053998	-0.305806	ARL6IP5	PRA1 family protein 3	O75915	PRAF3_HUMAN	179	_LTDYISK[GlyGly (K)]VK_.2;_LTDYISK[GlyGly (K)]VK_.3	_LTDYISK[GlyGly (K): 100%]VK_	_LTDYISK[GlyGly (K)]VK_.2;_LTDYISK[GlyGly (K)]VK_.3
13.6011	14.1545	14.6568	14.0823	15.9983	17.6024	15.8984	17.1504	K	+	2.75653	2.53873	5.34571	ARL8A	ADP-ribosylation factor-like protein 8A	Q96BM9	ARL8A_HUMAN	133	_DLPGALDEK[GlyGly (K)]ELIEK_.2;_DLPGALDEK[GlyGly (K)]ELIEK_.3	_DLPGALDEK[GlyGly (K): 100%]ELIEK_	_DLPGALDEK[GlyGly (K)]ELIEK_.2;_DLPGALDEK[GlyGly (K)]ELIEK_.3
16.8667	17.4321	17.4715	17.0343	19.5537	20.6881	18.6039	20.1169	K	+	2.78785	2.5395	5.4219	ARL8B	ADP-ribosylation factor-like protein 8B	Q9NVJ2	ARL8B_HUMAN	133	_DLPNALDEK[GlyGly (K)]QLIEK_.2;_DLPNALDEK[GlyGly (K)]QLIEK_.3	_DLPNALDEK[GlyGly (K): 100%]QLIEK_	_DLPNALDEK[GlyGly (K)]QLIEK_.2;_DLPNALDEK[GlyGly (K)]QLIEK_.3
10.0759	10.2232	11.2594	10.0024	12.4247	13.057	13.0346	12.2701	K	+	3.18322	2.30639	6.45366	ARMC6	Armadillo repeat-containing protein 6;Isoform of Q6NXE6, Isoform 2 of Armadillo repeat-containing protein 6	Q6NXE6;Q6NXE6-2	ARMC6_HUMAN;ARMC6-2_HUMAN	336;311	_DQSGVQELVK[GlyGly (K)]QVLSTLR_.3	_DQSGVQELVK[GlyGly (K): 100%]QVLSTLR_	_DQSGVQELVK[GlyGly (K)]QVLSTLR_.3
10.5391	10.9639	9.96789	10.0964	11.0796	-1.3396	9.61689	11.6862	K		0.371891	-2.63106	-0.856256	ARMC6	Armadillo repeat-containing protein 6;Isoform of Q6NXE6, Isoform 2 of Armadillo repeat-containing protein 6	Q6NXE6;Q6NXE6-2	ARMC6_HUMAN;ARMC6-2_HUMAN	353;328	_AIAGNDDVK[GlyGly (K)]DAIVR_.3	_AIAGNDDVK[GlyGly (K): 100%]DAIVR_	_AIAGNDDVK[GlyGly (K)]DAIVR_.3
10.5038	13.5567	12.8718	10.7997	13.2578	12.0263	13.029	14.0581	K		0.64255	1.15981	1.34332	ARPC4-TTLL3;ARPC4	ARPC4-TTLL3 readthrough, Actin-related protein 2/3 complex subunit 4;Actin-related protein 2/3 complex subunit 4;Isoform of P59998, Isoform 3 of Actin-related protein 2/3 complex subunit 4	F8WCF6;P59998;P59998-3	F8WCF6_HUMAN;ARPC4_HUMAN;ARPC4-3_HUMAN	42;61	_SSK[GlyGly (K)]ELLLQPVTISR_.3	_SSK[GlyGly (K): 100%]ELLLQPVTISR_	_SSK[GlyGly (K)]ELLLQPVTISR_.3
10.3935	10.7091	10.4969	9.79717	13.2818	12.946	12.3998	13.8257	K	+	3.61165	2.76414	7.73858	ARRB2	Beta-arrestin-2;Isoform of P32121, Isoform 3 of Beta-arrestin-2;Isoform of P32121, Isoform 2 of Beta-arrestin-2;Isoform of P32121, Isoform 4 of Beta-arrestin-2;Isoform of P32121, Isoform 5 of Beta-arrestin-2	P32121;P32121-2;P32121-3;P32121-4;P32121-5	ARRB2_HUMAN;ARRB2-2_HUMAN;ARRB2-3_HUMAN;ARRB2-4_HUMAN;ARRB2-5_HUMAN	172;157;193	_VQFAPEK[GlyGly (K)]PGPQPSAETTR_.3	_VQFAPEK[GlyGly (K): 100%]PGPQPSAETTR_	_VQFAPEK[GlyGly (K)]PGPQPSAETTR_.3
9.85511	10.0469	11.2585	10.9343	13.6257	13.3173	13.4625	12.7876	K	+	3.44219	2.77456	7.20752	ASCC3	Activating signal cointegrator 1 complex subunit 3	Q8N3C0	ASCC3_HUMAN	1007	_TEGDIFAIVSK[GlyGly (K)]AEEFDQIK_.3	_TEGDIFAIVSK[GlyGly (K): 100%]AEEFDQIK_	_TEGDIFAIVSK[GlyGly (K)]AEEFDQIK_.3
10.7049	10.3029	11.3795	12.0361	11.5002	10.3938	-1.45431	11.4334	K		0.442405	-3.13759	-0.988514	ASCC3	Activating signal cointegrator 1 complex subunit 3	Q8N3C0	ASCC3_HUMAN	992	_YNTIETFNELFDAHK[GlyGly (K)]TEGDIFAIVSK_.4	_YNTIETFNELFDAHK[GlyGly (K): 100%]TEGDIFAIVSK_	_YNTIETFNELFDAHK[GlyGly (K)]TEGDIFAIVSK_.4
12.2059	13.1974	10.6686	10.8361	12.1324	12.2456	11.6704	11.9384	K		0.17076	0.269712	0.440648	ASCC3	Activating signal cointegrator 1 complex subunit 3	Q8N3C0	ASCC3_HUMAN	1018	_AEEFDQIK[GlyGly (K)]VR_.3	_AEEFDQIK[GlyGly (K): 100%]VR_	_AEEFDQIK[GlyGly (K)]VR_.3
12.4366	13.8852	10.1748	15.3322	12.9035	11.0551	11.4908	16.5453	K		0.00837848	0.0414956	0.0249646	ASCC3	Activating signal cointegrator 1 complex subunit 3	Q8N3C0	ASCC3_HUMAN	433	_ENNK[GlyGly (K)]LYEEVR_.3	_ENNK[GlyGly (K): 100%]LYEEVR_	_ENNK[GlyGly (K)]LYEEVR_.3
10.8474	10.8153	9.52673	9.62005	13.796	14.2328	13.6049	13.5168	K	+	3.98538	3.58525	9.02831	ASNS	Asparagine synthetase [glutamine-hydrolyzing];Isoform of P08243, Isoform 2 of Asparagine synthetase [glutamine-hydrolyzing]	P08243;P08243-2	ASNS_HUMAN;ASNS-2_HUMAN	222;201	_LFPGFEIETVK[GlyGly (K)]NNLR_.3	_LFPGFEIETVK[GlyGly (K): 100%]NNLR_	_LFPGFEIETVK[GlyGly (K)]NNLR_.3
11.7994	9.99254	9.7164	9.75652	12.556	13.6733	12.6813	12.7264	K	+	2.44427	2.59304	4.62532	ASPSCR1	Tether containing UBX domain for GLUT4;Isoform of Q9BZE9, Isoform 2 of Tether containing UBX domain for GLUT4	Q9BZE9;Q9BZE9-2	ASPC1_HUMAN;ASPC1-2_HUMAN	366	_LEEAPLVTK[GlyGly (K)]AFR_.3	_LEEAPLVTK[GlyGly (K): 100%]AFR_	_LEEAPLVTK[GlyGly (K)]AFR_.3
15.801	16.7361	16.1051	16.0797	18.114	18.4916	17.9259	17.7047	K	+	3.46158	1.87856	7.2667	ASXL2	Isoform of Q76L83, ASXH domain-containing protein (Fragment);Isoform of Q76L83, Putative Polycomb group protein ASXL2;Putative Polycomb group protein ASXL2;Isoform of Q76L83, Isoform 2 of Putative Polycomb group protein ASXL2	A0A5F9ZHN2;E7EWD6;Q76L83;Q76L83-2	A0A5F9ZHN2_HUMAN;E7EWD6_HUMAN;ASXL2_HUMAN;ASXL2-2_HUMAN	106;338;366	_VEPWK[GlyGly (K)]EQFFESYYGQSSGLSLEDSK_.2;_VEPWK[GlyGly (K)]EQFFESYYGQSSGLSLEDSK_.3	_VEPWK[GlyGly (K): 100%]EQFFESYYGQSSGLSLEDSK_	_VEPWK[GlyGly (K)]EQFFESYYGQSSGLSLEDSK_.2;_VEPWK[GlyGly (K)]EQFFESYYGQSSGLSLEDSK_.3
14.0802	10.7874	11.2418	14.1439	15.8095	15.4988	15.1724	15.5316	K	+	1.75016	2.93976	3.23598	ATF2	Isoform of P15336, Cyclic AMP-dependent transcription factor ATF-2;Cyclic AMP-dependent transcription factor ATF-2;Isoform of P15336, Isoform 4 of Cyclic AMP-dependent transcription factor ATF-2;Isoform of P15336, Isoform 5 of Cyclic AMP-dependent transcription factor ATF-2	B8ZZU6;P15336;P15336-4;P15336-5	B8ZZU6_HUMAN;ATF2_HUMAN;ATF2-4_HUMAN;ATF2-5_HUMAN	287;403;345;385	_NEVAQLK[GlyGly (K)]QLLLAHK_.3	_NEVAQLK[GlyGly (K): 100%]QLLLAHK_	_NEVAQLK[GlyGly (K)]QLLLAHK_.3
11.1851	9.829	11.201	9.83774	15.268	16.1904	15.2253	16.1729	K	+	4.45503	5.20092	10.9156	ATF7IP	Activating transcription factor 7-interacting protein 1;Isoform of Q6VMQ6, Isoform 2 of Activating transcription factor 7-interacting protein 1;Isoform of Q6VMQ6, Isoform 3 of Activating transcription factor 7-interacting protein 1;Isoform of Q6VMQ6, Isoform 4 of Activating transcription factor 7-interacting protein 1	Q6VMQ6;Q6VMQ6-2;Q6VMQ6-4;Q6VMQ6-5	MCAF1_HUMAN;MCAF1-2_HUMAN;MCAF1-4_HUMAN;MCAF1-5_HUMAN	637;636;645	_TVLTELQAK[GlyGly (K)]IAR_.3	_TVLTELQAK[GlyGly (K): 100%]IAR_	_TVLTELQAK[GlyGly (K)]IAR_.3
11.1567	15.7245	10.2945	10.3102	12.1714	11.9594	9.19639	10.9352	K		0.220019	-0.805863	-0.549447	ATG101	Isoform of Q9BSB4, Autophagy-related protein 101 (Fragment);Autophagy-related protein 101	F8VQD9;F8VVA0;Q9BSB4	F8VQD9_HUMAN;F8VVA0_HUMAN;ATGA1_HUMAN	79	_VVGEFK[GlyGly (K)]DALR_.2;_VVGEFK[GlyGly (K)]DALR_.3	_VVGEFK[GlyGly (K): 100%]DALR_	_VVGEFK[GlyGly (K)]DALR_.2;_VVGEFK[GlyGly (K)]DALR_.3
11.0582	12.9692	9.70523	10.6852	12.0161	13.9734	12.6071	12.8817	K		1.1625	1.76509	2.21376	ATG12	Ubiquitin-like protein ATG12	O94817	ATG12_HUMAN	55	_IDILLK[GlyGly (K)]AVGDTPIM[Oxidation (M)]K_.3	_IDILLK[GlyGly (K): 100%]AVGDTPIM[Oxidation (M): 100%]K_	_IDILLK[GlyGly (K)]AVGDTPIMK_.3
12.0032	12.4193	12.3432	12.8736	13.2677	13.7286	11.7937	12.8305	K		0.50347	0.495316	1.09947	ATG12	Ubiquitin-like protein ATG12	O94817	ATG12_HUMAN	80	_TIQGLIDFIK[GlyGly (K)]K_.3	_TIQGLIDFIK[GlyGly (K): 100%]K_	_TIQGLIDFIK[GlyGly (K)]K_.3
14.025	14.2447	13.9086	13.9536	12.396	13.2877	11.0994	12.4061	K	+	2.04716	-1.73567	-3.79969	ATL3	Isoform of Q6DD88, GB1/RHD3-type G domain-containing protein	F5H6I7	F5H6I7_HUMAN	6	_PGPVQVVLVQK[GlyGly (K)]DQHSFELDEK_.4	_PGPVQVVLVQK[GlyGly (K): 100%]DQHSFELDEK_	_PGPVQVVLVQK[GlyGly (K)]DQHSFELDEK_.4
13.9849	14.5906	14.1739	14.127	13.8163	13.8161	13.9834	12.5102	K		0.959339	-0.687615	-1.87565	ATL3	Isoform of Q6DD88, GB1/RHD3-type G domain-containing protein	F5H6I7	F5H6I7_HUMAN	17	_DQHSFELDEK[GlyGly (K)]ALASILLQDHIR_.4;_DQHSFELDEK[GlyGly (K)]ALASILLQDHIR_.5	_DQHSFELDEK[GlyGly (K): 100%]ALASILLQDHIR_	_DQHSFELDEK[GlyGly (K)]ALASILLQDHIR_.4;_DQHSFELDEK[GlyGly (K)]ALASILLQDHIR_.5
11.4348	11.2082	11.0719	10.3972	11.9007	11.1093	10.3478	10.1248	K		0.128296	-0.157377	-0.341702	ATL3	Isoform of Q6DD88, GB1/RHD3-type G domain-containing protein	F5H6I7	F5H6I7_HUMAN	218	_LQVK[GlyGly (K)]EHQHEEIQNVR_.4	_LQVK[GlyGly (K): 100%]EHQHEEIQNVR_	_LQVK[GlyGly (K)]EHQHEEIQNVR_.4
11.0262	11.4327	10.415	12.3249	16.3067	16.7906	15.8517	16.4159	K	+	4.54898	5.04153	11.3336	ATOX1	Isoform of O00244, HMA domain-containing protein;Copper transport protein ATOX1	E5RIM7;O00244	E5RIM7_HUMAN;ATOX1_HUMAN	63;58	_TGK[GlyGly (K)]TVSYLGLE_.2	_TGK[GlyGly (K): 100%]TVSYLGLE_	_TGK[GlyGly (K)]TVSYLGLE_.2
12.8303	13.8831	12.8995	12.8132	14.848	15.4424	14.5296	14.8391	K	+	2.86516	1.80825	5.61331	ATOX1	Isoform of O00244, HMA domain-containing protein;Copper transport protein ATOX1	E5RIM7;O00244	E5RIM7_HUMAN;ATOX1_HUMAN	31;26	_LGGVK[GlyGly (K)]YDIDLPNK_.3	_LGGVK[GlyGly (K): 100%]YDIDLPNK_	_LGGVK[GlyGly (K)]YDIDLPNK_.3
12.083	10.3202	9.99075	11.434	14.8625	14.8627	14.6132	14.6287	K	+	3.60219	3.7848	7.7081	ATP10D	Probable phospholipid-transporting ATPase VD;Isoform of Q9P241, Isoform 2 of Probable phospholipid-transporting ATPase VD	Q9P241;Q9P241-2	AT10D_HUMAN;AT10D-2_HUMAN	936;741	_LLEPDDK[GlyGly (K)]LFILNTQSK_.3	_LLEPDDK[GlyGly (K): 100%]LFILNTQSK_	_LLEPDDK[GlyGly (K)]LFILNTQSK_.3
10.4979	9.40942	10.4148	10.3481	11.4591	11.2389	11.5197	10.0588	K		1.10289	0.901622	2.11428	ATP13A3	Isoform of Q9H7F0, Cation-transporting ATPase;Probable cation-transporting ATPase 13A3;Isoform of Q9H7F0, Isoform 2 of Probable cation-transporting ATPase 13A3	A0A2R8Y635;A0A2R8YDN7;Q9H7F0;Q9H7F0-2	A0A2R8Y635_HUMAN;A0A2R8YDN7_HUMAN;AT133_HUMAN;AT133-2_HUMAN	370;343;93	_FYTGELVK[GlyGly (K)]AIVVR_.3	_FYTGELVK[GlyGly (K): 100%]AIVVR_	_FYTGELVK[GlyGly (K)]AIVVR_.3
12.0271	13.3638	12.6534	11.9956	15.8626	16.3815	15.1642	15.829	K	+	3.71966	3.29934	8.09392	ATP1A1	Sodium/potassium-transporting ATPase subunit alpha-1;Isoform of P05023, Isoform 4 of Sodium/potassium-transporting ATPase subunit alpha-1	P05023;P05023-4	AT1A1_HUMAN;AT1A1-4_HUMAN	626	_AIAK[GlyGly (K)]GVGIISEGNETVEDIAAR_.3	_AIAK[GlyGly (K): 100%]GVGIISEGNETVEDIAAR_	_AIAK[GlyGly (K)]GVGIISEGNETVEDIAAR_.3
11.5407	11.0001	13.1174	10.2549	15.5222	15.913	15.3952	15.6984	K	+	3.28187	4.15393	6.73301	ATP1A1	Sodium/potassium-transporting ATPase subunit alpha-1;Isoform of P05023, Isoform 4 of Sodium/potassium-transporting ATPase subunit alpha-1	P05023;P05023-4	AT1A1_HUMAN;AT1A1-4_HUMAN	474	_YAK[GlyGly (K)]IVEIPFNSTNK_.3	_YAK[GlyGly (K): 100%]IVEIPFNSTNK_	_YAK[GlyGly (K)]IVEIPFNSTNK_.3
15.9725	17.0177	16.8369	16.5843	18.6113	18.8814	17.99	18.7644	K	+	3.19221	1.95895	6.47872	ATP1A1	Sodium/potassium-transporting ATPase subunit alpha-1;Isoform of P05023, Isoform 4 of Sodium/potassium-transporting ATPase subunit alpha-1	P05023;P05023-4	AT1A1_HUMAN;AT1A1-4_HUMAN	8	_DK[GlyGly (K)]YEPAAVSEQGDK_.2;_DK[GlyGly (K)]YEPAAVSEQGDK_.3	_DK[GlyGly (K): 100%]YEPAAVSEQGDK_	_DK[GlyGly (K)]YEPAAVSEQGDK_.2;_DK[GlyGly (K)]YEPAAVSEQGDK_.3
14.2064	15.0313	14.8868	14.5504	15.6389	15.9608	15.3225	15.5898	K	+	2.26752	0.95928	4.24648	ATP1A1	Sodium/potassium-transporting ATPase subunit alpha-1;Isoform of P05023, Isoform 4 of Sodium/potassium-transporting ATPase subunit alpha-1	P05023;P05023-4	AT1A1_HUMAN;AT1A1-4_HUMAN	10	_YEPAAVSEQGDK[GlyGly (K)]K_.3	_YEPAAVSEQGDK[GlyGly (K): 100%]K_	_YEPAAVSEQGDK[GlyGly (K)]K_.3
14.6241	15.0331	15.2147	11.8037	17.0907	17.3329	16.7578	17.2553	K	+	1.96429	2.9403	3.6383	ATP1A1	Sodium/potassium-transporting ATPase subunit alpha-1;Isoform of P05023, Isoform 4 of Sodium/potassium-transporting ATPase subunit alpha-1	P05023;P05023-4	AT1A1_HUMAN;AT1A1-4_HUMAN	767	_LIFDNLK[GlyGly (K)]K_.2;_LIFDNLK[GlyGly (K)]K_.3	_LIFDNLK[GlyGly (K): 100%]K_	_LIFDNLK[GlyGly (K)]K_.2;_LIFDNLK[GlyGly (K)]K_.3
13.1351	9.6105	14.1366	12.8951	14.2946	15.8624	15.5093	15.4736	K	+	1.4672	2.84064	2.73182	ATP1A1	Sodium/potassium-transporting ATPase subunit alpha-1;Isoform of P05023, Isoform 4 of Sodium/potassium-transporting ATPase subunit alpha-1	P05023;P05023-4	AT1A1_HUMAN;AT1A1-4_HUMAN	727	_K[GlyGly (K)]ADIGVAM[Oxidation (M)]GIAGSDVSK_.3	_K[GlyGly (K): 100%]ADIGVAM[Oxidation (M): 100%]GIAGSDVSK_	_K[GlyGly (K)]ADIGVAMGIAGSDVSK_.3
10.7524	10.7726	11.2559	10.631	11.9746	14.0906	9.74734	14.0676	K		0.764034	1.61709	1.54977	ATP1A1	Sodium/potassium-transporting ATPase subunit alpha-1;Isoform of P05023, Isoform 4 of Sodium/potassium-transporting ATPase subunit alpha-1	P05023;P05023-4	AT1A1_HUMAN;AT1A1-4_HUMAN	708	_QGAIVAVTGDGVNDSPALK[GlyGly (K)]K_.3	_QGAIVAVTGDGVNDSPALK[GlyGly (K): 100%]K_	_QGAIVAVTGDGVNDSPALK[GlyGly (K)]K_.3
14.3221	13.874	11.144	11.093	11.2602	16.1078	16.3125	15.6608	K		0.738035	2.22703	1.50594	ATP1A1	Sodium/potassium-transporting ATPase subunit alpha-1;Isoform of P05023, Isoform 4 of Sodium/potassium-transporting ATPase subunit alpha-1	P05023;P05023-4	AT1A1_HUMAN;AT1A1-4_HUMAN	527	_EQPLDEELK[GlyGly (K)]DAFQNAYLELGGLGER_.3	_EQPLDEELK[GlyGly (K): 100%]DAFQNAYLELGGLGER_	_EQPLDEELK[GlyGly (K)]DAFQNAYLELGGLGER_.3
14.01	15.1094	14.1308	14.1376	15.3848	15.8877	11.1345	15.9652	K		0.0743082	0.246083	0.20716	ATP1A1	Sodium/potassium-transporting ATPase subunit alpha-1;Isoform of P05023, Isoform 4 of Sodium/potassium-transporting ATPase subunit alpha-1	P05023;P05023-4	AT1A1_HUMAN;AT1A1-4_HUMAN	597	_AAVPDAVGK[GlyGly (K)]C[Carbamidomethyl (C)]R_.3	_AAVPDAVGK[GlyGly (K): 100%]C[Carbamidomethyl (C): 100%]R_	_AAVPDAVGK[GlyGly (K)]CR_.3
9.8345	13.9208	13.2194	12.4364	10.0256	15.2453	14.7364	15.2543	K		0.417708	1.46263	0.942753	ATP1B3	Sodium/potassium-transporting ATPase subunit beta-3	P54709	AT1B3_HUMAN	178	_IIGLK[GlyGly (K)]PEGVPR_.3	_IIGLK[GlyGly (K): 100%]PEGVPR_	_IIGLK[GlyGly (K)]PEGVPR_.3
12.3463	13.1488	11.9074	11.6048	13.6864	14.2749	13.6235	13.742	K	+	2.29327	1.5799	4.30048	ATP2A2	Sarcoplasmic/endoplasmic reticulum calcium ATPase 2	P16615	AT2A2_HUMAN	638	_IGIFGQDEDVTSK[GlyGly (K)]AFTGR_.3	_IGIFGQDEDVTSK[GlyGly (K): 100%]AFTGR_	_IGIFGQDEDVTSK[GlyGly (K)]AFTGR_.3
13.2668	13.8142	13.0583	12.5579	11.0312	13.4167	12.8539	12.581	K		0.5762	-0.703579	-1.22826	ATP2A2	Sarcoplasmic/endoplasmic reticulum calcium ATPase 2	P16615	AT2A2_HUMAN	989	_NYLEPGK[GlyGly (K)]EC[Carbamidomethyl (C)]VQPATK_.3	_NYLEPGK[GlyGly (K): 100%]EC[Carbamidomethyl (C): 100%]VQPATK_	_NYLEPGK[GlyGly (K)]ECVQPATK_.3
12.7364	13.9232	13.2632	13.0682	17.0995	17.398	16.5248	17.198	K	+	4.7311	3.80733	12.1863	ATP2B1	Plasma membrane calcium-transporting ATPase 1;Isoform of P20020, Isoform D of Plasma membrane calcium-transporting ATPase 1;Isoform of P20020, Isoform A of Plasma membrane calcium-transporting ATPase 1;Isoform of P20020, Isoform C of Plasma membrane calcium-transporting ATPase 1;Isoform of P20020, Isoform E of Plasma membrane calcium-transporting ATPase 1;Isoform of P20020, Isoform K of Plasma me…	P20020;P20020-1;P20020-2;P20020-4;P20020-5;P20020-6	AT2B1_HUMAN;AT2B1-1_HUMAN;AT2B1-2_HUMAN;AT2B1-4_HUMAN;AT2B1-5_HUMAN;AT2B1-6_HUMAN	745	_NEK[GlyGly (K)]GEIEQER_.2;_NEK[GlyGly (K)]GEIEQER_.3	_NEK[GlyGly (K): 100%]GEIEQER_	_NEK[GlyGly (K)]GEIEQER_.2;_NEK[GlyGly (K)]GEIEQER_.3
9.97942	12.89	12.5819	11.4795	14.4461	16.1287	16.4	15.133	K	+	2.50195	3.79426	4.75326	ATP2B4	Plasma membrane calcium-transporting ATPase 4;Isoform of P23634, Isoform XA of Plasma membrane calcium-transporting ATPase 4;Isoform of P23634, Isoform ZA of Plasma membrane calcium-transporting ATPase 4;Isoform of P23634, Isoform XK of Plasma membrane calcium-transporting ATPase 4;Isoform of P23634, Isoform ZK of Plasma membrane calcium-transporting ATPase 4;Isoform of P23634, Isoform XB of Plas…	P23634;P23634-2;P23634-3;P23634-4;P23634-5;P23634-6;P23634-7;P23634-8	AT2B4_HUMAN;AT2B4-2_HUMAN;AT2B4-3_HUMAN;AT2B4-4_HUMAN;AT2B4-5_HUMAN;AT2B4-6_HUMAN;AT2B4-7_HUMAN;AT2B4-8_HUMAN	733;721	_NEK[GlyGly (K)]GEVEQEK_.2	_NEK[GlyGly (K): 100%]GEVEQEK_	_NEK[GlyGly (K)]GEVEQEK_.2
12.5242	12.2422	11.1773	11.0102	13.8459	13.9799	14.3097	14.4421	K	+	3.00452	2.40593	5.97066	ATP5F1B	ATP synthase subunit beta, mitochondrial	P06576	ATPB_HUMAN	481	_LVPLK[GlyGly (K)]ETIK_.3	_LVPLK[GlyGly (K): 100%]ETIK_	_LVPLK[GlyGly (K)]ETIK_.3
13.6403	14.1996	13.694	13.1315	14.9014	15.3768	15.0647	15.0131	K	+	2.97984	1.42267	5.90618	ATP5F1B	ATP synthase subunit beta, mitochondrial	P06576	ATPB_HUMAN	125	_VLDSGAPIK[GlyGly (K)]IPVGPETLGR_.3	_VLDSGAPIK[GlyGly (K): 100%]IPVGPETLGR_	_VLDSGAPIK[GlyGly (K)]IPVGPETLGR_.3
13.9235	14.4927	13.9293	13.6267	14.8442	15.411	15.0968	15.242	K	+	2.74658	1.15545	5.32167	ATP5F1B	ATP synthase subunit beta, mitochondrial	P06576	ATPB_HUMAN	189	_VVDLLAPYAK[GlyGly (K)]GGK_.3	_VVDLLAPYAK[GlyGly (K): 100%]GGK_	_VVDLLAPYAK[GlyGly (K)]GGK_.3
11.1649	-1.59341	9.80552	10.3411	14.0586	14.8108	13.3393	13.3521	K		1.10913	6.46069	2.12466	ATP5MD	ATP synthase membrane subunit DAPIT, mitochondrial	Q96IX5	ATPMD_HUMAN	2	_AGPESDAQYQFTGIK[GlyGly (K)]K_.3	_AGPESDAQYQFTGIK[GlyGly (K): 100%]K_	_AGPESDAQYQFTGIK[GlyGly (K)]K_.3
11.6281	12.6261	11.7795	10.0597	14.1222	14.7897	13.3996	13.8265	K	+	2.20619	2.51116	4.11942	ATP6AP2	Isoform of O75787, ATPase H(+)-transporting lysosomal accessory protein 2 (Fragment);Renin receptor;Isoform of O75787, Isoform 2 of Renin receptor	A0A1B0GTB0;O75787;O75787-2	A0A1B0GTB0_HUMAN;RENR_HUMAN;RENR-2_HUMAN	219;235;203	_DASK[GlyGly (K)]ILVDALQK_.2;_DASK[GlyGly (K)]ILVDALQK_.3	_DASK[GlyGly (K): 100%]ILVDALQK_	_DASK[GlyGly (K)]ILVDALQK_.2;_DASK[GlyGly (K)]ILVDALQK_.3
10.4766	11.0605	10.4797	10.5653	11.6107	13.3846	11.3767	13.1666	K	+	1.7515	1.73913	3.23845	ATP6AP2	Isoform of O75787, ATPase H(+)-transporting lysosomal accessory protein 2 (Fragment);Renin receptor;Isoform of O75787, Isoform 2 of Renin receptor	A0A1B0GTB0;O75787;O75787-2	A0A1B0GTB0_HUMAN;RENR_HUMAN;RENR-2_HUMAN	190;206;174	_DHSPDLYSLELAGLDEIGK[GlyGly (K)]R_.3;_DHSPDLYSLELAGLDEIGK[GlyGly (K)]R_.4	_DHSPDLYSLELAGLDEIGK[GlyGly (K): 100%]R_	_DHSPDLYSLELAGLDEIGK[GlyGly (K)]R_.3;_DHSPDLYSLELAGLDEIGK[GlyGly (K)]R_.4
13.2394	13.4077	12.1819	12.4924	14.7395	15.4757	14.847	15.0455	K	+	3.21539	2.19657	6.54373	ATP6V0A2	V-type proton ATPase 116 kDa subunit a2	Q9Y487	VPP2_HUMAN	270	_IQDLYTVLHK[GlyGly (K)]TEDYLR_.3;_IQDLYTVLHK[GlyGly (K)]TEDYLR_.4	_IQDLYTVLHK[GlyGly (K): 100%]TEDYLR_	_IQDLYTVLHK[GlyGly (K)]TEDYLR_.3;_IQDLYTVLHK[GlyGly (K)]TEDYLR_.4
11.2447	11.044	11.8296	10.698	13.2225	13.3578	12.8397	13.1676	K	+	3.51561	1.94282	7.43376	ATP6V0D1	V-type proton ATPase subunit d 1	P61421	VA0D1_HUMAN	276	_LLFEGAGSNPGDK[GlyGly (K)]TLEDR_.3	_LLFEGAGSNPGDK[GlyGly (K): 100%]TLEDR_	_LLFEGAGSNPGDK[GlyGly (K)]TLEDR_.3
15.1153	15.2312	14.9247	10.1279	11.8588	15.6876	10.6054	11.3649	K		0.381638	-1.47061	-0.874846	ATP6V0D1	V-type proton ATPase subunit d 1	P61421	VA0D1_HUMAN	22	_GLK[GlyGly (K)]AGVLSQADYLNLVQC[Carbamidomethyl (C)]ETLEDLK_.3	_GLK[GlyGly (K): 100%]AGVLSQADYLNLVQC[Carbamidomethyl (C): 100%]ETLEDLK_	_GLK[GlyGly (K)]AGVLSQADYLNLVQCETLEDLK_.3
11.1186	11.3752	11.2977	9.98884	11.1915	11.6245	10.1915	11.8697	K		0.223979	0.274203	0.557954	ATP6V0D1	V-type proton ATPase subunit d 1	P61421	VA0D1_HUMAN	258	_ADDYEQVK[GlyGly (K)]NVADYYPEYK_.3	_ADDYEQVK[GlyGly (K): 100%]NVADYYPEYK_	_ADDYEQVK[GlyGly (K)]NVADYYPEYK_.3
11.9287	11.2523	11.6448	11.0292	13.1623	13.9008	13.5669	13.4353	K	+	3.73053	2.05256	8.13042	ATP6V1A	V-type proton ATPase catalytic subunit A	P38606	VATA_HUMAN	460	_ALDEYYDK[GlyGly (K)]HFTEFVPLR_.3;_ALDEYYDK[GlyGly (K)]HFTEFVPLR_.4	_ALDEYYDK[GlyGly (K): 100%]HFTEFVPLR_	_ALDEYYDK[GlyGly (K)]HFTEFVPLR_.3;_ALDEYYDK[GlyGly (K)]HFTEFVPLR_.4
11.5372	12.7602	12.7426	11.9845	15.7932	16.8268	14.9052	15.6826	K	+	3.42368	3.54582	7.1514	ATP6V1A	V-type proton ATPase catalytic subunit A	P38606	VATA_HUMAN	479	_AK[GlyGly (K)]EILQEEEDLAEIVQLVGK_.3	_AK[GlyGly (K): 100%]EILQEEEDLAEIVQLVGK_	_AK[GlyGly (K)]EILQEEEDLAEIVQLVGK_.3
10.4456	10.2604	11.0562	10.5132	11.0902	12.8529	11.518	12.3701	K	+	1.72761	1.38895	3.19474	ATP6V1A	V-type proton ATPase catalytic subunit A	P38606	VATA_HUMAN	588	_DPLK[GlyGly (K)]DGEAK_.2	_DPLK[GlyGly (K): 100%]DGEAK_	_DPLK[GlyGly (K)]DGEAK_.2
14.0381	14.9591	14.2805	13.884	15.4899	15.8142	15.4653	15.1247	K	+	2.28665	1.18307	4.28655	ATP6V1F	V-type proton ATPase subunit F;Isoform of Q16864, Isoform 2 of V-type proton ATPase subunit F	Q16864;Q16864-2	VATF_HUMAN;VATF-2_HUMAN	7	_LIAVIGDEDTVTGFLLGGIGELNK[GlyGly (K)]NR_.3	_LIAVIGDEDTVTGFLLGGIGELNK[GlyGly (K): 100%]NR_	_LIAVIGDEDTVTGFLLGGIGELNK[GlyGly (K)]NR_.3
12.2475	9.80491	13.979	13.8858	15.442	15.7802	14.6673	15.0619	K	+	1.47433	2.75854	2.7442	ATP6V1F	V-type proton ATPase subunit F;Isoform of Q16864, Isoform 2 of V-type proton ATPase subunit F	Q16864;Q16864-2	VATF_HUMAN;VATF-2_HUMAN	95;123	_EHPYDAAK[GlyGly (K)]DSILR_.3	_EHPYDAAK[GlyGly (K): 100%]DSILR_	_EHPYDAAK[GlyGly (K)]DSILR_.3
14.3553	15.6051	14.8638	14.9716	17.0828	17.1181	17.2024	16.6055	K	+	3.40126	2.05322	7.08388	ATP6V1H	V-type proton ATPase subunit H;Isoform of Q9UI12, Isoform 2 of V-type proton ATPase subunit H	Q9UI12;Q9UI12-2	VATH_HUMAN;VATH-2_HUMAN	393;375	_ILTK[GlyGly (K)]LLEVSDDPQVLAVAAHDVGEYVR_.3;_ILTK[GlyGly (K)]LLEVSDDPQVLAVAAHDVGEYVR_.4	_ILTK[GlyGly (K): 100%]LLEVSDDPQVLAVAAHDVGEYVR_	_ILTK[GlyGly (K)]LLEVSDDPQVLAVAAHDVGEYVR_.3;_ILTK[GlyGly (K)]LLEVSDDPQVLAVAAHDVGEYVR_.4
16.5163	17.2877	16.7897	16.6798	11.5687	15.956	11.6984	16.3343	K		1.17016	-2.92903	-2.22657	ATP8B1	Isoform of O43520, Phospholipid-transporting ATPase;Phospholipid-transporting ATPase IC	A0A2R8Y5C5;O43520	A0A2R8Y5C5_HUMAN;AT8B1_HUMAN	505	_LAFYDHYLIEQIQSGK[GlyGly (K)]EPEVR_.3;_LAFYDHYLIEQIQSGK[GlyGly (K)]EPEVR_.4	_LAFYDHYLIEQIQSGK[GlyGly (K): 100%]EPEVR_	_LAFYDHYLIEQIQSGK[GlyGly (K)]EPEVR_.3;_LAFYDHYLIEQIQSGK[GlyGly (K)]EPEVR_.4
9.92177	10.5152	10.8976	10.1583	12.4817	13.2546	13.2048	12.9654	K	+	4.08553	2.60339	9.40423	ATR	Serine/threonine-protein kinase ATR;Isoform of Q13535, Isoform 2 of Serine/threonine-protein kinase ATR;Isoform of Q13535, Isoform 3 of Serine/threonine-protein kinase ATR	Q13535;Q13535-2;Q13535-3	ATR_HUMAN;ATR-2_HUMAN;ATR-3_HUMAN	1815;1751	_DITAFYDSLK[GlyGly (K)]LVR_.3	_DITAFYDSLK[GlyGly (K): 100%]LVR_	_DITAFYDSLK[GlyGly (K)]LVR_.3
17.7702	18.217	18.1278	17.6588	21.0028	21.5381	20.208	20.8319	K	+	4.15089	2.95175	9.65701	ATXN10	Ataxin-10	Q9UBB4	ATX10_HUMAN	254	_ITSDEPLTK[GlyGly (K)]DDIPVFLR_.2;_ITSDEPLTK[GlyGly (K)]DDIPVFLR_.3	_ITSDEPLTK[GlyGly (K): 100%]DDIPVFLR_	_ITSDEPLTK[GlyGly (K)]DDIPVFLR_.2;_ITSDEPLTK[GlyGly (K)]DDIPVFLR_.3
11.9729	10.8869	13.2079	12.5632	15.9157	16.5245	15.1098	16.0899	K	+	3.2092	3.75225	6.52631	ATXN10	Ataxin-10	Q9UBB4	ATX10_HUMAN	285	_TVLK[GlyGly (K)]LASEEPPDDEEALATIR_.3	_TVLK[GlyGly (K): 100%]LASEEPPDDEEALATIR_	_TVLK[GlyGly (K)]LASEEPPDDEEALATIR_.3
10.3189	11.9916	10.287	9.99742	14.0258	13.7538	11.7255	13.2446	K	+	1.99922	2.53866	3.7059	ATXN10	Ataxin-10	Q9UBB4	ATX10_HUMAN	424	_NLTEDNSQNQDLIAK[GlyGly (K)]M[Oxidation (M)]EEQGLADASLLK_.3	_NLTEDNSQNQDLIAK[GlyGly (K): 100%]M[Oxidation (M): 100%]EEQGLADASLLK_	_NLTEDNSQNQDLIAK[GlyGly (K)]MEEQGLADASLLK_.3
10.9757	11.0494	12.3425	10.0381	14.8165	15.5146	14.2567	11.2935	K	+	1.47902	2.86888	2.75235	ATXN10	Ataxin-10	Q9UBB4	ATX10_HUMAN	210	_HPESEWPFLIITDLFLK[GlyGly (K)]SPELVQAM[Oxidation (M)]FPK_.4	_HPESEWPFLIITDLFLK[GlyGly (K): 100%]SPELVQAM[Oxidation (M): 100%]FPK_	_HPESEWPFLIITDLFLK[GlyGly (K)]SPELVQAMFPK_.4
10.3486	10.9978	12.1233	11.9457	13.0078	14.0488	14.5243	14.7389	K	+	2.52517	2.7261	4.8054	ATXN2L	Ataxin-2-like protein	Q8WWM7	ATX2L_HUMAN	499	_ISLAPTDVK[GlyGly (K)]ELSTK_.3	_ISLAPTDVK[GlyGly (K): 100%]ELSTK_	_ISLAPTDVK[GlyGly (K)]ELSTK_.3
16.8482	17.0331	16.7767	16.5986	18.2951	18.6136	17.7064	18.3827	K	+	3.284	1.4353	6.73913	ATXN3	Isoform of P54252, Ubiquitinyl hydrolase 1;Isoform of P54252, Ubiquitinyl hydrolase 1 (Fragment);Ataxin-3;Isoform of P54252, Isoform 1 of Ataxin-3;Isoform of P54252, Isoform 3 of Ataxin-3;Isoform of P54252, Isoform 4 of Ataxin-3	A0A087WXY4;A0A087X1A8;A0A2R8Y3X7;C9JQV6;D3VVH9;F5H211;G3V328;G3V3R7;P54252;P54252-1;P54252-3;P54252-4;S4R399	A0A087WXY4_HUMAN;A0A087X1A8_HUMAN;A0A2R8Y3X7_HUMAN;C9JQV6_HUMAN;D3VVH9_HUMAN;F5H211_HUMAN;G3V328_HUMAN;G3V3R7_HUMAN;ATX3_HUMAN;ATX3-1_HUMAN;ATX3-3_HUMAN;ATX3-4_HUMAN;S4R399_HUMAN	189;119;188;134;174;147	_PK[GlyGly (K)]LIGEELAQLK_.2;_PK[GlyGly (K)]LIGEELAQLK_.3	_PK[GlyGly (K): 100%]LIGEELAQLK_	_PK[GlyGly (K)]LIGEELAQLK_.2;_PK[GlyGly (K)]LIGEELAQLK_.3
17.0808	18.1689	17.6345	18.227	20.0454	19.846	19.8422	19.368	K	+	3.22474	1.9976	6.57008	ATXN3	Isoform of P54252, Ubiquitinyl hydrolase 1;Isoform of P54252, Ubiquitinyl hydrolase 1 (Fragment);Ataxin-3;Isoform of P54252, Isoform 1 of Ataxin-3;Isoform of P54252, Isoform 3 of Ataxin-3;Isoform of P54252, Isoform 4 of Ataxin-3	A0A087WXY4;A0A087X1A8;A0A2R8Y3X7;C9JQV6;D3VVH9;F5H211;G3V328;G3V3R7;P54252;P54252-1;P54252-3;P54252-4;S4R399	A0A087WXY4_HUMAN;A0A087X1A8_HUMAN;A0A2R8Y3X7_HUMAN;C9JQV6_HUMAN;D3VVH9_HUMAN;F5H211_HUMAN;G3V328_HUMAN;G3V3R7_HUMAN;ATX3_HUMAN;ATX3-1_HUMAN;ATX3-3_HUMAN;ATX3-4_HUMAN;S4R399_HUMAN	204;134;203;149;189;162	_VHK[GlyGly (K)]TDLER_.2;_VHK[GlyGly (K)]TDLER_.3	_VHK[GlyGly (K): 100%]TDLER_	_VHK[GlyGly (K)]TDLER_.2;_VHK[GlyGly (K)]TDLER_.3
18.3568	19.0812	18.8128	18.6373	19.7332	20.1818	19.3266	19.5626	K	+	2.21874	0.979016	4.14524	ATXN3	Isoform of P54252, Ubiquitinyl hydrolase 1;Isoform of P54252, Ubiquitinyl hydrolase 1 (Fragment);Ataxin-3;Isoform of P54252, Isoform 1 of Ataxin-3;Isoform of P54252, Isoform 3 of Ataxin-3;Isoform of P54252, Isoform 4 of Ataxin-3	A0A087WXY4;A0A087X1A8;A0A2R8Y3X7;C9JQV6;D3VVH9;F5H211;G3V328;G3V3R7;P54252;P54252-1;P54252-3;P54252-4;S4R399	A0A087WXY4_HUMAN;A0A087X1A8_HUMAN;A0A2R8Y3X7_HUMAN;C9JQV6_HUMAN;D3VVH9_HUMAN;F5H211_HUMAN;G3V328_HUMAN;G3V3R7_HUMAN;ATX3_HUMAN;ATX3-1_HUMAN;ATX3-3_HUMAN;ATX3-4_HUMAN;S4R399_HUMAN	191;121;190;136;176;149	_LIGEELAQLK[GlyGly (K)]EQR_.2;_LIGEELAQLK[GlyGly (K)]EQR_.3	_LIGEELAQLK[GlyGly (K): 100%]EQR_	_LIGEELAQLK[GlyGly (K)]EQR_.2;_LIGEELAQLK[GlyGly (K)]EQR_.3
13.5739	13.9343	13.582	12.8658	16.2583	16.3097	15.9771	16.4713	K	+	4.52244	2.7651	11.2141	AUP1	Lipid droplet-regulating VLDL assembly factor AUP1	Q9Y679	AUP1_HUMAN	136	_GELVESLK[GlyGly (K)]R_.2;_GELVESLK[GlyGly (K)]R_.3	_GELVESLK[GlyGly (K): 100%]R_	_GELVESLK[GlyGly (K)]R_.2;_GELVESLK[GlyGly (K)]R_.3
15.2388	15.9532	15.314	15.0747	14.878	14.1753	14.1594	15.2056	K		1.29478	-0.790571	-2.43632	AUP1	Lipid droplet-regulating VLDL assembly factor AUP1	Q9Y679	AUP1_HUMAN	244	_VQQLVAK[GlyGly (K)]ELGQTGTR_.2;_VQQLVAK[GlyGly (K)]ELGQTGTR_.3	_VQQLVAK[GlyGly (K): 100%]ELGQTGTR_	_VQQLVAK[GlyGly (K)]ELGQTGTR_.2;_VQQLVAK[GlyGly (K)]ELGQTGTR_.3
14.9387	15.6608	15.1595	15.8865	15.7824	15.8602	15.2744	15.0345	K		0.0943974	0.0765219	0.258525	AUP1	Lipid droplet-regulating VLDL assembly factor AUP1	Q9Y679	AUP1_HUMAN	319	_DLAK[GlyGly (K)]TGC[Carbamidomethyl (C)]VDLTITNLLEGAVAFM[Oxidation (M)]PEDITK_.3;_DLAK[GlyGly (K)]TGC[Carbamidomethyl (C)]VDLTITNLLEGAVAFM[Oxidation (M)]PEDITK_.4	_DLAK[GlyGly (K): 100%]TGC[Carbamidomethyl (C): 100%]VDLTITNLLEGAVAFM[Oxidation (M): 100%]PEDITK_	_DLAK[GlyGly (K)]TGCVDLTITNLLEGAVAFMPEDITK_.3;_DLAK[GlyGly (K)]TGCVDLTITNLLEGAVAFMPEDITK_.4
12.8466	13.0998	13.1776	12.7227	11.3845	11.5054	11.2283	10.9672	K	+	4.41147	-1.69031	-10.7267	AURKB	Isoform of Q96GD4, Aurora 1 (Fragment);Aurora kinase B;Isoform of Q96GD4, Isoform 2 of Aurora kinase B;Isoform of Q96GD4, Isoform 4 of Aurora kinase B;Isoform of Q96GD4, Isoform 5 of Aurora kinase B	J3QLN8;Q96GD4;Q96GD4-2;Q96GD4-4;Q96GD4-5	J3QLN8_HUMAN;AURKB_HUMAN;AURKB-2_HUMAN;AURKB-4_HUMAN;AURKB-5_HUMAN	160;200;168;159;201	_DIK[GlyGly (K)]PENLLLGLK_.3	_DIK[GlyGly (K): 100%]PENLLLGLK_	_DIK[GlyGly (K)]PENLLLGLK_.3
10.781	13.635	12.2516	10.5458	15.0702	15.4298	14.9047	14.8723	K	+	2.37734	3.26589	4.47957	AURKB	Isoform of Q96GD4, Aurora 1 (Fragment);Aurora kinase B;Isoform of Q96GD4, Isoform 2 of Aurora kinase B;Isoform of Q96GD4, Isoform 4 of Aurora kinase B;Isoform of Q96GD4, Isoform 5 of Aurora kinase B	J3QLN8;Q96GD4;Q96GD4-2;Q96GD4-4;Q96GD4-5	J3QLN8_HUMAN;AURKB_HUMAN;AURKB-2_HUMAN;AURKB-4_HUMAN;AURKB-5_HUMAN	160;200;168;159;201	_DIKPENLLLGLK[GlyGly (K)]GELK_.3;_DIKPENLLLGLK[GlyGly (K)]GELK_.4	_DIK[GlyGly (K): 1.2%]PENLLLGLK[GlyGly (K): 98.8%]GELK_;_DIK[GlyGly (K): 9.2%]PENLLLGLK[GlyGly (K): 90.8%]GELK_;_DIK[GlyGly (K): 0.1%]PENLLLGLK[GlyGly (K): 99.9%]GELK_;_DIK[GlyGly (K): 17.4%]PENLLLGLK[GlyGly (K): 82.6%]GELK_;_DIK[GlyGly (K): 2.1%]PENLLLGLK[GlyGly (K): 97.9%]GELK_;_DIK[GlyGly (K): 1.3%]PENLLLGLK[GlyGly (K): 98.7%]GELK_;_DIK[GlyGly (K): 15%]PENLLLGLK[GlyGly (K): 85%]GELK_;_DIK[GlyG…	_DIKPENLLLGLK[GlyGly (K)]GELK_.3;_DIKPENLLLGLK[GlyGly (K)]GELK_.4
13.8082	13.9869	14.3456	13.9909	11.4384	13.1685	10.1785	11.4133	K	+	2.13502	-2.4832	-3.97464	AXL	Isoform of P30530, Receptor protein-tyrosine kinase;Tyrosine-protein kinase receptor UFO;Isoform of P30530, Isoform Short of Tyrosine-protein kinase receptor UFO	M0R0W6;P30530;P30530-2	M0R0W6_HUMAN;UFO_HUMAN;UFO-2_HUMAN	240;508;499	_TTEATLNSLGISEELK[GlyGly (K)]EK_.3	_TTEATLNSLGISEELK[GlyGly (K): 100%]EK_	_TTEATLNSLGISEELK[GlyGly (K)]EK_.3
14.3529	15.6951	15.0085	14.6757	15.2388	15.3379	14.25	14.3801	K		0.121733	-0.131379	-0.325914	AXL	Isoform of P30530, Receptor protein-tyrosine kinase;Tyrosine-protein kinase receptor UFO;Isoform of P30530, Isoform Short of Tyrosine-protein kinase receptor UFO	M0R0W6;P30530;P30530-2	M0R0W6_HUMAN;UFO_HUMAN;UFO-2_HUMAN	268;536;527	_VALGK[GlyGly (K)]TLGEGEFGAVM[Oxidation (M)]EGQLNQDDSILK_.3	_VALGK[GlyGly (K): 100%]TLGEGEFGAVM[Oxidation (M): 100%]EGQLNQDDSILK_	_VALGK[GlyGly (K)]TLGEGEFGAVMEGQLNQDDSILK_.3
10.6092	9.07843	11.2942	10.4526	12.7825	13.299	12.6827	13.6321	K	+	2.74619	2.74047	5.32071	AZIN1	Antizyme inhibitor 1	O14977	AZIN1_HUMAN	38	_NAFFVGDLGK[GlyGly (K)]IVK_.2;_NAFFVGDLGK[GlyGly (K)]IVK_.3	_NAFFVGDLGK[GlyGly (K): 100%]IVK_	_NAFFVGDLGK[GlyGly (K)]IVK_.2;_NAFFVGDLGK[GlyGly (K)]IVK_.3
10.5892	9.61683	10.861	10.5538	11.5525	13.0203	11.3963	12.9604	K	+	1.91284	1.82716	3.53976	B4GALT1	Beta-1,4-galactosyltransferase 1;Isoform of P15291, Isoform Short of Beta-1,4-galactosyltransferase 1	P15291;P15291-2	B4GT1_HUMAN;B4GT1-2_HUMAN	225;212	_AK[GlyGly (K)]LLNVGFQEALK_.2;_AK[GlyGly (K)]LLNVGFQEALK_.3	_AK[GlyGly (K): 100%]LLNVGFQEALK_	_AK[GlyGly (K)]LLNVGFQEALK_.2;_AK[GlyGly (K)]LLNVGFQEALK_.3
10.841	12.816	11.7745	10.4545	9.61898	10.9225	11.7873	12.6788	K		0.0957871	-0.219597	-0.262018	BAG2	BAG family molecular chaperone regulator 2	O95816	BAG2_HUMAN	2	_[Acetyl (Protein N-term)]AQAK[GlyGly (K)]INAK_.2	_AQAK[GlyGly (K): 100%]INAK_	_AQAK[GlyGly (K)]INAK_.2
13.7963	14.6184	14.1285	13.4534	13.7514	14.8032	13.0706	13.9364	K		0.0911561	-0.108786	-0.250349	BAG5	BAG family molecular chaperone regulator 5;Isoform of Q9UL15, Isoform 2 of BAG family molecular chaperone regulator 5	Q9UL15;Q9UL15-2	BAG5_HUMAN;BAG5-2_HUMAN	45;86	_ILTK[GlyGly (K)]QLFEIDSVDTEGK_.3	_ILTK[GlyGly (K): 100%]QLFEIDSVDTEGK_	_ILTK[GlyGly (K)]QLFEIDSVDTEGK_.3
13.3672	14.2632	13.9216	13.5493	14.7536	14.5822	14.3656	15.5811	K	+	1.70149	1.04531	3.14723	BAG6	Isoform of P46379, BCL2-associated athanogene 6;Large proline-rich protein BAG6;Isoform of P46379, Isoform 2 of Large proline-rich protein BAG6;Isoform of P46379, Isoform 3 of Large proline-rich protein BAG6	A0A024RCR6;A0A0G2JK23;P46379;P46379-2;P46379-3	A0A024RCR6_HUMAN;A0A0G2JK23_HUMAN;BAG6_HUMAN;BAG6-2_HUMAN;BAG6-3_HUMAN	44	_EHIAASVSIPSEK[GlyGly (K)]QR_.3;_EHIAASVSIPSEK[GlyGly (K)]QR_.4	_EHIAASVSIPSEK[GlyGly (K): 100%]QR_	_EHIAASVSIPSEK[GlyGly (K)]QR_.3;_EHIAASVSIPSEK[GlyGly (K)]QR_.4
10.8411	9.86933	10.3216	11.1983	14.7749	15.4846	11.4157	14.2502	K	+	1.96984	3.42377	3.649	BAIAP2L1	Brain-specific angiogenesis inhibitor 1-associated protein 2-like protein 1	Q9UHR4	BI2L1_HUMAN	235	_VPEK[GlyGly (K)]IM[Oxidation (M)]NM[Oxidation (M)]IEEIK_.3	_VPEK[GlyGly (K): 100%]IM[Oxidation (M): 100%]NM[Oxidation (M): 100%]IEEIK_	_VPEK[GlyGly (K)]IMNMIEEIK_.3
14.5766	15.1085	14.652	14.5269	15.0054	15.3025	14.4723	14.9286	K		0.433091	0.211182	0.971322	BANF1	Barrier-to-autointegration factor	O75531	BAF_HUMAN	19	_PVGSLAGIGEVLGK[GlyGly (K)]K_.3	_PVGSLAGIGEVLGK[GlyGly (K): 100%]K_	_PVGSLAGIGEVLGK[GlyGly (K)]K_.3
11.1838	11.5492	11.5423	10.6604	16.7075	16.944	15.7231	16.5241	K	+	5.34472	5.24073	15.5238	BASP1	Brain acid soluble protein 1	P80723	BASP1_HUMAN	85	_AEPEK[GlyGly (K)]TEGAAEAK_.2;_AEPEK[GlyGly (K)]TEGAAEAK_.3	_AEPEK[GlyGly (K): 100%]TEGAAEAK_	_AEPEK[GlyGly (K)]TEGAAEAK_.2;_AEPEK[GlyGly (K)]TEGAAEAK_.3
10.4538	10.7445	10.1454	10.2341	15.6668	15.9791	14.5987	15.4906	K	+	5.34319	5.03933	15.5144	BASP1	Brain acid soluble protein 1	P80723	BASP1_HUMAN	211	_PVEAPAANSDQTVTVK[GlyGly (K)]E_.2;_PVEAPAANSDQTVTVK[GlyGly (K)]E_.3	_PVEAPAANSDQTVTVK[GlyGly (K): 100%]E_	_PVEAPAANSDQTVTVK[GlyGly (K)]E_.2;_PVEAPAANSDQTVTVK[GlyGly (K)]E_.3
10.5847	12.4668	12.426	12.0437	18.0261	18.7405	17.4386	17.9567	K	+	4.67495	6.16016	11.9172	BASP1	Brain acid soluble protein 1	P80723	BASP1_HUMAN	74	_DAAAAK[GlyGly (K)]EEAPK_.2;_DAAAAK[GlyGly (K)]EEAPK_.3	_DAAAAK[GlyGly (K): 100%]EEAPK_	_DAAAAK[GlyGly (K)]EEAPK_.2;_DAAAAK[GlyGly (K)]EEAPK_.3
11.0986	13.1231	13.3526	12.6645	18.2312	18.8289	17.6846	18.2514	K	+	4.28175	5.68933	10.1815	BASP1	Brain acid soluble protein 1	P80723	BASP1_HUMAN	90	_TEGAAEAK[GlyGly (K)]AEPPK_.2;_TEGAAEAK[GlyGly (K)]AEPPK_.3	_TEGAAEAK[GlyGly (K): 100%]AEPPK_	_TEGAAEAK[GlyGly (K)]AEPPK_.2;_TEGAAEAK[GlyGly (K)]AEPPK_.3
11.2955	12.1903	13.0857	9.79183	17.8957	18.101	16.7708	17.6168	K	+	3.6595	6.00526	7.89434	BASP1	Brain acid soluble protein 1	P80723	BASP1_HUMAN	39	_ESEPQAAAEPAEAK[GlyGly (K)]EGK_.2;_ESEPQAAAEPAEAK[GlyGly (K)]EGK_.3	_ESEPQAAAEPAEAK[GlyGly (K): 100%]EGK_	_ESEPQAAAEPAEAK[GlyGly (K)]EGK_.2;_ESEPQAAAEPAEAK[GlyGly (K)]EGK_.3
10.5745	12.0562	12.2245	10.5384	15.3022	15.7953	14.5143	15.2381	K	+	3.47341	3.86408	7.30301	BASP1	Brain acid soluble protein 1	P80723	BASP1_HUMAN	25	_K[GlyGly (K)]AEGAATEEEGTPK_.2;_K[GlyGly (K)]AEGAATEEEGTPK_.3	_K[GlyGly (K): 100%]AEGAATEEEGTPK_	_K[GlyGly (K)]AEGAATEEEGTPK_.2;_K[GlyGly (K)]AEGAATEEEGTPK_.3
9.81018	11.3243	11.466	10.2236	14.2552	14.4275	13.4794	14.7139	K	+	3.45016	3.51298	7.23181	BASP1	Brain acid soluble protein 1	P80723	BASP1_HUMAN	164	_SDGAPASDSK[GlyGly (K)]PGSSEAAPSSK_.3	_SDGAPASDSK[GlyGly (K): 100%]PGSSEAAPSSK_	_SDGAPASDSK[GlyGly (K)]PGSSEAAPSSK_.3
10.676	13.8312	11.552	12.3695	16.5215	16.8473	16.3411	16.4223	K	+	3.20361	4.42592	6.51063	BASP1	Brain acid soluble protein 1	P80723	BASP1_HUMAN	11	_GYNVNDEK[GlyGly (K)]AK_.2;_GYNVNDEK[GlyGly (K)]AK_.3	_GYNVNDEK[GlyGly (K): 100%]AK_	_GYNVNDEK[GlyGly (K)]AK_.2;_GYNVNDEK[GlyGly (K)]AK_.3
10.6861	11.6567	11.1646	9.93813	14.0313	14.1197	12.8703	14.2322	K	+	3.05207	2.95204	6.0964	BASP1	Brain acid soluble protein 1	P80723	BASP1_HUMAN	150	_K[GlyGly (K)]TEAPAAPAAQETK_.3	_K[GlyGly (K): 100%]TEAPAAPAAQETK_	_K[GlyGly (K)]TEAPAAPAAQETK_.3
10.4944	11.2281	10.3749	10.2504	14.0919	13.9655	12.2011	14.0469	K	+	2.96752	2.98941	5.8742	BASP1	Brain acid soluble protein 1	P80723	BASP1_HUMAN	122	_AAEAAAAPAESAAPAAGEEPSK[GlyGly (K)]EEGEPK_.3	_AAEAAAAPAESAAPAAGEEPSK[GlyGly (K): 100%]EEGEPK_	_AAEAAAAPAESAAPAAGEEPSK[GlyGly (K)]EEGEPK_.3
10.2321	9.5962	14.0105	14.2116	18.6072	18.8736	17.8154	18.2225	K	+	2.66675	6.36707	5.13143	BASP1	Brain acid soluble protein 1	P80723	BASP1_HUMAN	56	_EK[GlyGly (K)]PDQDAEGK_.2;_EK[GlyGly (K)]PDQDAEGK_.3	_EK[GlyGly (K): 100%]PDQDAEGK_	_EK[GlyGly (K)]PDQDAEGK_.2;_EK[GlyGly (K)]PDQDAEGK_.3
10.2206	12.6712	12.9862	11.0125	16.1077	16.0425	14.268	15.5073	K	+	2.51147	3.75874	4.77461	BASP1	Brain acid soluble protein 1	P80723	BASP1_HUMAN	26	_AEGAATEEEGTPK[GlyGly (K)]ESEPQAAAEPAEAK_.3	_AEGAATEEEGTPK[GlyGly (K): 100%]ESEPQAAAEPAEAK_	_AEGAATEEEGTPK[GlyGly (K)]ESEPQAAAEPAEAK_.3
10.7359	10.9139	9.57431	10.1575	13.9698	13.8439	11.4858	13.2011	K	+	2.29022	2.77976	4.29406	BASP1	Brain acid soluble protein 1	P80723	BASP1_HUMAN	151	_TEAPAAPAAQETK[GlyGly (K)]SDGAPASDSK_.3	_TEAPAAPAAQETK[GlyGly (K): 100%]SDGAPASDSK_	_TEAPAAPAAQETK[GlyGly (K)]SDGAPASDSK_.3
10.1583	11.8283	10.2586	12.1995	13.8001	13.4517	12.3371	13.3075	K	+	1.86341	2.11295	3.44624	BASP1	Brain acid soluble protein 1	P80723	BASP1_HUMAN	98	_AEPPK[GlyGly (K)]APEQEQAAPGPAAGGEAPK_.3	_AEPPK[GlyGly (K): 100%]APEQEQAAPGPAAGGEAPK_	_AEPPK[GlyGly (K)]APEQEQAAPGPAAGGEAPK_.3
10.0972	11.6812	10.4236	9.36748	12.6363	12.966	10.7195	13.6376	K	+	1.42177	2.09748	2.65325	BASP1	Brain acid soluble protein 1	P80723	BASP1_HUMAN	174	_PGSSEAAPSSK[GlyGly (K)]ETPAATEAPSSTPK_.3	_PGSSEAAPSSK[GlyGly (K): 100%]ETPAATEAPSSTPK_	_PGSSEAAPSSK[GlyGly (K)]ETPAATEAPSSTPK_.3
13.0674	12.6895	12.9042	10.3682	11.1096	11.1458	11.1883	11.4217	K		0.812289	-1.04097	-1.63074	BAZ1A	Bromodomain adjacent to zinc finger domain protein 1A	Q9NRL2	BAZ1A_HUMAN	387	_K[GlyGly (K)]YVEYLK_.2	_K[GlyGly (K): 100%]YVEYLK_	_K[GlyGly (K)]YVEYLK_.2
18.0092	17.9849	17.3086	17.2866	16.185	16.6778	16.2847	16.3678	K	+	2.84187	-1.26854	-5.55516	BCAP31	B-cell receptor-associated protein 31;Isoform of P51572, Isoform 2 of B-cell receptor-associated protein 31	P51572;P51572-2	BAP31_HUMAN;BAP31-2_HUMAN	160;227	_GAAVDGGK[GlyGly (K)]LDVGNAEVK_.2;_GAAVDGGK[GlyGly (K)]LDVGNAEVK_.3	_GAAVDGGK[GlyGly (K): 100%]LDVGNAEVK_	_GAAVDGGK[GlyGly (K)]LDVGNAEVK_.2;_GAAVDGGK[GlyGly (K)]LDVGNAEVK_.3
15.3066	15.2556	14.579	14.5041	12.9153	14.0732	12.2861	13.2927	K	+	2.20132	-1.76947	-4.10943	BCAP31	B-cell receptor-associated protein 31;Isoform of P51572, Isoform 2 of B-cell receptor-associated protein 31	P51572;P51572-2	BAP31_HUMAN;BAP31-2_HUMAN	215;282	_QSEGLTK[GlyGly (K)]EYDR_.2;_QSEGLTK[GlyGly (K)]EYDR_.3	_QSEGLTK[GlyGly (K): 100%]EYDR_	_QSEGLTK[GlyGly (K)]EYDR_.2;_QSEGLTK[GlyGly (K)]EYDR_.3
16.5299	16.6642	16.1752	15.912	12.6345	15.3019	11.7085	14.1982	K	+	1.88881	-2.85951	-3.49415	BCAP31	B-cell receptor-associated protein 31;Isoform of P51572, Isoform 2 of B-cell receptor-associated protein 31	P51572;P51572-2	BAP31_HUMAN;BAP31-2_HUMAN	168;235	_LDVGNAEVK[GlyGly (K)]LEEENR_.2;_LDVGNAEVK[GlyGly (K)]LEEENR_.3	_LDVGNAEVK[GlyGly (K): 100%]LEEENR_	_LDVGNAEVK[GlyGly (K)]LEEENR_.2;_LDVGNAEVK[GlyGly (K)]LEEENR_.3
10.9807	12.2461	11.525	11.0066	12.0063	12.8671	11.7226	12.6398	K		1.14104	0.869381	2.1779	BCAP31	B-cell receptor-associated protein 31;Isoform of P51572, Isoform 2 of B-cell receptor-associated protein 31	P51572;P51572-2	BAP31_HUMAN;BAP31-2_HUMAN	193;260	_DELASTK[GlyGly (K)]QK_.2	_DELASTK[GlyGly (K): 100%]QK_	_DELASTK[GlyGly (K)]QK_.2
9.25767	10.9558	11.3736	9.24475	11.2971	11.6148	11.0565	10.49	K		0.730305	0.906635	1.49288	BCAP31	B-cell receptor-associated protein 31;Isoform of P51572, Isoform 2 of B-cell receptor-associated protein 31	P51572;P51572-2	BAP31_HUMAN;BAP31-2_HUMAN	72;139	_K[GlyGly (K)]YDDVTEK_.2	_K[GlyGly (K): 100%]YDDVTEK_	_K[GlyGly (K)]YDDVTEK_.2
14.6639	14.7296	14.0979	14.1335	14.9978	15.4318	14.701	14.2203	K		0.683344	0.431513	1.41316	BCAP31	B-cell receptor-associated protein 31;Isoform of P51572, Isoform 2 of B-cell receptor-associated protein 31	P51572;P51572-2	BAP31_HUMAN;BAP31-2_HUMAN	191;258	_LK[GlyGly (K)]DELASTK_.2;_LK[GlyGly (K)]DELASTK_.3	_LK[GlyGly (K): 100%]DELASTK_	_LK[GlyGly (K)]DELASTK_.2;_LK[GlyGly (K)]DELASTK_.3
14.7939	15.4832	14.8921	14.8933	11.7535	14.3357	14.6104	11.6349	K		1.24767	-1.93204	-2.35672	BCAT1	Branched-chain-amino-acid aminotransferase, cytosolic;Isoform of P54687, Isoform 4 of Branched-chain-amino-acid aminotransferase, cytosolic;Isoform of P54687, Isoform 5 of Branched-chain-amino-acid aminotransferase, cytosolic	P54687;P54687-4;P54687-5	BCAT1_HUMAN;BCAT1-4_HUMAN;BCAT1-5_HUMAN	27;26;39	_AK[GlyGly (K)]DLIVTPATILK_.3	_AK[GlyGly (K): 100%]DLIVTPATILK_	_AK[GlyGly (K)]DLIVTPATILK_.3
17.4969	18.2742	17.5358	16.8763	19.3934	19.4626	18.3329	19.5017	K	+	2.17672	1.62682	4.05913	BCORL1	Isoform of Q5H9F3, ANK_REP_REGION domain-containing protein (Fragment);Isoform of Q5H9F3, Isoform 3 of BCL-6 corepressor-like protein 1	A0A075B6Q3;Q5H9F3-3	A0A075B6Q3_HUMAN;BCORL-3_HUMAN	1089;1489	_LIVNK[GlyGly (K)]NAGETLLQR_.2;_LIVNK[GlyGly (K)]NAGETLLQR_.3	_LIVNK[GlyGly (K): 100%]NAGETLLQR_	_LIVNK[GlyGly (K)]NAGETLLQR_.2;_LIVNK[GlyGly (K)]NAGETLLQR_.3
11.7309	11.328	10.9116	9.42673	14.7289	14.8532	13.84	14.3638	K	+	3.20662	3.59716	6.51909	BFAR	Bifunctional apoptosis regulator	Q9NZS9	BFAR_HUMAN	89	_DAIEK[GlyGly (K)]LFPDAIR_.2;_DAIEK[GlyGly (K)]LFPDAIR_.3	_DAIEK[GlyGly (K): 100%]LFPDAIR_	_DAIEK[GlyGly (K)]LFPDAIR_.2;_DAIEK[GlyGly (K)]LFPDAIR_.3
13.0568	13.9828	14.2255	13.3947	14.1614	14.4129	14.5354	14.0624	K		1.13872	0.628107	2.17402	BIRC2	Isoform of Q13490, Baculoviral IAP repeat-containing protein 2;Baculoviral IAP repeat-containing protein 2;Isoform of Q13490, Isoform 2 of Baculoviral IAP repeat-containing protein 2	E9PMH5;Q13490;Q13490-2	E9PMH5_HUMAN;BIRC2_HUMAN;BIRC2-2_HUMAN	426;447;398	_EK[GlyGly (K)]QAEEM[Oxidation (M)]ASDDLSLIR_.2;_EK[GlyGly (K)]QAEEM[Oxidation (M)]ASDDLSLIR_.3	_EK[GlyGly (K): 100%]QAEEM[Oxidation (M): 100%]ASDDLSLIR_	_EK[GlyGly (K)]QAEEMASDDLSLIR_.2;_EK[GlyGly (K)]QAEEMASDDLSLIR_.3
15.823	15.0809	15.4601	15.4203	15.8831	16.4954	16.1043	15.5134	K		1.13323	0.552998	2.16487	BIRC2	Isoform of Q13490, Baculoviral IAP repeat-containing protein 2;Baculoviral IAP repeat-containing protein 2;Isoform of Q13490, Isoform 2 of Baculoviral IAP repeat-containing protein 2	E9PMH5;Q13490;Q13490-2	E9PMH5_HUMAN;BIRC2_HUMAN;BIRC2-2_HUMAN	396;417;368	_ILTTGENYK[GlyGly (K)]TVNDIVSALLNAEDEK_.3	_ILTTGENYK[GlyGly (K): 100%]TVNDIVSALLNAEDEK_	_ILTTGENYK[GlyGly (K)]TVNDIVSALLNAEDEK_.3
18.5338	17.8841	16.6626	15.5255	17.6085	18.0919	17.8579	16.8007	K		0.246599	0.438244	0.605928	BIRC2	Isoform of Q13490, Baculoviral IAP repeat-containing protein 2;Baculoviral IAP repeat-containing protein 2;Isoform of Q13490, Isoform 2 of Baculoviral IAP repeat-containing protein 2	E9PMH5;Q13490;Q13490-2	E9PMH5_HUMAN;BIRC2_HUMAN;BIRC2-2_HUMAN	405;426;377	_TVNDIVSALLNAEDEK[GlyGly (K)]REEEK_.3;_TVNDIVSALLNAEDEK[GlyGly (K)]REEEK_.4;_TVNDIVSALLNAEDEK[GlyGly (K)]R_.3	_TVNDIVSALLNAEDEK[GlyGly (K): 100%]REEEK_;_TVNDIVSALLNAEDEK[GlyGly (K): 100%]R_	_TVNDIVSALLNAEDEK[GlyGly (K)]REEEK_.3;_TVNDIVSALLNAEDEK[GlyGly (K)]REEEK_.4;_TVNDIVSALLNAEDEK[GlyGly (K)]R_.3
15.9444	16.8917	16.6172	16.179	17.9529	17.9455	17.7715	18.5461	K	+	3.03347	1.64592	6.04696	BIRC6	Baculoviral IAP repeat-containing protein 6	Q9NR09	BIRC6_HUMAN	2266	_GSSYK[GlyGly (K)]LLVEQAK_.2;_GSSYK[GlyGly (K)]LLVEQAK_.3	_GSSYK[GlyGly (K): 100%]LLVEQAK_	_GSSYK[GlyGly (K)]LLVEQAK_.2;_GSSYK[GlyGly (K)]LLVEQAK_.3
15.6021	16.0136	15.6755	15.1487	16.4133	16.3903	15.9716	16.8087	K	+	1.72233	0.786006	3.18513	BIRC6	Baculoviral IAP repeat-containing protein 6	Q9NR09	BIRC6_HUMAN	2506	_DPLAAK[GlyGly (K)]VFK_.2	_DPLAAK[GlyGly (K): 100%]VFK_	_DPLAAK[GlyGly (K)]VFK_.2
12.3554	12.6111	12.2282	11.2573	11.2087	12.5827	10.639	10.3318	K		0.788743	-0.922456	-1.59128	BNIP3L	BCL2/adenovirus E1B 19 kDa protein-interacting protein 3-like;Isoform of O60238, Isoform 2 of BCL2/adenovirus E1B 19 kDa protein-interacting protein 3-like	O60238;O60238-2	BNI3L_HUMAN;BNI3L-2_HUMAN	177;137	_K[GlyGly (K)]GGIFSAEFLK_.3	_K[GlyGly (K): 100%]GGIFSAEFLK_	_K[GlyGly (K)]GGIFSAEFLK_.3
13.9086	15.252	14.5968	14.4448	16.3004	16.321	15.841	15.7265	K	+	2.49121	1.49666	4.72928	BOP1	Ribosome biogenesis protein BOP1;Isoform of Q14137, Isoform 2 of Ribosome biogenesis protein BOP1	Q14137;Q14137-2	BOP1_HUMAN;BOP1-2_HUMAN	245;133	_SFIPSLVEK[GlyGly (K)]EK_.3	_SFIPSLVEK[GlyGly (K): 100%]EK_	_SFIPSLVEK[GlyGly (K)]EK_.3
14.848	14.6969	14.3721	14.257	11.5617	13.9847	10.2505	11.0373	K	+	1.87637	-2.83493	-3.47065	BPGM	Bisphosphoglycerate mutase	P07738	PMGE_HUMAN	142	_YK[GlyGly (K)]VC[Carbamidomethyl (C)]DVPLDQLPR_.3	_YK[GlyGly (K): 100%]VC[Carbamidomethyl (C): 100%]DVPLDQLPR_	_YK[GlyGly (K)]VCDVPLDQLPR_.3
11.4423	12.5171	13.4559	12.9219	11.9726	12.7809	11.5392	10.8462	K		0.651915	-0.799558	-1.35941	BPGM	Bisphosphoglycerate mutase	P07738	PMGE_HUMAN	155	_SESLK[GlyGly (K)]DVLER_.3	_SESLK[GlyGly (K): 100%]DVLER_	_SESLK[GlyGly (K)]DVLER_.3
15.6979	16.4112	15.8101	14.9497	17.4813	17.8351	18.0403	17.9674	K	+	3.20414	2.11377	6.51211	BRAP	Isoform of Q7Z569, BRCA1-associated protein;BRCA1-associated protein	J3KNN7;Q7Z569	J3KNN7_HUMAN;BRAP_HUMAN	347;377	_LVASK[GlyGly (K)]TDGK_.2;_LVASK[GlyGly (K)]TDGK_.3	_LVASK[GlyGly (K): 100%]TDGK_	_LVASK[GlyGly (K)]TDGK_.2;_LVASK[GlyGly (K)]TDGK_.3
11.1152	12.1144	12.0632	10.8775	12.0373	12.5904	11.4043	11.9727	K		0.528317	0.458553	1.14383	BRAP	Isoform of Q7Z569, BRCA1-associated protein;BRCA1-associated protein	J3KNN7;Q7Z569	J3KNN7_HUMAN;BRAP_HUMAN	352;382	_TDGK[GlyGly (K)]IVQYEC[Carbamidomethyl (C)]EGDTC[Carbamidomethyl (C)]QEEK_.3	_TDGK[GlyGly (K): 100%]IVQYEC[Carbamidomethyl (C): 100%]EGDTC[Carbamidomethyl (C): 100%]QEEK_	_TDGK[GlyGly (K)]IVQYECEGDTCQEEK_.3
14.836	15.8422	15.0946	13.9593	14.5806	15.1121	13.7536	14.576	K		0.390847	-0.427479	-0.892313	BRCC3	Isoform of P46736, Lys-63-specific deubiquitinase;Lys-63-specific deubiquitinase BRCC36;Isoform of P46736, Isoform 1 of Lys-63-specific deubiquitinase BRCC36;Isoform of P46736, Isoform 3 of Lys-63-specific deubiquitinase BRCC36	A0A087WZR3;A0A0D9SF50;H9KVA9;P46736;P46736-2;P46736-3	A0A087WZR3_HUMAN;A0A0D9SF50_HUMAN;H9KVA9_HUMAN;BRCC3_HUMAN;BRCC3-2_HUMAN;BRCC3-3_HUMAN	62;61	_TVAEK[GlyGly (K)]VDAVR_.2;_TVAEK[GlyGly (K)]VDAVR_.3	_TVAEK[GlyGly (K): 100%]VDAVR_	_TVAEK[GlyGly (K)]VDAVR_.2;_TVAEK[GlyGly (K)]VDAVR_.3
13.5519	13.7043	13.9294	13.2783	12.9341	14.309	13.6392	13.6642	K		0.0225909	0.0206983	0.0662747	BRIP1	Fanconi anemia group J protein;Isoform of Q9BX63, Isoform 2 of Fanconi anemia group J protein	Q9BX63;Q9BX63-2	FANCJ_HUMAN;FANCJ-2_HUMAN	733	_TNFDELLQVYYDAIK[GlyGly (K)]YK_.3	_TNFDELLQVYYDAIK[GlyGly (K): 100%]YK_	_TNFDELLQVYYDAIK[GlyGly (K)]YK_.3
10.4122	9.21194	10.9338	10.1464	13.6996	14.3075	14.9923	14.8126	K	+	4.04298	4.2769	9.24287	BRIX1	Ribosome biogenesis protein BRX1 homolog	Q8TDN6	BRX1_HUMAN	315	_PIEIQWVK[GlyGly (K)]PEPK_.3	_PIEIQWVK[GlyGly (K): 100%]PEPK_	_PIEIQWVK[GlyGly (K)]PEPK_.3
12.6058	14.0691	13.2917	12.9076	15.6071	15.6176	15.1138	15.28	K	+	3.17438	2.18608	6.42907	BSG	Basigin;Isoform of P35613, Isoform 2 of Basigin	P35613;P35613-2	BASI_HUMAN;BASI-2_HUMAN	180;64	_EDALPGQK[GlyGly (K)]TEFK_.2;_EDALPGQK[GlyGly (K)]TEFK_.3	_EDALPGQK[GlyGly (K): 100%]TEFK_	_EDALPGQK[GlyGly (K)]TEFK_.2;_EDALPGQK[GlyGly (K)]TEFK_.3
10.5437	12.4574	10.7634	12.8785	15.4533	14.8166	14.8729	15.0246	K	+	2.84841	3.38111	5.57142	BSG	Basigin;Isoform of P35613, Isoform 2 of Basigin	P35613;P35613-2	BASI_HUMAN;BASI-2_HUMAN	174;58	_GGVVLK[GlyGly (K)]EDALPGQK_.2;_GGVVLK[GlyGly (K)]EDALPGQK_.3	_GGVVLK[GlyGly (K): 100%]EDALPGQK_	_GGVVLK[GlyGly (K)]EDALPGQK_.2;_GGVVLK[GlyGly (K)]EDALPGQK_.3
10.9502	12.9324	13.0138	11.3608	15.8182	15.7706	13.9354	15.6638	K	+	2.44177	3.2327	4.61982	BSG	Basigin;Isoform of P35613, Isoform 2 of Basigin	P35613;P35613-2	BASI_HUMAN;BASI-2_HUMAN	350;234	_KPEDVLDDDDAGSAPLK[GlyGly (K)]SSGQHQNDK_.4	_K[GlyGly (K): 0.2%]PEDVLDDDDAGSAPLK[GlyGly (K): 99.8%]SSGQHQNDK_;_K[GlyGly (K): 0.1%]PEDVLDDDDAGSAPLK[GlyGly (K): 99.9%]SSGQHQNDK_;_K[GlyGly (K): 11.8%]PEDVLDDDDAGSAPLK[GlyGly (K): 88.2%]SSGQHQNDK_;_K[GlyGly (K): 0%]PEDVLDDDDAGSAPLK[GlyGly (K): 100%]SSGQHQNDK_;_K[GlyGly (K): 13.9%]PEDVLDDDDAGSAPLK[GlyGly (K): 86.1%]SSGQHQNDK_	_KPEDVLDDDDAGSAPLK[GlyGly (K)]SSGQHQNDK_.4
9.00642	11.69	10.9739	8.97191	10.2484	13.2214	14.5669	11.2935	K		0.930347	2.17201	1.82749	BSG	Basigin;Isoform of P35613, Isoform 2 of Basigin	P35613;P35613-2	BASI_HUMAN;BASI-2_HUMAN	171;55	_WLK[GlyGly (K)]GGVVLK_.2;_WLK[GlyGly (K)]GGVVLK_.3	_WLK[GlyGly (K): 100%]GGVVLK_	_WLK[GlyGly (K)]GGVVLK_.2;_WLK[GlyGly (K)]GGVVLK_.3
16.5219	17.5018	17.5715	16.7699	17.4109	17.2275	15.5374	16.6579	K		0.327608	-0.382822	-0.770366	BSG	Basigin;Isoform of P35613, Isoform 2 of Basigin	P35613;P35613-2	BASI_HUMAN;BASI-2_HUMAN	350;234	_K[GlyGly (K)]PEDVLDDDDAGSAPLK_.2;_K[GlyGly (K)]PEDVLDDDDAGSAPLK_.3	_K[GlyGly (K): 100%]PEDVLDDDDAGSAPLK_	_K[GlyGly (K)]PEDVLDDDDAGSAPLK_.2;_K[GlyGly (K)]PEDVLDDDDAGSAPLK_.3
10.1782	14.2201	13.727	14.2673	13.5871	14.3821	13.2929	13.346	K		0.218848	0.553873	0.546925	BSG	Basigin;Isoform of P35613, Isoform 2 of Basigin	P35613;P35613-2	BASI_HUMAN;BASI-2_HUMAN	244;128	_SESVPPVTDWAWYK[GlyGly (K)]ITDSEDK_.3	_SESVPPVTDWAWYK[GlyGly (K): 100%]ITDSEDK_	_SESVPPVTDWAWYK[GlyGly (K)]ITDSEDK_.3
15.4372	16.105	15.7041	15.4615	16.662	16.8822	16.2878	16.6402	K	+	2.50483	0.941121	4.7597	BTF3	Transcription factor BTF3;Isoform of P20290, Isoform 2 of Transcription factor BTF3	P20290;P20290-2	BTF3_HUMAN;BTF3-2_HUMAN	165;121	_LAEALPK[GlyGly (K)]QSVDGK_.2;_LAEALPK[GlyGly (K)]QSVDGK_.3	_LAEALPK[GlyGly (K): 100%]QSVDGK_	_LAEALPK[GlyGly (K)]QSVDGK_.2;_LAEALPK[GlyGly (K)]QSVDGK_.3
16.08	16.6524	16.4726	16.0478	15.9896	16.2953	15.6442	16.0002	K		0.828545	-0.330873	-1.65792	BUB3	Mitotic checkpoint protein BUB3;Isoform of O43684, Isoform 2 of Mitotic checkpoint protein BUB3	O43684;O43684-2	BUB3_HUMAN;BUB3-2_HUMAN	203	_VAVEYLDPSPEVQK[GlyGly (K)]K_.3	_VAVEYLDPSPEVQK[GlyGly (K): 100%]K_	_VAVEYLDPSPEVQK[GlyGly (K)]K_.3
10.658	11.6251	11.76	9.87947	11.2652	10.9433	11.6233	11.7113	K		0.369799	0.405164	0.852254	BUB3	Mitotic checkpoint protein BUB3;Isoform of O43684, Isoform 2 of Mitotic checkpoint protein BUB3	O43684;O43684-2	BUB3_HUMAN;BUB3-2_HUMAN	315	_QVTDAETK[GlyGly (K)]PK_.2	_QVTDAETK[GlyGly (K): 100%]PK_	_QVTDAETK[GlyGly (K)]PK_.2
13.8196	12.0063	13.9026	13.6733	15.3553	15.8878	16.6611	16.9746	K	+	2.58175	2.86923	4.934	BZW1	Basic leucine zipper and W2 domain-containing protein 1;Isoform of Q7L1Q6, Isoform 3 of Basic leucine zipper and W2 domain-containing protein 1;Isoform of Q7L1Q6, Isoform 4 of Basic leucine zipper and W2 domain-containing protein 1	Q7L1Q6;Q7L1Q6-3;Q7L1Q6-4	BZW1_HUMAN;BZW1-3_HUMAN;BZW1-4_HUMAN	268;300;272	_GDPFK[GlyGly (K)]DIILYVK_.2;_GDPFK[GlyGly (K)]DIILYVK_.3	_GDPFK[GlyGly (K): 100%]DIILYVK_	_GDPFK[GlyGly (K)]DIILYVK_.2;_GDPFK[GlyGly (K)]DIILYVK_.3
13.0705	10.009	13.313	10.3107	15.4521	15.9786	16.2181	15.771	K	+	2.46741	4.17912	4.67638	BZW1	Basic leucine zipper and W2 domain-containing protein 1;Isoform of Q7L1Q6, Isoform 3 of Basic leucine zipper and W2 domain-containing protein 1;Isoform of Q7L1Q6, Isoform 4 of Basic leucine zipper and W2 domain-containing protein 1	Q7L1Q6;Q7L1Q6-3;Q7L1Q6-4	BZW1_HUMAN;BZW1-3_HUMAN;BZW1-4_HUMAN	232;264;236	_YFTEAGLK[GlyGly (K)]ELSEYVR_.3	_YFTEAGLK[GlyGly (K): 100%]ELSEYVR_	_YFTEAGLK[GlyGly (K)]ELSEYVR_.3
11.2234	14.0064	13.5353	9.60015	13.9169	13.6983	14.103	13.6972	K		0.856639	1.76256	1.70482	BZW2	Isoform of Q9Y6E2, W2 domain-containing protein (Fragment);Basic leucine zipper and W2 domain-containing protein 2	E7ETZ4;Q9Y6E2	E7ETZ4_HUMAN;BZW2_HUMAN	233	_YFTDAGLK[GlyGly (K)]ELSDFLR_.3	_YFTDAGLK[GlyGly (K): 100%]ELSDFLR_	_YFTDAGLK[GlyGly (K)]ELSDFLR_.3
17.2308	18.3906	10.1676	17.8083	16.6615	16.5475	16.1536	15.6206	K		0.0634319	0.346449	0.178629	BZW2	Isoform of Q9Y6E2, W2 domain-containing protein (Fragment);Basic leucine zipper and W2 domain-containing protein 2	E7ETZ4;Q9Y6E2	E7ETZ4_HUMAN;BZW2_HUMAN	32	_DTLVQGLNEAGDDLEAVAK[GlyGly (K)]FLDSTGSR_.3	_DTLVQGLNEAGDDLEAVAK[GlyGly (K): 100%]FLDSTGSR_	_DTLVQGLNEAGDDLEAVAK[GlyGly (K)]FLDSTGSR_.3
10.4846	10.5622	10.8958	10.2746	14.6876	14.5487	14.3342	14.8178	K	+	6.51169	4.04277	24.4493	C9orf64	Queuosine salvage protein	Q5T6V5	QSPP_HUMAN	31	_VAELLLAK[GlyGly (K)]AAGPELR_.2;_VAELLLAK[GlyGly (K)]AAGPELR_.3	_VAELLLAK[GlyGly (K): 100%]AAGPELR_	_VAELLLAK[GlyGly (K)]AAGPELR_.2;_VAELLLAK[GlyGly (K)]AAGPELR_.3
11.9201	10.9498	9.9038	9.44507	12.8109	13.206	12.4227	13.2094	K	+	2.16403	2.35757	4.03332	CAD	Isoform of P27708, Aspartate carbamoyltransferase;CAD protein	F8VPD4;P27708	F8VPD4_HUMAN;PYR1_HUMAN	1159;1222	_SFPFVSK[GlyGly (K)]TLGVDLVALATR_.3	_SFPFVSK[GlyGly (K): 100%]TLGVDLVALATR_	_SFPFVSK[GlyGly (K)]TLGVDLVALATR_.3
10.5132	11.2334	12.145	10.4264	10.6008	13.2714	13.0778	13.501	K		1.00614	1.53323	1.95337	CAD	Isoform of P27708, Aspartate carbamoyltransferase;CAD protein	F8VPD4;P27708	F8VPD4_HUMAN;PYR1_HUMAN	708;771	_SFEEAFQK[GlyGly (K)]ALR_.3	_SFEEAFQK[GlyGly (K): 100%]ALR_	_SFEEAFQK[GlyGly (K)]ALR_.3
15.0054	15.6889	15.5199	15.2351	16.1248	17.0187	16.3347	16.496	K	+	2.45259	1.13119	4.64365	CALM1;CALM2;CALM3	Calmodulin-1;Calmodulin-2;Calmodulin-3	P0DP23;P0DP24;P0DP25	CALM1_HUMAN;CALM2_HUMAN;CALM3_HUMAN	15	_EAFSLFDK[GlyGly (K)]DGDGTITTK_.2;_EAFSLFDK[GlyGly (K)]DGDGTITTK_.3	_EAFSLFDK[GlyGly (K): 100%]DGDGTITTK_	_EAFSLFDK[GlyGly (K)]DGDGTITTK_.2;_EAFSLFDK[GlyGly (K)]DGDGTITTK_.3
16.3452	17.2823	17.3013	16.6267	17.4811	17.8993	16.8227	17.5244	K		0.827515	0.542994	1.6562	CALM1;CALM2;CALM3	Calmodulin-1;Calmodulin-2;Calmodulin-3	P0DP23;P0DP24;P0DP25	CALM1_HUMAN;CALM2_HUMAN;CALM3_HUMAN	23	_DGDGTITTK[GlyGly (K)]ELGTVM[Oxidation (M)]R_.2;_DGDGTITTK[GlyGly (K)]ELGTVM[Oxidation (M)]R_.3	_DGDGTITTK[GlyGly (K): 100%]ELGTVM[Oxidation (M): 100%]R_	_DGDGTITTK[GlyGly (K)]ELGTVMR_.2;_DGDGTITTK[GlyGly (K)]ELGTVMR_.3
17.0292	18.3256	17.5273	17.3736	17.9843	17.7667	16.6984	17.1527	K		0.156125	-0.163399	-0.407141	CALM1;CALM2;CALM3	Calmodulin-1;Calmodulin-2;Calmodulin-3	P0DP23;P0DP24;P0DP25	CALM1_HUMAN;CALM2_HUMAN;CALM3_HUMAN	92	_VFDK[GlyGly (K)]DGNGYISAAELR_.3	_VFDK[GlyGly (K): 100%]DGNGYISAAELR_	_VFDK[GlyGly (K)]DGNGYISAAELR_.3
16.5561	17.5853	17.6715	17.2318	17.2244	18.1305	16.7474	16.8021	K		0.0295447	-0.03511	-0.086041	CALM1;CALM2;CALM3	Calmodulin-1;Calmodulin-2;Calmodulin-3	P0DP23;P0DP24;P0DP25	CALM1_HUMAN;CALM2_HUMAN;CALM3_HUMAN	2	_[Acetyl (Protein N-term)]ADQLTEEQIAEFK[GlyGly (K)]EAFSLFDK_.2;_[Acetyl (Protein N-term)]ADQLTEEQIAEFK[GlyGly (K)]EAFSLFDK_.3	_ADQLTEEQIAEFK[GlyGly (K): 100%]EAFSLFDK_	_ADQLTEEQIAEFK[GlyGly (K)]EAFSLFDK_.2;_ADQLTEEQIAEFK[GlyGly (K)]EAFSLFDK_.3
11.4668	10.9107	11.4986	10.5045	13.3506	14.7576	10.8058	13.9665	K		1.27004	2.12495	2.39447	CALR	Calreticulin	P27797	CALR_HUMAN	49	_FVLSSGK[GlyGly (K)]FYGDEEK_.2;_FVLSSGK[GlyGly (K)]FYGDEEK_.3	_FVLSSGK[GlyGly (K): 100%]FYGDEEK_	_FVLSSGK[GlyGly (K)]FYGDEEK_.2;_FVLSSGK[GlyGly (K)]FYGDEEK_.3
16.3696	17.0034	16.7377	16.0251	17.2981	17.1369	16.1828	17.2911	K		0.614527	0.443257	1.29497	CALR	Calreticulin	P27797	CALR_HUMAN	154	_NVLINK[GlyGly (K)]DIR_.2;_NVLINK[GlyGly (K)]DIR_.3	_NVLINK[GlyGly (K): 100%]DIR_	_NVLINK[GlyGly (K)]DIR_.2;_NVLINK[GlyGly (K)]DIR_.3
15.2027	15.6234	15.4514	15.5466	16.3731	16.673	16.5142	16.6162	K	+	4.15071	1.0881	9.6563	CANX	Calnexin;Isoform of P27824, Isoform 2 of Calnexin	P27824;P27824-2	CALX_HUMAN;CALX-2_HUMAN	516;551	_K[GlyGly (K)]TDAPQPDVK_.2;_K[GlyGly (K)]TDAPQPDVK_.3	_K[GlyGly (K): 100%]TDAPQPDVK_	_K[GlyGly (K)]TDAPQPDVK_.2;_K[GlyGly (K)]TDAPQPDVK_.3
13.0028	12.9965	12.3439	10.6768	14.1848	14.4981	14.5451	14.7526	K	+	2.14525	2.24016	3.99529	CANX	Calnexin;Isoform of P27824, Isoform 2 of Calnexin	P27824;P27824-2	CALX_HUMAN;CALX-2_HUMAN	135;170	_LNK[GlyGly (K)]PFLFDTK_.3	_LNK[GlyGly (K): 100%]PFLFDTK_	_LNK[GlyGly (K)]PFLFDTK_.3
13.503	13.5283	9.54451	10.8573	15.3077	16.0419	15.3844	15.316	K	+	1.95488	3.65426	3.62017	CANX	Calnexin;Isoform of P27824, Isoform 2 of Calnexin	P27824;P27824-2	CALX_HUMAN;CALX-2_HUMAN	167;202	_LLSK[GlyGly (K)]TPELNLDQFHDK_.3;_LLSK[GlyGly (K)]TPELNLDQFHDK_.4	_LLSK[GlyGly (K): 100%]TPELNLDQFHDK_	_LLSK[GlyGly (K)]TPELNLDQFHDK_.3;_LLSK[GlyGly (K)]TPELNLDQFHDK_.4
15.1312	11.7571	14.0731	15.1558	16.4988	16.2646	15.9079	15.7037	K	+	1.34641	2.06447	2.52406	CANX	Calnexin;Isoform of P27824, Isoform 2 of Calnexin	P27824;P27824-2	CALX_HUMAN;CALX-2_HUMAN	401;436	_K[GlyGly (K)]IPNPDFFEDLEPFR_.3	_K[GlyGly (K): 100%]IPNPDFFEDLEPFR_	_K[GlyGly (K)]IPNPDFFEDLEPFR_.3
10.0207	13.2086	12.9199	11.9138	13.1013	12.784	10.2022	12.3397	K		0.0322276	0.0910649	0.093593	CANX	Calnexin;Isoform of P27824, Isoform 2 of Calnexin	P27824;P27824-2	CALX_HUMAN;CALX-2_HUMAN	517;552	_TDAPQPDVK[GlyGly (K)]EEEEEK_.3	_TDAPQPDVK[GlyGly (K): 100%]EEEEEK_	_TDAPQPDVK[GlyGly (K)]EEEEEK_.3
11.3835	9.73015	10.6155	11.2394	13.7241	13.6379	13.1753	13.3615	K	+	3.33427	2.73257	6.88524	CAP1	Adenylyl cyclase-associated protein 1	Q01518	CAP1_HUMAN	101	_LSDLLAPISEQIK[GlyGly (K)]EVITFR_.3	_LSDLLAPISEQIK[GlyGly (K): 100%]EVITFR_	_LSDLLAPISEQIK[GlyGly (K)]EVITFR_.3
14.044	14.4249	14.2432	13.8691	14.4397	14.8501	13.8708	14.2574	K		0.386946	0.209196	0.884925	CAP1	Adenylyl cyclase-associated protein 1	Q01518	CAP1_HUMAN	377	_K[GlyGly (K)]LGLVFDDVVGIVEIINSK_.3	_K[GlyGly (K): 100%]LGLVFDDVVGIVEIINSK_	_K[GlyGly (K)]LGLVFDDVVGIVEIINSK_.3
10.1123	11.6949	11.54	10.9646	11.3192	12.4772	11.6347	12.2258	K		0.959333	0.836291	1.87564	CAPN1	Calpain-1 catalytic subunit	P07384	CAN1_HUMAN	230	_APSDLYQIILK[GlyGly (K)]ALER_.3	_APSDLYQIILK[GlyGly (K): 100%]ALER_	_APSDLYQIILK[GlyGly (K)]ALER_.3
14.6595	14.6957	14.5017	14.0158	12.7384	13.5637	12.8463	13.416	K	+	2.67385	-1.32706	-5.14814	CAPN2	Calpain-2 catalytic subunit	P17655	CAN2_HUMAN	669	_LETLFK[GlyGly (K)]IFK_.3	_LETLFK[GlyGly (K): 100%]IFK_	_LETLFK[GlyGly (K)]IFK_.3
14.9302	9.70941	14.821	11.3582	10.4037	12.7522	12.4295	10.1937	K		0.375706	-1.25993	-0.863545	CAPN5	Isoform of O15484, Calpain catalytic domain-containing protein;Calpain-5	E7EV01;O15484	E7EV01_HUMAN;CAN5_HUMAN	25	_VLFEDPLFPATDDSLYYK[GlyGly (K)]GTPGPAVR_.3	_VLFEDPLFPATDDSLYYK[GlyGly (K): 100%]GTPGPAVR_	_VLFEDPLFPATDDSLYYK[GlyGly (K)]GTPGPAVR_.3
10.8945	9.5114	10.797	10.1172	16.171	16.4743	16.0068	15.9445	K	+	5.56369	5.81908	16.913	CAPRIN1	Caprin-1;Isoform of Q14444, Isoform 2 of Caprin-1	Q14444;Q14444-2	CAPR1_HUMAN;CAPR1-2_HUMAN	148	_TVLELQYVLDK[GlyGly (K)]LGDDEVR_.3	_TVLELQYVLDK[GlyGly (K): 100%]LGDDEVR_	_TVLELQYVLDK[GlyGly (K)]LGDDEVR_.3
13.0441	13.3624	12.9538	12.928	13.6117	14.1085	14.2289	14.217	K	+	2.81345	0.969437	5.48476	CAPZA2	F-actin-capping protein subunit alpha-2	P47755	CAZA2_HUMAN	269	_IDWNK[GlyGly (K)]ILSYK_.3	_IDWNK[GlyGly (K): 100%]ILSYK_	_IDWNK[GlyGly (K)]ILSYK_.3
9.89301	12.7852	10.0133	10.1246	11.5212	14.7224	14.7403	14.9123	K	+	1.64436	3.26998	3.0442	CAST	Isoform of P20810, Calpastatin	A0A6Q8PH20	A0A6Q8PH20_HUMAN	397	_PLLPEPEEK[GlyGly (K)]PK_.3	_PLLPEPEEK[GlyGly (K): 100%]PK_	_PLLPEPEEK[GlyGly (K)]PK_.3
19.4587	20.095	19.8531	19.5689	15.0864	15.4591	15.081	15.4815	K	+	6.52363	-4.46693	-24.5627	CAV1	Caveolin-1	Q03135	CAV1_HUMAN	2	_[Acetyl (Protein N-term)]SGGK[GlyGly (K)]YVDSEGHLYTVPIR_.2;_[Acetyl (Protein N-term)]SGGK[GlyGly (K)]YVDSEGHLYTVPIR_.3	_SGGK[GlyGly (K): 100%]YVDSEGHLYTVPIR_	_SGGK[GlyGly (K)]YVDSEGHLYTVPIR_.2;_SGGK[GlyGly (K)]YVDSEGHLYTVPIR_.3
15.4396	16.5609	16.3708	16.0265	13.2261	11.3747	11.2138	11.0689	K	+	3.62635	-4.3786	-7.78616	CAV1	Caveolin-1	Q03135	CAV1_HUMAN	27	_PNNK[GlyGly (K)]AM[Oxidation (M)]ADELSEK_.2;_PNNK[GlyGly (K)]AM[Oxidation (M)]ADELSEK_.3	_PNNK[GlyGly (K): 100%]AM[Oxidation (M): 100%]ADELSEK_	_PNNK[GlyGly (K)]AMADELSEK_.2;_PNNK[GlyGly (K)]AMADELSEK_.3
14.3956	15.4517	15.0569	14.4511	11.807	12.9165	9.81244	11.0447	K	+	2.57508	-3.44364	-4.91871	CAV1	Caveolin-1	Q03135	CAV1_HUMAN	40	_QVYDAHTK[GlyGly (K)]EIDLVNR_.3;_QVYDAHTK[GlyGly (K)]EIDLVNR_.4	_QVYDAHTK[GlyGly (K): 100%]EIDLVNR_	_QVYDAHTK[GlyGly (K)]EIDLVNR_.3;_QVYDAHTK[GlyGly (K)]EIDLVNR_.4
17.228	18.3692	18.2977	17.6508	16.1658	16.861	16.456	15.9196	K	+	2.39808	-1.53584	-4.52442	CAV1	Isoform of Q03135, Caveolin (Fragment);Isoform of Q03135, Isoform 2 of Caveolin-1	C9JKI3;Q03135-2	C9JKI3_HUMAN;CAV1-2_HUMAN	2	_[Acetyl (Protein N-term)]ADELSEK[GlyGly (K)]QVYDAHTK_.2;_[Acetyl (Protein N-term)]ADELSEK[GlyGly (K)]QVYDAHTK_.3	_ADELSEK[GlyGly (K): 100%]QVYDAHTK_	_ADELSEK[GlyGly (K)]QVYDAHTK_.2;_ADELSEK[GlyGly (K)]QVYDAHTK_.3
12.9844	13.3211	13.0031	12.0294	10.9116	11.9327	10.7375	11.2995	K	+	2.24206	-1.61416	-4.19347	CAV1	Caveolin-1	Q03135	CAV1_HUMAN	55	_DPK[GlyGly (K)]HLNDDVVK_.2;_DPK[GlyGly (K)]HLNDDVVK_.3	_DPK[GlyGly (K): 100%]HLNDDVVK_	_DPK[GlyGly (K)]HLNDDVVK_.2;_DPK[GlyGly (K)]HLNDDVVK_.3
12.6093	13.8763	13.0707	12.7877	11.1472	12.495	10.3721	11.1732	K	+	1.85353	-1.78912	-3.42767	CAV1	Caveolin-1	Q03135	CAV1_HUMAN	20	_EQGNIYK[GlyGly (K)]PNNK_.3	_EQGNIYK[GlyGly (K): 100%]PNNK_	_EQGNIYK[GlyGly (K)]PNNK_.3
14.379	15.2839	14.7055	9.96639	11.4224	12.1613	16.021	11.9431	K		0.166851	-0.696753	-0.431754	CAV1	Caveolin-1	Q03135	CAV1_HUMAN	58	_HLNDDVVK[GlyGly (K)]IDFEDVIAEPEGTHSFDGIWK_.4	_HLNDDVVK[GlyGly (K): 100%]IDFEDVIAEPEGTHSFDGIWK_	_HLNDDVVK[GlyGly (K)]IDFEDVIAEPEGTHSFDGIWK_.4
17.4873	18.2827	18.1031	17.6424	15.0878	15.41	14.8652	14.8772	K	+	4.78064	-2.81883	-12.4284	CAVIN1	Caveolae-associated protein 1	Q6NZI2	CAVN1_HUMAN	171	_SLK[GlyGly (K)]ESEALPEK_.2;_SLK[GlyGly (K)]ESEALPEK_.3	_SLK[GlyGly (K): 100%]ESEALPEK_	_SLK[GlyGly (K)]ESEALPEK_.2;_SLK[GlyGly (K)]ESEALPEK_.3
13.6957	14.2198	14.4093	13.5857	11.4584	12.4183	10.945	11.3521	K	+	3.22596	-2.43416	-6.57352	CAVIN1	Caveolae-associated protein 1	Q6NZI2	CAVN1_HUMAN	299	_K[GlyGly (K)]SFTPDHVVYAR_.3;_K[GlyGly (K)]SFTPDHVVYAR_.4	_K[GlyGly (K): 100%]SFTPDHVVYAR_	_K[GlyGly (K)]SFTPDHVVYAR_.3;_K[GlyGly (K)]SFTPDHVVYAR_.4
14.3429	15.1647	15.1289	14.4836	13.2548	12.8765	12.2299	13.0679	K	+	3.09987	-1.92275	-6.22479	CAVIN1	Caveolae-associated protein 1	Q6NZI2	CAVN1_HUMAN	259	_TK[GlyGly (K)]ENLEK_.2	_TK[GlyGly (K): 100%]ENLEK_	_TK[GlyGly (K)]ENLEK_.2
14.9004	15.9325	15.5059	14.6678	12.435	12.6646	13.189	13.9998	K	+	2.53822	-2.17953	-4.83486	CAVIN1	Caveolae-associated protein 1	Q6NZI2	CAVN1_HUMAN	162	_LPAK[GlyGly (K)]LSISK_.2;_LPAK[GlyGly (K)]LSISK_.3	_LPAK[GlyGly (K): 100%]LSISK_	_LPAK[GlyGly (K)]LSISK_.2;_LPAK[GlyGly (K)]LSISK_.3
13.2872	13.6353	13.1817	12.2831	11.8396	11.8074	11.5674	11.3996	K	+	2.48357	-1.44331	-4.71226	CAVIN1	Caveolae-associated protein 1	Q6NZI2	CAVN1_HUMAN	99	_AHATTSNTVSK[GlyGly (K)]LLEK_.3	_AHATTSNTVSK[GlyGly (K): 100%]LLEK_	_AHATTSNTVSK[GlyGly (K)]LLEK_.3
16.5512	17.1021	16.8359	16.2663	12.3483	10.9792	13.5521	15.0903	K	+	2.21558	-3.69642	-4.13873	CAVIN1	Caveolae-associated protein 1	Q6NZI2	CAVN1_HUMAN	166	_LSISK[GlyGly (K)]SLK_.2;_LSISK[GlyGly (K)]SLK_.3	_LSISK[GlyGly (K): 100%]SLK_	_LSISK[GlyGly (K)]SLK_.2;_LSISK[GlyGly (K)]SLK_.3
15.3653	16.285	15.7121	15.6138	9.58963	11.7802	13.15	13.9253	K	+	2.01924	-3.63278	-3.74493	CAVIN1	Caveolae-associated protein 1	Q6NZI2	CAVN1_HUMAN	150	_NFK[GlyGly (K)]VM[Oxidation (M)]IYQDEVK_.3	_NFK[GlyGly (K): 100%]VM[Oxidation (M): 100%]IYQDEVK_	_NFK[GlyGly (K)]VMIYQDEVK_.3
16.9998	17.4559	17.207	16.7307	16.6792	14.2089	16.1754	13.4561	K	+	1.33348	-1.96848	-2.50203	CAVIN1	Caveolae-associated protein 1	Q6NZI2	CAVN1_HUMAN	137	_K[GlyGly (K)]LEVNEAELLR_.2;_K[GlyGly (K)]LEVNEAELLR_.3	_K[GlyGly (K): 100%]LEVNEAELLR_	_K[GlyGly (K)]LEVNEAELLR_.2;_K[GlyGly (K)]LEVNEAELLR_.3
13.1349	18.033	19.3473	10.6033	16.3714	16.4952	15.2616	15.7447	K		0.124312	0.688629	0.332136	CAVIN1	Caveolae-associated protein 1	Q6NZI2	CAVN1_HUMAN	46	_SDQVNGVLVLSLLDK[GlyGly (K)]IIGAVDQIQLTQAQLEER_.3;_SDQVNGVLVLSLLDK[GlyGly (K)]IIGAVDQIQLTQAQLEER_.4	_SDQVNGVLVLSLLDK[GlyGly (K): 100%]IIGAVDQIQLTQAQLEER_	_SDQVNGVLVLSLLDK[GlyGly (K)]IIGAVDQIQLTQAQLEER_.3;_SDQVNGVLVLSLLDK[GlyGly (K)]IIGAVDQIQLTQAQLEER_.4
14.9632	15.4687	14.8488	14.3478	11.3211	11.1301	11.2361	10.8819	K	+	5.27836	-3.76481	-15.1248	CAVIN2	Caveolae-associated protein 2	O95810	CAVN2_HUMAN	92	_GIQNDLTK[GlyGly (K)]LSK_.2;_GIQNDLTK[GlyGly (K)]LSK_.3	_GIQNDLTK[GlyGly (K): 100%]LSK_	_GIQNDLTK[GlyGly (K)]LSK_.2;_GIQNDLTK[GlyGly (K)]LSK_.3
14.7489	15.5782	14.5871	14.559	12.0108	12.0564	10.9526	10.9635	K	+	3.86313	-3.37248	-8.5874	CAVIN2	Caveolae-associated protein 2	O95810	CAVN2_HUMAN	157	_VLIFQEENEIPASVFVK[GlyGly (K)]QPVSGAVEGK_.3	_VLIFQEENEIPASVFVK[GlyGly (K): 100%]QPVSGAVEGK_	_VLIFQEENEIPASVFVK[GlyGly (K)]QPVSGAVEGK_.3
12.4593	13.166	13.2698	12.7358	13.2334	10.9601	11.4588	10.8749	K		1.15246	-1.27596	-2.19697	CAVIN2	Caveolae-associated protein 2	O95810	CAVN2_HUMAN	174	_QPVSGAVEGK[GlyGly (K)]EELPDENK_.3	_QPVSGAVEGK[GlyGly (K): 100%]EELPDENK_	_QPVSGAVEGK[GlyGly (K)]EELPDENK_.3
16.5402	17.7112	16.9782	16.5548	14.0621	14.8443	14.3995	15.4752	K	+	2.81221	-2.25083	-5.4817	CAVIN3	Isoform of Q969G5, Caveolae-associated protein 3;Caveolae-associated protein 3	E9PIE3;Q969G5	E9PIE3_HUMAN;CAVN3_HUMAN	70	_SHDTTSNTLAQLLAK[GlyGly (K)]AER_.3;_SHDTTSNTLAQLLAK[GlyGly (K)]AER_.4	_SHDTTSNTLAQLLAK[GlyGly (K): 100%]AER_	_SHDTTSNTLAQLLAK[GlyGly (K)]AER_.3;_SHDTTSNTLAQLLAK[GlyGly (K)]AER_.4
10.7976	10.7191	9.25961	11.5092	15.82	16.0214	16.2425	16.6957	K	+	4.48998	5.6235	11.0694	CBLB	E3 ubiquitin-protein ligase CBL-B	Q13191	CBLB_HUMAN	511	_LDLIQK[GlyGly (K)]GIVR_.3	_LDLIQK[GlyGly (K): 100%]GIVR_	_LDLIQK[GlyGly (K)]GIVR_.3
13.8015	14.4381	14.5367	14.1322	15.2369	15.1434	14.1824	14.6358	K		0.996595	0.572496	1.93753	CBX1	Isoform of P83916, Chromobox protein homolog 1 (Fragment);Chromobox protein homolog 1	J3KS05;P83916	J3KS05_HUMAN;CBX1_HUMAN	140	_NSDEADLVPAK[GlyGly (K)]EANVK_.3	_NSDEADLVPAK[GlyGly (K): 100%]EANVK_	_NSDEADLVPAK[GlyGly (K)]EANVK_.3
13.3504	13.6346	14.7429	13.6453	14.7539	14.8643	13.3909	13.6968	K		0.287911	0.333171	0.691105	CBX3	Chromobox protein homolog 3	Q13185	CBX3_HUMAN	22	_VEEAEPEEFVVEK[GlyGly (K)]VLDR_.3	_VEEAEPEEFVVEK[GlyGly (K): 100%]VLDR_	_VEEAEPEEFVVEK[GlyGly (K)]VLDR_.3
11.9303	13.8035	13.4933	13.2915	13.7948	14.0618	12.5553	13.544	K		0.282606	0.359309	0.68033	CBX3	Chromobox protein homolog 3	Q13185	CBX3_HUMAN	21	_K[GlyGly (K)]VEEAEPEEFVVEK_.3	_K[GlyGly (K): 100%]VEEAEPEEFVVEK_	_K[GlyGly (K)]VEEAEPEEFVVEK_.3
14.9981	15.4081	14.8489	14.3364	16.779	17.3971	17.042	17.5415	K	+	3.74114	2.29203	8.1662	CBX5	Chromobox protein homolog 5	P45973	CBX5_HUMAN	30	_VVK[GlyGly (K)]GQVEYLLK_.2;_VVK[GlyGly (K)]GQVEYLLK_.3	_VVK[GlyGly (K): 100%]GQVEYLLK_	_VVK[GlyGly (K)]GQVEYLLK_.2;_VVK[GlyGly (K)]GQVEYLLK_.3
15.3576	16.293	16.1488	15.7541	17.9805	18.561	17.2678	17.7893	K	+	2.98388	2.01127	5.91669	CBX5	Chromobox protein homolog 5	P45973	CBX5_HUMAN	144	_DTDEADLVLAK[GlyGly (K)]EANVK_.2;_DTDEADLVLAK[GlyGly (K)]EANVK_.3	_DTDEADLVLAK[GlyGly (K): 100%]EANVK_	_DTDEADLVLAK[GlyGly (K)]EANVK_.2;_DTDEADLVLAK[GlyGly (K)]EANVK_.3
14.5425	15.9375	15.2183	15.0142	16.8294	16.8697	16.6518	16.0891	K	+	2.24295	1.43184	4.19531	CBX5	Chromobox protein homolog 5	P45973	CBX5_HUMAN	120	_GLEPEK[GlyGly (K)]IIGATDSC[Carbamidomethyl (C)]GDLM[Oxidation (M)]FLM[Oxidation (M)]K_.3	_GLEPEK[GlyGly (K): 100%]IIGATDSC[Carbamidomethyl (C): 100%]GDLM[Oxidation (M): 100%]FLM[Oxidation (M): 100%]K_	_GLEPEK[GlyGly (K)]IIGATDSCGDLMFLMK_.3
12.7451	13.9429	12.9502	12.5943	14.0498	14.4687	13.7752	14.625	K	+	1.75751	1.17156	3.24948	CBX5	Chromobox protein homolog 5	P45973	CBX5_HUMAN	92	_SNFSNSADDIK[GlyGly (K)]SK_.3	_SNFSNSADDIK[GlyGly (K): 100%]SK_	_SNFSNSADDIK[GlyGly (K)]SK_.3
12.9627	13.1421	13.6127	13.7661	12.4666	13.9889	13.4012	13.3447	K		0.0686399	-0.0705664	-0.192357	CBX6	Isoform of O95503, Chromo domain-containing protein;Chromobox protein homolog 6	B0QXZ6;O95503	B0QXZ6_HUMAN;CBX6_HUMAN	156;174	_IILNLK[GlyGly (K)]VIDK_.3	_IILNLK[GlyGly (K): 100%]VIDK_	_IILNLK[GlyGly (K)]VIDK_.3
12.1667	12.9811	13.1212	12.5604	14.8472	15.4721	13.9487	14.7561	K	+	2.77506	2.04862	5.39071	CCAR1	Cell division cycle and apoptosis regulator protein 1;Isoform of Q8IX12, Isoform 2 of Cell division cycle and apoptosis regulator protein 1	Q8IX12;Q8IX12-2	CCAR1_HUMAN;CCAR1-2_HUMAN	1049;1034	_AEVEQK[GlyGly (K)]LQLLEEK_.3	_AEVEQK[GlyGly (K): 100%]LQLLEEK_	_AEVEQK[GlyGly (K)]LQLLEEK_.3
14.7599	15.5057	14.8743	14.8053	15.0833	15.8404	14.557	15.003	K		0.162888	0.134624	0.422699	CCDC14	Isoform of Q49A88, Coiled-coil domain-containing protein 14;Isoform of Q49A88, Coiled-coil domain-containing protein 14 (Fragment);Isoform of Q49A88, Coiled-coil domain containing 14, isoform CRA_c;Coiled-coil domain-containing protein 14;Isoform of Q49A88, Isoform 2 of Coiled-coil domain-containing protein 14;Isoform of Q49A88, Isoform 3 of Coiled-coil domain-containing protein 14;Isoform of Q49…	A0A0A0MR27;C9JU82;H7C5T3;J3QT39;Q49A88;Q49A88-2;Q49A88-3;Q49A88-4;Q49A88-5;Q49A88-6	A0A0A0MR27_HUMAN;C9JU82_HUMAN;H7C5T3_HUMAN;J3QT39_HUMAN;CCD14_HUMAN;CCD14-2_HUMAN;CCD14-3_HUMAN;CCD14-4_HUMAN;CCD14-5_HUMAN;CCD14-6_HUMAN	507;237;178;548;596;396;436;437;555	_IELEEALVNVK[GlyGly (K)]SSQFK_.3	_IELEEALVNVK[GlyGly (K): 100%]SSQFK_	_IELEEALVNVK[GlyGly (K)]SSQFK_.3
15.2435	15.6657	15.2032	14.8052	14.9684	15.342	15.7001	15.2682	K		0.148761	0.0902452	0.390053	CCDC47	Coiled-coil domain-containing protein 47	Q96A33	CCD47_HUMAN	413	_VEENFLK[GlyGly (K)]LTHVQR_.3;_VEENFLK[GlyGly (K)]LTHVQR_.4	_VEENFLK[GlyGly (K): 100%]LTHVQR_	_VEENFLK[GlyGly (K)]LTHVQR_.3;_VEENFLK[GlyGly (K)]LTHVQR_.4
14.1094	14.76	15.1991	14.8573	17.174	17.3919	16.8786	16.9819	K	+	4.06895	2.37517	9.34106	CCDC50	Coiled-coil domain-containing protein 50	Q8IVM0	CCD50_HUMAN	181	_K[GlyGly (K)]LQEEELLATQVDM[Oxidation (M)]R_.3	_K[GlyGly (K): 100%]LQEEELLATQVDM[Oxidation (M): 100%]R_	_K[GlyGly (K)]LQEEELLATQVDMR_.3
12.261	13.4588	13.4018	12.4286	14.6914	14.6727	11.0487	14.3229	K		0.368512	0.796386	0.849788	CCDC50	Coiled-coil domain-containing protein 50	Q8IVM0	CCD50_HUMAN	115	_LLQEK[GlyGly (K)]ELQEEK_.2;_LLQEK[GlyGly (K)]ELQEEK_.3	_LLQEK[GlyGly (K): 100%]ELQEEK_	_LLQEK[GlyGly (K)]ELQEEK_.2;_LLQEK[GlyGly (K)]ELQEEK_.3
11.9009	12.5385	12.652	12.5418	11.5662	13.3679	12.5708	11.3883	K		0.142571	-0.184994	-0.375564	CCDC50	Coiled-coil domain-containing protein 50	Q8IVM0	CCD50_HUMAN	232	_K[GlyGly (K)]QDPEWK_.2	_K[GlyGly (K): 100%]QDPEWK_	_K[GlyGly (K)]QDPEWK_.2
12.054	12.7307	10.6851	11.8857	12.2755	12.9082	12.4866	10.6268	K		0.1353	0.235387	0.358397	CCDC50	Coiled-coil domain-containing protein 50	Q8IVM0	CCD50_HUMAN	2	_[Acetyl (Protein N-term)]AEVSIDQSK[GlyGly (K)]LPGVK_.2	_AEVSIDQSK[GlyGly (K): 100%]LPGVK_	_AEVSIDQSK[GlyGly (K)]LPGVK_.2
15.6106	16.1729	15.6506	15.0843	15.3197	15.4304	15.1374	16.4394	K		0.0455207	-0.0478911	-0.130428	CCDC50	Coiled-coil domain-containing protein 50	Q8IVM0	CCD50_HUMAN	129	_K[GlyGly (K)]HFPEFPATR_.3	_K[GlyGly (K): 100%]HFPEFPATR_	_K[GlyGly (K)]HFPEFPATR_.3
15.3363	14.6944	15.8856	15.494	17.9077	18.29	17.9911	18.5072	K	+	4.22263	2.82141	9.94145	CCDC58	Coiled-coil domain-containing protein 58	Q4VC31	CCD58_HUMAN	92	_NLDDLTLLK[GlyGly (K)]QLR_.2;_NLDDLTLLK[GlyGly (K)]QLR_.3	_NLDDLTLLK[GlyGly (K): 100%]QLR_	_NLDDLTLLK[GlyGly (K)]QLR_.2;_NLDDLTLLK[GlyGly (K)]QLR_.3
13.3856	14.2858	13.531	13.5108	12.6348	13.3899	12.1135	12.9862	K	+	1.41507	-0.897218	-2.64169	CCDC71L	Isoform of Q8N9Z2, Coiled-coil domain-containing protein 71L;Coiled-coil domain-containing protein 71L;Isoform of Q8N9Z2, Isoform 2 of Coiled-coil domain-containing protein 71L	A0A0C4DGU7;Q8N9Z2;Q8N9Z2-2	A0A0C4DGU7_HUMAN;CC71L_HUMAN;CC71L-2_HUMAN	41;45	_SQLSLADSTK[GlyGly (K)]ALGDAFK_.3	_SQLSLADSTK[GlyGly (K): 100%]ALGDAFK_	_SQLSLADSTK[GlyGly (K)]ALGDAFK_.3
14.2687	14.6532	14.5877	14.2611	13.806	14.905	13.1888	14.0798	K		0.564452	-0.447764	-1.20767	CCDC71L	Isoform of Q8N9Z2, Coiled-coil domain-containing protein 71L;Coiled-coil domain-containing protein 71L;Isoform of Q8N9Z2, Isoform 2 of Coiled-coil domain-containing protein 71L	A0A0C4DGU7;Q8N9Z2;Q8N9Z2-2	A0A0C4DGU7_HUMAN;CC71L_HUMAN;CC71L-2_HUMAN	51;55	_ALGDAFK[GlyGly (K)]LFM[Oxidation (M)]PR_.3	_ALGDAFK[GlyGly (K): 100%]LFM[Oxidation (M): 100%]PR_	_ALGDAFK[GlyGly (K)]LFMPR_.3
15.4866	15.9644	15.6203	15.2157	18.7685	19.2084	18.4375	19.0456	K	+	5.14233	3.29324	14.3374	CCND1	G1/S-specific cyclin-D1	P24385	CCND1_HUMAN	88	_FLSLEPVK[GlyGly (K)]K_.2;_FLSLEPVK[GlyGly (K)]K_.3	_FLSLEPVK[GlyGly (K): 100%]K_	_FLSLEPVK[GlyGly (K)]K_.2;_FLSLEPVK[GlyGly (K)]K_.3
11.0927	14.909	13.8829	14.1089	11.2955	11.4306	11.7561	11.8572	K		1.19751	-1.9135	-2.27239	CCND1	G1/S-specific cyclin-D1	P24385	CCND1_HUMAN	236	_VIK[GlyGly (K)]C[Carbamidomethyl (C)]DPDC[Carbamidomethyl (C)]LR_.3	_VIK[GlyGly (K): 100%]C[Carbamidomethyl (C): 100%]DPDC[Carbamidomethyl (C): 100%]LR_	_VIK[GlyGly (K)]CDPDCLR_.3
11.8155	10.7253	10.7821	11.2371	12.7432	13.5241	13.0617	12.7673	K	+	3.03623	1.88405	6.05429	CCNF	Cyclin-F	P41002	CCNF_HUMAN	407	_VPTVVDYK[GlyGly (K)]EVLLTLVPVELR_.3	_VPTVVDYK[GlyGly (K): 100%]EVLLTLVPVELR_	_VPTVVDYK[GlyGly (K)]EVLLTLVPVELR_.3
12.1411	11.9615	12.7773	11.7968	12.756	13.0439	12.5121	12.6371	K		1.23758	0.568105	2.33972	CCPG1	Cell cycle progression protein 1;Isoform of Q9ULG6, Isoform 2 of Cell cycle progression protein 1;Isoform of Q9ULG6, Isoform 5 of Cell cycle progression protein 1	Q9ULG6;Q9ULG6-2;Q9ULG6-5	CCPG1_HUMAN;CCPG1-2_HUMAN;CCPG1-5_HUMAN	696;552	_LFTDFVNDVK[GlyGly (K)]DYLR_.3	_LFTDFVNDVK[GlyGly (K): 100%]DYLR_	_LFTDFVNDVK[GlyGly (K)]DYLR_.3
11.0207	10.8553	11.0852	10.2016	13.9732	14.8396	14.7685	14.0874	K	+	4.68937	3.62649	11.9858	CCT2	T-complex protein 1 subunit beta	P78371	TCPB_HUMAN	26	_LTSFIGAIAIGDLVK[GlyGly (K)]STLGPK_.3	_LTSFIGAIAIGDLVK[GlyGly (K): 100%]STLGPK_	_LTSFIGAIAIGDLVK[GlyGly (K)]STLGPK_.3
11.0464	9.94995	10.6289	9.93889	13.852	13.4418	12.9331	13.7774	K	+	3.9968	3.11003	9.07051	CCT2	T-complex protein 1 subunit beta	P78371	TCPB_HUMAN	258	_VDSTAK[GlyGly (K)]VAEIEHAEK_.3	_VDSTAK[GlyGly (K): 100%]VAEIEHAEK_	_VDSTAK[GlyGly (K)]VAEIEHAEK_.3
12.4567	13.1441	12.8429	11.9478	15.2454	15.3908	14.9179	14.71	K	+	3.75096	2.46813	8.19942	CCT2	T-complex protein 1 subunit beta	P78371	TCPB_HUMAN	139	_EALLSSAVDHGSDEVK[GlyGly (K)]FR_.3;_EALLSSAVDHGSDEVK[GlyGly (K)]FR_.4	_EALLSSAVDHGSDEVK[GlyGly (K): 100%]FR_	_EALLSSAVDHGSDEVK[GlyGly (K)]FR_.3;_EALLSSAVDHGSDEVK[GlyGly (K)]FR_.4
14.7829	15.7373	14.9761	14.8408	16.191	16.1233	16.5411	16.214	K	+	2.57744	1.18306	4.92412	CCT2	T-complex protein 1 subunit beta	P78371	TCPB_HUMAN	2	_[Acetyl (Protein N-term)]ASLSLAPVNIFK[GlyGly (K)]AGADEER_.2;_[Acetyl (Protein N-term)]ASLSLAPVNIFK[GlyGly (K)]AGADEER_.3	_ASLSLAPVNIFK[GlyGly (K): 100%]AGADEER_	_ASLSLAPVNIFK[GlyGly (K)]AGADEER_.2;_ASLSLAPVNIFK[GlyGly (K)]AGADEER_.3
13.5535	13.4966	13.4119	10.0855	14.5323	15.6601	14.1166	14.5844	K		1.206	2.08644	2.28665	CCT2	T-complex protein 1 subunit beta	P78371	TCPB_HUMAN	323	_LALVTGGEIASTFDHPELVK[GlyGly (K)]LGSC[Carbamidomethyl (C)]K_.4	_LALVTGGEIASTFDHPELVK[GlyGly (K): 100%]LGSC[Carbamidomethyl (C): 100%]K_	_LALVTGGEIASTFDHPELVK[GlyGly (K)]LGSCK_.4
10.8895	11.0618	11.2324	11.1479	14.1234	14.3786	13.8412	14.282	K	+	6.26282	3.07337	22.2018	CCT3	T-complex protein 1 subunit gamma	P49368	TCPG_HUMAN	238	_IVLLDSSLEYK[GlyGly (K)]K_.3	_IVLLDSSLEYK[GlyGly (K): 100%]K_	_IVLLDSSLEYK[GlyGly (K)]K_.3
14.474	14.8587	14.3874	14.0707	15.6154	16.2183	15.5072	15.8496	K	+	3.00619	1.34995	5.97505	CCT3	T-complex protein 1 subunit gamma	P49368	TCPG_HUMAN	503	_LQTYK[GlyGly (K)]TAVETAVLLLR_.3	_LQTYK[GlyGly (K): 100%]TAVETAVLLLR_	_LQTYK[GlyGly (K)]TAVETAVLLLR_.3
13.0662	14.1991	13.9066	13.7102	15.6816	15.6811	15.3016	14.9685	K	+	2.90626	1.68766	5.71701	CCT3	T-complex protein 1 subunit gamma	P49368	TCPG_HUMAN	378	_GASK[GlyGly (K)]EILSEVER_.2;_GASK[GlyGly (K)]EILSEVER_.3	_GASK[GlyGly (K): 100%]EILSEVER_	_GASK[GlyGly (K)]EILSEVER_.2;_GASK[GlyGly (K)]EILSEVER_.3
12.9454	10.2354	13.8741	13.5389	14.6299	14.4692	11.4393	14.6528	K		0.452274	1.14932	1.00665	CCT3	T-complex protein 1 subunit gamma	P49368	TCPG_HUMAN	249	_K[GlyGly (K)]GESQTDIEITR_.3	_K[GlyGly (K): 100%]GESQTDIEITR_	_K[GlyGly (K)]GESQTDIEITR_.3
12.9194	14.5641	13.8881	13.4724	17.0088	17.528	17.3461	17.4685	K	+	4.21718	3.62684	9.91954	CCT4	T-complex protein 1 subunit delta	P50991	TCPD_HUMAN	528	_SILK[GlyGly (K)]IDDVVNTR_.2;_SILK[GlyGly (K)]IDDVVNTR_.3	_SILK[GlyGly (K): 100%]IDDVVNTR_	_SILK[GlyGly (K)]IDDVVNTR_.2;_SILK[GlyGly (K)]IDDVVNTR_.3
14.4922	15.2447	14.7136	14.601	16.1134	16.329	16.1413	16.0142	K	+	3.60965	1.38663	7.73212	CCT4	T-complex protein 1 subunit delta	P50991	TCPD_HUMAN	307	_DALSDLALHFLNK[GlyGly (K)]M[Oxidation (M)]K_.3;_DALSDLALHFLNK[GlyGly (K)]M[Oxidation (M)]K_.4	_DALSDLALHFLNK[GlyGly (K): 100%]M[Oxidation (M): 100%]K_	_DALSDLALHFLNK[GlyGly (K)]MK_.3;_DALSDLALHFLNK[GlyGly (K)]MK_.4
13.8921	14.2858	14.2434	13.9076	17.245	17.5174	17.6493	17.5224	K	+	6.57503	3.4013	25.0562	CCT5	T-complex protein 1 subunit epsilon	P48643	TCPE_HUMAN	266	_LDVTSVEDYK[GlyGly (K)]ALQK_.2;_LDVTSVEDYK[GlyGly (K)]ALQK_.3	_LDVTSVEDYK[GlyGly (K): 100%]ALQK_	_LDVTSVEDYK[GlyGly (K)]ALQK_.2;_LDVTSVEDYK[GlyGly (K)]ALQK_.3
13.7853	14.7296	14.0931	13.9025	16.549	16.6726	16.7092	16.7664	K	+	4.65464	2.54667	11.8213	CCT5	T-complex protein 1 subunit epsilon	P48643	TCPE_HUMAN	264	_HK[GlyGly (K)]LDVTSVEDYK_.3	_HK[GlyGly (K): 100%]LDVTSVEDYK_	_HK[GlyGly (K)]LDVTSVEDYK_.3
11.2223	10.8996	10.3747	11.7075	14.9522	15.702	14.6771	15.3171	K	+	4.58395	4.11105	11.4929	CCT5	T-complex protein 1 subunit epsilon	P48643	TCPE_HUMAN	151	_ISDSVLVDIK[GlyGly (K)]DTEPLIQTAK_.3	_ISDSVLVDIK[GlyGly (K): 100%]DTEPLIQTAK_	_ISDSVLVDIK[GlyGly (K)]DTEPLIQTAK_.3
11.2192	8.72642	9.50224	10.3157	13.9273	14.6608	14.0044	14.7291	K	+	3.57562	4.38949	7.62302	CCT5	T-complex protein 1 subunit epsilon	P48643	TCPE_HUMAN	203	_DVDFELIK[GlyGly (K)]VEGK_.3	_DVDFELIK[GlyGly (K): 100%]VEGK_	_DVDFELIK[GlyGly (K)]VEGK_.3
14.2778	13.8186	14.2758	12.7163	17.0964	17.7644	16.4309	17.5747	K	+	3.46595	3.44447	7.28011	CCT5	T-complex protein 1 subunit epsilon	P48643	TCPE_HUMAN	15	_PFLIIK[GlyGly (K)]DQDR_.2;_PFLIIK[GlyGly (K)]DQDR_.3	_PFLIIK[GlyGly (K): 100%]DQDR_	_PFLIIK[GlyGly (K)]DQDR_.2;_PFLIIK[GlyGly (K)]DQDR_.3
10.6495	15.1531	11.2828	13.3327	16.0565	16.6949	15.9672	16.1851	K	+	1.88722	3.62139	3.49115	CCT5	T-complex protein 1 subunit epsilon	P48643	TCPE_HUMAN	143	_VAIEHLDK[GlyGly (K)]ISDSVLVDIK_.3;_VAIEHLDK[GlyGly (K)]ISDSVLVDIK_.4	_VAIEHLDK[GlyGly (K): 100%]ISDSVLVDIK_	_VAIEHLDK[GlyGly (K)]ISDSVLVDIK_.3;_VAIEHLDK[GlyGly (K)]ISDSVLVDIK_.4
10.3967	14.1285	12.8549	10.6199	14.9386	14.7857	14.6472	14.1626	K	+	1.54862	2.6335	2.87413	CCT5	T-complex protein 1 subunit epsilon	P48643	TCPE_HUMAN	353	_LGFAGLVQEISFGTTK[GlyGly (K)]DK_.3	_LGFAGLVQEISFGTTK[GlyGly (K): 100%]DK_	_LGFAGLVQEISFGTTK[GlyGly (K)]DK_.3
12.2863	13.0505	12.4554	11.9789	16.037	16.1479	15.9812	16.6255	K	+	5.07604	3.75514	13.9679	CCT6A	T-complex protein 1 subunit zeta	P40227	TCPZ_HUMAN	2	_[Acetyl (Protein N-term)]AAVK[GlyGly (K)]TLNPK_.2	_AAVK[GlyGly (K): 100%]TLNPK_	_AAVK[GlyGly (K)]TLNPK_.2
14.2422	15.315	14.7227	14.0696	18.435	18.4712	18.3887	18.2912	K	+	4.9925	3.80914	13.5152	CCT6A	T-complex protein 1 subunit zeta	P40227	TCPZ_HUMAN	118	_IITEGFEAAK[GlyGly (K)]EK_.2;_IITEGFEAAK[GlyGly (K)]EK_.3	_IITEGFEAAK[GlyGly (K): 100%]EK_	_IITEGFEAAK[GlyGly (K)]EK_.2;_IITEGFEAAK[GlyGly (K)]EK_.3
11.4852	10.2093	10.216	11.1265	14.812	15.0319	14.7636	14.365	K	+	4.54202	3.98388	11.3021	CCT6A	T-complex protein 1 subunit zeta	P40227	TCPZ_HUMAN	158	_TK[GlyGly (K)]VHAELADVLTEAVVDSILAIK_.3;_TK[GlyGly (K)]VHAELADVLTEAVVDSILAIK_.4	_TK[GlyGly (K): 100%]VHAELADVLTEAVVDSILAIK_	_TK[GlyGly (K)]VHAELADVLTEAVVDSILAIK_.3;_TK[GlyGly (K)]VHAELADVLTEAVVDSILAIK_.4
10.0048	10.257	11.3064	9.9067	13.289	13.605	13.142	14.2848	K	+	3.64415	3.21151	7.8441	CCT6A	T-complex protein 1 subunit zeta	P40227	TCPZ_HUMAN	371	_SVTLLIK[GlyGly (K)]GPNK_.2	_SVTLLIK[GlyGly (K): 100%]GPNK_	_SVTLLIK[GlyGly (K)]GPNK_.2
13.2068	13.769	13.05	12.6879	15.4192	15.8781	15.0888	15.111	K	+	3.55457	2.19583	7.5562	CCT6A	T-complex protein 1 subunit zeta	P40227	TCPZ_HUMAN	160	_VHAELADVLTEAVVDSILAIK[GlyGly (K)]K_.3;_VHAELADVLTEAVVDSILAIK[GlyGly (K)]K_.4	_VHAELADVLTEAVVDSILAIK[GlyGly (K): 100%]K_	_VHAELADVLTEAVVDSILAIK[GlyGly (K)]K_.3;_VHAELADVLTEAVVDSILAIK[GlyGly (K)]K_.4
10.9316	11.4987	10.5236	12.1511	15.135	15.3394	14.7901	13.7468	K	+	3.35583	3.47658	6.94867	CCT6A	T-complex protein 1 subunit zeta	P40227	TCPZ_HUMAN	80	_VATAQDDITGDGTTSNVLIIGELLK[GlyGly (K)]QADLYISEGLHPR_.4	_VATAQDDITGDGTTSNVLIIGELLK[GlyGly (K): 100%]QADLYISEGLHPR_	_VATAQDDITGDGTTSNVLIIGELLK[GlyGly (K)]QADLYISEGLHPR_.4
10.2257	10.8938	10.9881	11.1827	11.717	12.5345	12.6992	11.9769	K	+	2.4032	1.40932	4.53555	CCT6A	T-complex protein 1 subunit zeta	P40227	TCPZ_HUMAN	130	_ALQFLEEVK[GlyGly (K)]VSR_.3	_ALQFLEEVK[GlyGly (K): 100%]VSR_	_ALQFLEEVK[GlyGly (K)]VSR_.3
10.7296	13.0391	10.8329	12.2653	13.4889	13.9336	13.3126	13.6863	K	+	1.76519	1.8886	3.26358	CCT6A	T-complex protein 1 subunit zeta	P40227	TCPZ_HUMAN	296	_GIDPFSLDALSK[GlyGly (K)]EGIVALR_.3	_GIDPFSLDALSK[GlyGly (K): 100%]EGIVALR_	_GIDPFSLDALSK[GlyGly (K)]EGIVALR_.3
10.4263	14.5197	10.285	9.9369	14.3617	15.4802	14.0683	14.9241	K	+	1.64019	3.4166	3.03674	CCT6A	T-complex protein 1 subunit zeta	P40227	TCPZ_HUMAN	128	_EK[GlyGly (K)]ALQFLEEVK_.3	_EK[GlyGly (K): 100%]ALQFLEEVK_	_EK[GlyGly (K)]ALQFLEEVK_.3
10.2881	10.4346	12.8837	9.72012	15.0356	15.132	10.9042	15.6359	K	+	1.37121	3.34526	2.56642	CCT6A	T-complex protein 1 subunit zeta	P40227	TCPZ_HUMAN	6	_TLNPK[GlyGly (K)]AEVAR_.3	_TLNPK[GlyGly (K): 100%]AEVAR_	_TLNPK[GlyGly (K)]AEVAR_.3
12.7446	10.2529	12.7582	12.4267	18.4072	17.3442	18.0503	17.4652	K	+	3.93606	5.77116	8.8481	CCT7	T-complex protein 1 subunit eta	Q99832	TCPH_HUMAN	136	_IK[GlyGly (K)]EIAVTVK_.3	_IK[GlyGly (K): 100%]EIAVTVK_	_IK[GlyGly (K)]EIAVTVK_.3
9.31546	9.84634	9.73217	10.4701	12.9202	14.3332	13.3909	14.5406	K	+	3.9058	3.9552	8.73911	CCT7	T-complex protein 1 subunit eta	Q99832	TCPH_HUMAN	426	_TIPGK[GlyGly (K)]QQLLIGAYAK_.3	_TIPGK[GlyGly (K): 100%]QQLLIGAYAK_	_TIPGK[GlyGly (K)]QQLLIGAYAK_.3
10.9151	12.2855	12.0132	10.0043	15.5493	15.4368	15.438	15.7444	K	+	3.6905	4.23763	7.99665	CCT7	T-complex protein 1 subunit eta	Q99832	TCPH_HUMAN	54	_GK[GlyGly (K)]ATISNDGATILK_.3	_GK[GlyGly (K): 100%]ATISNDGATILK_	_GK[GlyGly (K)]ATISNDGATILK_.3
10.7267	10.8835	9.53394	13.1235	16.7171	16.9765	16.5918	16.6432	K	+	3.54206	5.66524	7.51668	CCT7	T-complex protein 1 subunit eta	Q99832	TCPH_HUMAN	56	_ATISNDGATILK[GlyGly (K)]LLDVVHPAAK_.3;_ATISNDGATILK[GlyGly (K)]LLDVVHPAAK_.4	_ATISNDGATILK[GlyGly (K): 100%]LLDVVHPAAK_	_ATISNDGATILK[GlyGly (K)]LLDVVHPAAK_.3;_ATISNDGATILK[GlyGly (K)]LLDVVHPAAK_.4
10.8996	12.1148	12.7514	12.9057	15.2974	16.2265	16.1527	16.3255	K	+	3.52287	3.83266	7.45644	CCT7	T-complex protein 1 subunit eta	Q99832	TCPH_HUMAN	68	_LLDVVHPAAK[GlyGly (K)]TLVDIAK_.3;_LLDVVHPAAK[GlyGly (K)]TLVDIAK_.4	_LLDVVHPAAK[GlyGly (K): 100%]TLVDIAK_	_LLDVVHPAAK[GlyGly (K)]TLVDIAK_.3;_LLDVVHPAAK[GlyGly (K)]TLVDIAK_.4
13.9043	14.6672	14.0382	13.6264	15.97	16.4837	15.6548	16.7526	K	+	3.20343	2.15625	6.51012	CCT7	T-complex protein 1 subunit eta	Q99832	TCPH_HUMAN	138	_EIAVTVK[GlyGly (K)]K_.2	_EIAVTVK[GlyGly (K): 100%]K_	_EIAVTVK[GlyGly (K)]K_.2
13.0213	14.6084	13.6998	13.5799	16.0292	16.1858	15.4118	15.7266	K	+	2.89758	2.11098	5.695	CCT7	T-complex protein 1 subunit eta	Q99832	TCPH_HUMAN	248	_AEK[GlyGly (K)]DNAEIR_.2;_AEK[GlyGly (K)]DNAEIR_.3	_AEK[GlyGly (K): 100%]DNAEIR_	_AEK[GlyGly (K)]DNAEIR_.2;_AEK[GlyGly (K)]DNAEIR_.3
15.2485	15.8419	14.9843	15.1187	16.2496	16.5961	16.2876	16.1798	K	+	2.5664	1.02994	4.89887	CCT7	T-complex protein 1 subunit eta	Q99832	TCPH_HUMAN	237	_IALLNVELELK[GlyGly (K)]AEK_.3	_IALLNVELELK[GlyGly (K): 100%]AEK_	_IALLNVELELK[GlyGly (K)]AEK_.3
14.6168	11.6967	9.46323	8.48995	17.0504	17.6781	16.8551	16.9299	K	+	2.34669	6.0617	4.41377	CCT7	T-complex protein 1 subunit eta	Q99832	TCPH_HUMAN	78	_TLVDIAK[GlyGly (K)]SQDAEVGDGTTSVTLLAAEFLK_.3;_TLVDIAK[GlyGly (K)]SQDAEVGDGTTSVTLLAAEFLK_.4	_TLVDIAK[GlyGly (K): 100%]SQDAEVGDGTTSVTLLAAEFLK_	_TLVDIAK[GlyGly (K)]SQDAEVGDGTTSVTLLAAEFLK_.3;_TLVDIAK[GlyGly (K)]SQDAEVGDGTTSVTLLAAEFLK_.4
10.7148	10.3688	11.0436	10.4513	13.796	13.587	13.8114	10.5724	K	+	1.53509	2.29707	2.85035	CCT7	T-complex protein 1 subunit eta	Q99832	TCPH_HUMAN	257	_VHTVEDYQAIVDAEWNILYDK[GlyGly (K)]LEK_.4	_VHTVEDYQAIVDAEWNILYDK[GlyGly (K): 100%]LEK_	_VHTVEDYQAIVDAEWNILYDK[GlyGly (K)]LEK_.4
12.9556	14.4702	13.7948	14.0188	14.6014	14.6196	14.9252	14.3044	K		1.24265	0.802816	2.34827	CCT7	T-complex protein 1 subunit eta	Q99832	TCPH_HUMAN	288	_VVLSK[GlyGly (K)]LPIGDVATQYFADR_.3	_VVLSK[GlyGly (K): 100%]LPIGDVATQYFADR_	_VVLSK[GlyGly (K)]LPIGDVATQYFADR_.3
13.157	13.9797	13.616	13.3217	16.2304	17.0022	16.4293	16.5226	K	+	4.77815	3.02752	12.4161	CCT8	T-complex protein 1 subunit theta	P50990	TCPQ_HUMAN	391	_AVDDGVNTFK[GlyGly (K)]VLTR_.2;_AVDDGVNTFK[GlyGly (K)]VLTR_.3	_AVDDGVNTFK[GlyGly (K): 100%]VLTR_	_AVDDGVNTFK[GlyGly (K)]VLTR_.2;_AVDDGVNTFK[GlyGly (K)]VLTR_.3
14.9966	15.7719	14.7899	14.0846	17.2365	17.9973	17.3611	17.5897	K	+	3.31862	2.63543	6.83947	CCT8	T-complex protein 1 subunit theta	P50990	TCPQ_HUMAN	440	_K[GlyGly (K)]FAEAFEAIPR_.3	_K[GlyGly (K): 100%]FAEAFEAIPR_	_K[GlyGly (K)]FAEAFEAIPR_.3
15.3997	16.6444	15.5984	15.5004	16.9537	17.3077	17.386	16.6155	K	+	2.03494	1.28001	3.77569	CCT8	T-complex protein 1 subunit theta	P50990	TCPQ_HUMAN	408	_LVPGGGATEIELAK[GlyGly (K)]QITSYGETC[Carbamidomethyl (C)]PGLEQYAIK_.3;_LVPGGGATEIELAK[GlyGly (K)]QITSYGETC[Carbamidomethyl (C)]PGLEQYAIK_.4	_LVPGGGATEIELAK[GlyGly (K): 100%]QITSYGETC[Carbamidomethyl (C): 100%]PGLEQYAIK_	_LVPGGGATEIELAK[GlyGly (K)]QITSYGETCPGLEQYAIK_.3;_LVPGGGATEIELAK[GlyGly (K)]QITSYGETCPGLEQYAIK_.4
20.9459	20.8796	20.7597	20.3289	17.4834	18.3548	17.4377	18.3382	K	+	4.16314	-2.82501	-9.70503	CD151	Isoform of P48509, Tetraspanin;CD151 antigen	E9PMR4;P48509	E9PMR4_HUMAN;CD151_HUMAN	245;247	_SLK[GlyGly (K)]LEHY_.2;_SLK[GlyGly (K)]LEHY_.3	_SLK[GlyGly (K): 100%]LEHY_	_SLK[GlyGly (K)]LEHY_.2;_SLK[GlyGly (K)]LEHY_.3
15.7067	16.6195	16.2936	15.6317	15.6784	16.1896	15.2331	15.6505	K		0.570789	-0.374982	-1.21879	CD151	Isoform of P48509, Tetraspanin;CD151 antigen	E9PMR4;P48509	E9PMR4_HUMAN;CD151_HUMAN	2	_GEFNEK[GlyGly (K)]K_.2	_GEFNEK[GlyGly (K): 100%]K_	_GEFNEK[GlyGly (K)]K_.2
10.5174	10.6607	9.33214	10.8844	16.1648	16.6527	16.1153	16.9367	K	+	5.30965	6.11871	15.3117	CD276	Isoform of Q5ZPR3, CD276 antigen;CD276 antigen;Isoform of Q5ZPR3, Isoform 4 of CD276 antigen	A0A0C4DGH0;Q5ZPR3;Q5ZPR3-4	A0A0C4DGH0_HUMAN;CD276_HUMAN;CD276-4_HUMAN	369;515	_TALQPLK[GlyGly (K)]HSDSK_.2;_TALQPLK[GlyGly (K)]HSDSK_.3	_TALQPLK[GlyGly (K): 100%]HSDSK_	_TALQPLK[GlyGly (K)]HSDSK_.2;_TALQPLK[GlyGly (K)]HSDSK_.3
13.478	14.5924	14.424	13.5418	12.0165	10.245	10.6972	10.0668	K	+	3.07742	-3.25267	-6.16424	CD44	Isoform of P16070, CD44 antigen;CD44 antigen;Isoform of P16070, Isoform 10 of CD44 antigen;Isoform of P16070, Isoform 11 of CD44 antigen;Isoform of P16070, Isoform 12 of CD44 antigen;Isoform of P16070, Isoform 13 of CD44 antigen;Isoform of P16070, Isoform 14 of CD44 antigen;Isoform of P16070, Isoform 16 of CD44 antigen;Isoform of P16070, Isoform 17 of CD44 antigen;Isoform of P16070, Isoform 18 of…	H0YD13;P16070;P16070-10;P16070-11;P16070-12;P16070-13;P16070-14;P16070-16;P16070-17;P16070-18;P16070-3;P16070-4;P16070-5;P16070-6;P16070-7;P16070-8	H0YD13_HUMAN;CD44_HUMAN;CD44-10_HUMAN;CD44-11_HUMAN;CD44-12_HUMAN;CD44-13_HUMAN;CD44-14_HUMAN;CD44-16_HUMAN;CD44-17_HUMAN;CD44-18_HUMAN;CD44-3_HUMAN;CD44-4_HUMAN;CD44-5_HUMAN;CD44-6_HUMAN;CD44-7_HUMAN;CD44-8_HUMAN	145;681;432;368;300;364;335;607;630;279;650;638;673;652;613	_K[GlyGly (K)]LVINSGNGAVEDR_.2;_K[GlyGly (K)]LVINSGNGAVEDR_.3	_K[GlyGly (K): 100%]LVINSGNGAVEDR_	_K[GlyGly (K)]LVINSGNGAVEDR_.2;_K[GlyGly (K)]LVINSGNGAVEDR_.3
13.5302	15.9229	14.7448	13.9356	10.8171	15.4225	14.883	16.7111	K		0.0184587	-0.0749478	-0.0543931	CD44	Isoform of P16070, CD44 antigen;CD44 antigen;Isoform of P16070, Isoform 10 of CD44 antigen;Isoform of P16070, Isoform 11 of CD44 antigen;Isoform of P16070, Isoform 12 of CD44 antigen;Isoform of P16070, Isoform 13 of CD44 antigen;Isoform of P16070, Isoform 14 of CD44 antigen;Isoform of P16070, Isoform 16 of CD44 antigen;Isoform of P16070, Isoform 17 of CD44 antigen;Isoform of P16070, Isoform 18 of…	H0YD13;P16070;P16070-10;P16070-11;P16070-12;P16070-13;P16070-14;P16070-16;P16070-17;P16070-18;P16070-3;P16070-4;P16070-5;P16070-6;P16070-7;P16070-8	H0YD13_HUMAN;CD44_HUMAN;CD44-10_HUMAN;CD44-11_HUMAN;CD44-12_HUMAN;CD44-13_HUMAN;CD44-14_HUMAN;CD44-16_HUMAN;CD44-17_HUMAN;CD44-18_HUMAN;CD44-3_HUMAN;CD44-4_HUMAN;CD44-5_HUMAN;CD44-6_HUMAN;CD44-7_HUMAN;CD44-8_HUMAN	159;695;446;382;314;378;349;621;644;293;664;652;687;666;627	_K[GlyGly (K)]PSGLNGEASK_.2;_K[GlyGly (K)]PSGLNGEASK_.3	_K[GlyGly (K): 100%]PSGLNGEASK_	_K[GlyGly (K)]PSGLNGEASK_.2;_K[GlyGly (K)]PSGLNGEASK_.3
12.9063	11.8752	13.1559	12.2655	15.5288	15.8647	14.8542	15.6117	K	+	3.69421	2.91413	8.00897	CD46	Isoform of P15529, Isoform B of Membrane cofactor protein;Isoform of P15529, Isoform D of Membrane cofactor protein;Isoform of P15529, Isoform F of Membrane cofactor protein;Isoform of P15529, Isoform H of Membrane cofactor protein;Isoform of P15529, Isoform J of Membrane cofactor protein;Isoform of P15529, Isoform L of Membrane cofactor protein	P15529-2;P15529-3;P15529-4;P15529-5;P15529-6;P15529-7	MCP-2_HUMAN;MCP-3_HUMAN;MCP-4_HUMAN;MCP-5_HUMAN;MCP-6_HUMAN;MCP-7_HUMAN	376;361;346;362;347;332	_GK[GlyGly (K)]ADGGAEYATYQTK_.3	_GK[GlyGly (K): 100%]ADGGAEYATYQTK_	_GK[GlyGly (K)]ADGGAEYATYQTK_.3
13.8176	14.7152	14.7913	14.3687	17.101	17.0679	15.9021	16.9722	K	+	3.17714	2.33757	6.43676	CD46	Isoform of P15529, Isoform B of Membrane cofactor protein;Isoform of P15529, Isoform D of Membrane cofactor protein;Isoform of P15529, Isoform F of Membrane cofactor protein;Isoform of P15529, Isoform H of Membrane cofactor protein;Isoform of P15529, Isoform J of Membrane cofactor protein;Isoform of P15529, Isoform L of Membrane cofactor protein	P15529-2;P15529-3;P15529-4;P15529-5;P15529-6;P15529-7	MCP-2_HUMAN;MCP-3_HUMAN;MCP-4_HUMAN;MCP-5_HUMAN;MCP-6_HUMAN;MCP-7_HUMAN	378;363;348;364;349;334	_ADGGAEYATYQTK[GlyGly (K)]STTPAEQR_.3	_ADGGAEYATYQTK[GlyGly (K): 100%]STTPAEQR_	_ADGGAEYATYQTK[GlyGly (K)]STTPAEQR_.3
12.8275	14.2845	13.8579	9.33603	12.5119	13.7699	10.027	13.0428	K		0.0609969	-0.238564	-0.172167	CD46	Membrane cofactor protein;Isoform of P15529, Isoform 2 of Membrane cofactor protein;Isoform of P15529, Isoform C of Membrane cofactor protein;Isoform of P15529, Isoform E of Membrane cofactor protein;Isoform of P15529, Isoform G of Membrane cofactor protein;Isoform of P15529, Isoform I of Membrane cofactor protein;Isoform of P15529, Isoform K of Membrane cofactor protein	P15529;P15529-10;P15529-11;P15529-12;P15529-13;P15529-14;P15529-15	MCP_HUMAN;MCP-10_HUMAN;MCP-11_HUMAN;MCP-12_HUMAN;MCP-13_HUMAN;MCP-14_HUMAN;MCP-15_HUMAN	375;370;360;345;361;346;331	_K[GlyGly (K)]GTYLTDETHR_.3	_K[GlyGly (K): 100%]GTYLTDETHR_	_K[GlyGly (K)]GTYLTDETHR_.3
10.3845	11.3149	10.5227	11.0225	17.0264	17.6795	16.9537	17.3701	K	+	6.41342	6.44626	23.5364	CD47	Leukocyte surface antigen CD47	Q08722	CD47_HUMAN	305	_AVEEPLNAFK[GlyGly (K)]ESK_.2;_AVEEPLNAFK[GlyGly (K)]ESK_.3	_AVEEPLNAFK[GlyGly (K): 100%]ESK_	_AVEEPLNAFK[GlyGly (K)]ESK_.2;_AVEEPLNAFK[GlyGly (K)]ESK_.3
14.8732	15.2639	14.4117	13.9867	11.0512	12.2975	11.7443	10.9365	K	+	3.50761	-3.12648	-7.40884	CD9	Isoform of P21926, Tetraspanin;CD9 antigen	G8JLH6;P21926	G8JLH6_HUMAN;CD9_HUMAN	193;170	_K[GlyGly (K)]DVLETFTVK_.2;_K[GlyGly (K)]DVLETFTVK_.3	_K[GlyGly (K): 100%]DVLETFTVK_	_K[GlyGly (K)]DVLETFTVK_.2;_K[GlyGly (K)]DVLETFTVK_.3
14.7026	14.9907	14.1946	14.6626	12.7282	13.5029	12.8905	10.9557	K	+	1.99944	-2.11827	-3.70635	CD9	Isoform of P21926, Tetraspanin;CD9 antigen	G8JLH6;P21926	G8JLH6_HUMAN;CD9_HUMAN	194;171	_DVLETFTVK[GlyGly (K)]SC[Carbamidomethyl (C)]PDAIK_.2;_DVLETFTVK[GlyGly (K)]SC[Carbamidomethyl (C)]PDAIK_.3	_DVLETFTVK[GlyGly (K): 100%]SC[Carbamidomethyl (C): 100%]PDAIK_	_DVLETFTVK[GlyGly (K)]SCPDAIK_.2;_DVLETFTVK[GlyGly (K)]SCPDAIK_.3
9.32804	14.388	13.6478	13.6304	10.7255	11.6532	9.31199	10.3586	K		0.90618	-2.23624	-1.78731	CD9	Isoform of P21926, Tetraspanin;CD9 antigen	G8JLH6;P21926	G8JLH6_HUMAN;CD9_HUMAN	138;115	_DEVIK[GlyGly (K)]EVQEFYK_.2;_DEVIK[GlyGly (K)]EVQEFYK_.3	_DEVIK[GlyGly (K): 100%]EVQEFYK_	_DEVIK[GlyGly (K)]EVQEFYK_.2;_DEVIK[GlyGly (K)]EVQEFYK_.3
13.3928	13.7868	12.94	12.7753	11.3369	14.4543	11.2411	2.86065	K		0.61873	-3.25047	-1.30224	CD9	Isoform of P21926, Tetraspanin;CD9 antigen	G8JLH6;P21926	G8JLH6_HUMAN;CD9_HUMAN	143;120	_EVQEFYK[GlyGly (K)]DTYNK_.2;_EVQEFYK[GlyGly (K)]DTYNK_.3	_EVQEFYK[GlyGly (K): 100%]DTYNK_	_EVQEFYK[GlyGly (K)]DTYNK_.2;_EVQEFYK[GlyGly (K)]DTYNK_.3
11.3018	10.3092	9.07224	9.66418	16.8088	17.2296	16.9561	16.7795	K	+	5.08968	6.85666	14.0432	CDC123	Cell division cycle protein 123 homolog	O75794	CD123_HUMAN	25	_SVILPLPQNVK[GlyGly (K)]DYLLDDGTLVVSGR_.3	_SVILPLPQNVK[GlyGly (K): 100%]DYLLDDGTLVVSGR_	_SVILPLPQNVK[GlyGly (K)]DYLLDDGTLVVSGR_.3
9.72367	9.65133	11.4943	10.1656	13.4724	14.3263	13.4596	13.5594	K	+	3.45547	3.44571	7.24803	CDC123	Cell division cycle protein 123 homolog	O75794	CD123_HUMAN	126	_TLSDIFLLFK[GlyGly (K)]SSDFITR_.3	_TLSDIFLLFK[GlyGly (K): 100%]SSDFITR_	_TLSDIFLLFK[GlyGly (K)]SSDFITR_.3
13.2499	14.3753	13.8767	13.5696	15.9137	15.6683	14.8668	15.0962	K	+	2.49501	1.61836	4.73775	CDC123	Cell division cycle protein 123 homolog	O75794	CD123_HUMAN	306	_LPK[GlyGly (K)]DFVDLSTGEDAHK_.3;_LPK[GlyGly (K)]DFVDLSTGEDAHK_.4	_LPK[GlyGly (K): 100%]DFVDLSTGEDAHK_	_LPK[GlyGly (K)]DFVDLSTGEDAHK_.3;_LPK[GlyGly (K)]DFVDLSTGEDAHK_.4
9.57274	13.6745	12.5732	13.1338	14.3255	14.71	14.4178	14.6968	K	+	1.3288	2.29899	2.49407	CDC123	Cell division cycle protein 123 homolog	O75794	CD123_HUMAN	322	_LIDFLK[GlyGly (K)]LK_.3	_LIDFLK[GlyGly (K): 100%]LK_	_LIDFLK[GlyGly (K)]LK_.3
13.1684	13.4632	12.8176	12.6314	13.5002	14.3429	13.9028	13.8911	K	+	1.90176	0.889097	3.5187	CDC34	Ubiquitin-conjugating enzyme E2 R1	P49427	UB2R1_HUMAN	4	_PLVPSSQK[GlyGly (K)]ALLLELK_.3	_PLVPSSQK[GlyGly (K): 100%]ALLLELK_	_PLVPSSQK[GlyGly (K)]ALLLELK_.3
13.9155	14.5282	10.0482	14.1148	15.3723	15.7091	15.2561	15.0188	K		1.08167	2.18741	2.07893	CDC34	Ubiquitin-conjugating enzyme E2 R1	P49427	UB2R1_HUMAN	12	_ALLLELK[GlyGly (K)]GLQEEPVEGFR_.3	_ALLLELK[GlyGly (K): 100%]GLQEEPVEGFR_	_ALLLELK[GlyGly (K)]GLQEEPVEGFR_.3
15.399	15.6813	15.1308	14.9612	15.1998	15.5248	15.428	15.2632	K		0.13135	0.0608675	0.349001	CDC34	Ubiquitin-conjugating enzyme E2 R1	P49427	UB2R1_HUMAN	62	_LK[GlyGly (K)]FPIDYPYSPPAFR_.3	_LK[GlyGly (K): 100%]FPIDYPYSPPAFR_	_LK[GlyGly (K)]FPIDYPYSPPAFR_.3
15.5244	16.0926	16.0393	15.5527	16.5658	16.801	15.9148	16.6782	K	+	1.47934	0.687667	2.75291	CDC37	Hsp90 co-chaperone Cdc37	Q16543	CDC37_HUMAN	68	_LK[GlyGly (K)]ELEVAEGGK_.2;_LK[GlyGly (K)]ELEVAEGGK_.3	_LK[GlyGly (K): 100%]ELEVAEGGK_	_LK[GlyGly (K)]ELEVAEGGK_.2;_LK[GlyGly (K)]ELEVAEGGK_.3
15.3806	16.4705	16.0164	15.5654	18.2395	18.3863	18.0824	17.9139	K	+	3.89338	2.2973	8.6947	CDC42	Cell division control protein 42 homolog	P60953	CDC42_HUMAN	167	_NVFDEAILAALEPPEPK[GlyGly (K)]K_.3;_NVFDEAILAALEPPEPK[GlyGly (K)]K_.4	_NVFDEAILAALEPPEPK[GlyGly (K): 100%]K_	_NVFDEAILAALEPPEPK[GlyGly (K)]K_.3;_NVFDEAILAALEPPEPK[GlyGly (K)]K_.4
13.715	14.3183	14.3027	13.8422	15.6299	16.4901	14.9962	15.5449	K	+	2.47217	1.62074	4.68692	CDC42	Cell division control protein 42 homolog	P60953	CDC42_HUMAN	121	_DDPSTIEK[GlyGly (K)]LAK_.2;_DDPSTIEK[GlyGly (K)]LAK_.3	_DDPSTIEK[GlyGly (K): 100%]LAK_	_DDPSTIEK[GlyGly (K)]LAK_.2;_DDPSTIEK[GlyGly (K)]LAK_.3
14.475	15.1168	14.8961	14.5254	14.5744	15.5491	14.6429	15.3529	K		0.422506	0.276509	0.951687	CDC42	Cell division control protein 42 homolog	P60953	CDC42_HUMAN	136	_PITPETAEK[GlyGly (K)]LAR_.3	_PITPETAEK[GlyGly (K): 100%]LAR_	_PITPETAEK[GlyGly (K)]LAR_.3
12.2236	12.9137	12.9671	12.191	12.3866	11.6092	11.6135	11.3812	K	+	1.45203	-0.826209	-2.70551	CDH2	Isoform of P19022, PH domain-containing protein;Cadherin-2;Isoform of P19022, Isoform 2 of Cadherin-2	C9J126;P19022;P19022-2	C9J126_HUMAN;CADH2_HUMAN;CADH2-2_HUMAN	669;754;723	_QAK[GlyGly (K)]QLLIDPEDDVR_.3	_QAK[GlyGly (K): 100%]QLLIDPEDDVR_	_QAK[GlyGly (K)]QLLIDPEDDVR_.3
13.5314	14.6776	14.7336	14.3802	16.6737	16.8924	15.5961	16.9653	K	+	2.70217	2.20115	5.21523	CDIP1	Isoform of Q9H305, Cell death-inducing p53-target protein 1 (Fragment);Isoform of Q9H305, LITAF domain-containing protein (Fragment);Cell death-inducing p53-target protein 1;Isoform of Q9H305, Isoform 2 of Cell death-inducing p53-target protein 1;Isoform of Q9H305, Isoform 3 of Cell death-inducing p53-target protein 1	H3BTN7;K7ELR4;K7ESA8;Q9H305;Q9H305-2;Q9H305-3	H3BTN7_HUMAN;K7ELR4_HUMAN;K7ESA8_HUMAN;CDIP1_HUMAN;CDIP1-2_HUMAN;CDIP1-3_HUMAN	2	_[Acetyl (Protein N-term)]SSEPPPPYPGGPTAPLLEEK[GlyGly (K)]SGAPPTPGR_.3	_SSEPPPPYPGGPTAPLLEEK[GlyGly (K): 100%]SGAPPTPGR_	_SSEPPPPYPGGPTAPLLEEK[GlyGly (K)]SGAPPTPGR_.3
13.9818	13.8361	14.0891	13.3052	10.4489	15.4619	13.896	14.8687	K		0.0410987	-0.134152	-0.11828	CDIPT	Isoform of O14735, CDP-diacylglycerol--inositol 3-phosphatidyltransferase;CDP-diacylglycerol--inositol 3-phosphatidyltransferase;Isoform of O14735, Isoform 3 of CDP-diacylglycerol--inositol 3-phosphatidyltransferase	B3KY94;O14735;O14735-3	B3KY94_HUMAN;CDIPT_HUMAN;CDIPT-3_HUMAN	140;116;71	_GSESHK[GlyGly (K)]M[Oxidation (M)]IDLSGNPVLR_.3;_GSESHK[GlyGly (K)]M[Oxidation (M)]IDLSGNPVLR_.4	_GSESHK[GlyGly (K): 100%]M[Oxidation (M): 100%]IDLSGNPVLR_	_GSESHK[GlyGly (K)]MIDLSGNPVLR_.3;_GSESHK[GlyGly (K)]MIDLSGNPVLR_.4
11.3141	10.6522	11.4123	10.8303	14.5823	14.8362	14.3854	14.4757	K	+	5.55793	3.51768	16.8749	CDK1	Cyclin-dependent kinase 1	P06493	CDK1_HUMAN	128	_DLK[GlyGly (K)]PQNLLIDDK_.3	_DLK[GlyGly (K): 100%]PQNLLIDDK_	_DLK[GlyGly (K)]PQNLLIDDK_.3
14.6595	15.1525	14.9215	14.409	16.2957	16.7576	16.2991	16.4897	K	+	3.872	1.6749	8.61873	CDK1	Cyclin-dependent kinase 1	P06493	CDK1_HUMAN	131	_PQNLLIDDK[GlyGly (K)]GTIK_.2;_PQNLLIDDK[GlyGly (K)]GTIK_.3	_PQNLLIDDK[GlyGly (K): 100%]GTIK_	_PQNLLIDDK[GlyGly (K)]GTIK_.2;_PQNLLIDDK[GlyGly (K)]GTIK_.3
11.9867	12.1342	12.4157	11.8493	13.7538	14.9693	14.1967	14.3064	K	+	3.6686	2.21005	7.92425	CDK1	Cyclin-dependent kinase 1	P06493	CDK1_HUMAN	201	_K[GlyGly (K)]PLFHGDSEIDQLFR_.4	_K[GlyGly (K): 100%]PLFHGDSEIDQLFR_	_K[GlyGly (K)]PLFHGDSEIDQLFR_.4
15.1007	15.1716	14.4009	14.2849	16.4995	17.5731	17.0065	17.1318	K	+	3.45392	2.3132	7.24328	CDK1	Cyclin-dependent kinase 1	P06493	CDK1_HUMAN	51	_EISLLK[GlyGly (K)]ELR_.2;_EISLLK[GlyGly (K)]ELR_.3	_EISLLK[GlyGly (K): 100%]ELR_	_EISLLK[GlyGly (K)]ELR_.2;_EISLLK[GlyGly (K)]ELR_.3
10.4242	10.8433	10.9109	11.0242	13.6241	14.0751	12.8137	11.9826	K	+	2.54262	2.32325	4.84482	CDK1	Cyclin-dependent kinase 1	P06493	CDK1_HUMAN	181	_YSTPVDIWSIGTIFAELATK[GlyGly (K)]K_.3	_YSTPVDIWSIGTIFAELATK[GlyGly (K): 100%]K_	_YSTPVDIWSIGTIFAELATK[GlyGly (K)]K_.3
9.89177	10.5289	10.7605	11.4076	11.9521	14.5905	14.1209	14.6954	K	+	2.37419	3.19253	4.47278	CDK1	Cyclin-dependent kinase 1	P06493	CDK1_HUMAN	140	_GTIK[GlyGly (K)]LADFGLAR_.3	_GTIK[GlyGly (K): 100%]LADFGLAR_	_GTIK[GlyGly (K)]LADFGLAR_.3
13.4592	13.7889	13.49	10.2912	15.4941	14.8128	14.3691	11.0466	K		0.400734	1.17335	0.910963	CDK17	Isoform of Q00537, Protein kinase domain-containing protein;Cyclin-dependent kinase 17;Isoform of Q00537, Isoform 2 of Cyclin-dependent kinase 17	F5H6Z0;Q00537;Q00537-2	F5H6Z0_HUMAN;CDK17_HUMAN;CDK17-2_HUMAN	427;480	_IHALPESVSIFSLK[GlyGly (K)]EIQLQK_.3;_IHALPESVSIFSLK[GlyGly (K)]EIQLQK_.4	_IHALPESVSIFSLK[GlyGly (K): 100%]EIQLQK_	_IHALPESVSIFSLK[GlyGly (K)]EIQLQK_.3;_IHALPESVSIFSLK[GlyGly (K)]EIQLQK_.4
13.1179	10.8902	15.0235	10.5695	12.3444	13.5659	11.363	14.6999	K		0.18247	0.593034	0.467045	CDK17	Isoform of Q00537, Protein kinase domain-containing protein;Cyclin-dependent kinase 17;Isoform of Q00537, Isoform 2 of Cyclin-dependent kinase 17	F5H6Z0;Q00537;Q00537-2	F5H6Z0_HUMAN;CDK17_HUMAN;CDK17-2_HUMAN	185;238	_EVSLLK[GlyGly (K)]DLK_.2;_EVSLLK[GlyGly (K)]DLK_.3	_EVSLLK[GlyGly (K): 100%]DLK_	_EVSLLK[GlyGly (K)]DLK_.2;_EVSLLK[GlyGly (K)]DLK_.3
10.2558	10.2673	10.8523	10.917	13.3485	14.1853	12.9427	14.0927	K	+	3.91933	3.06921	8.78771	CDK4	Cyclin-dependent kinase 4	P11802	CDK4_HUMAN	140	_DLK[GlyGly (K)]PENILVTSGGTVK_.3	_DLK[GlyGly (K): 100%]PENILVTSGGTVK_	_DLK[GlyGly (K)]PENILVTSGGTVK_.3
14.3312	14.9509	14.1909	14.0601	15.5269	16.0419	15.6119	15.4009	K	+	2.70901	1.26212	5.23153	CDK9	Cyclin-dependent kinase 9;Isoform of P50750, Isoform 2 of Cyclin-dependent kinase 9	P50750;P50750-2	CDK9_HUMAN;CDK9-2_HUMAN	285;402	_DPYALDLIDK[GlyGly (K)]LLVLDPAQR_.3	_DPYALDLIDK[GlyGly (K): 100%]LLVLDPAQR_	_DPYALDLIDK[GlyGly (K)]LLVLDPAQR_.3
15.227	16.1613	15.0132	11.0305	16.4679	14.6872	15.3587	15.9084	K		0.470853	1.24753	1.04057	CDKN1A	Cyclin-dependent kinase inhibitor 1	P38936	CDN1A_HUMAN	70	_GLGLPK[GlyGly (K)]LYLPTGPR_.3	_GLGLPK[GlyGly (K): 100%]LYLPTGPR_	_GLGLPK[GlyGly (K)]LYLPTGPR_.3
10.4346	10.5427	10.2218	11.9163	14.1587	14.3533	13.7791	10.8075	K	+	1.46338	2.4958	2.72519	CENPF	Centromere protein F	P49454	CENPF_HUMAN	933	_SNHLLEDSLK[GlyGly (K)]ELQLLSETLSLEK_.3;_SNHLLEDSLK[GlyGly (K)]ELQLLSETLSLEK_.4	_SNHLLEDSLK[GlyGly (K): 100%]ELQLLSETLSLEK_	_SNHLLEDSLK[GlyGly (K)]ELQLLSETLSLEK_.3;_SNHLLEDSLK[GlyGly (K)]ELQLLSETLSLEK_.4
13.6456	14.7982	14.3899	13.4675	15.9248	16.5303	15.4564	16.021	K	+	2.60408	1.90782	4.98535	CEP131	Isoform of Q9UPN4, Centrosomal protein of 131 kDa;Centrosomal protein of 131 kDa;Isoform of Q9UPN4, Isoform 2 of Centrosomal protein of 131 kDa;Isoform of Q9UPN4, Isoform 3 of Centrosomal protein of 131 kDa	I3L2J8;Q9UPN4;Q9UPN4-2;Q9UPN4-3	I3L2J8_HUMAN;CP131_HUMAN;CP131-2_HUMAN;CP131-3_HUMAN	508;505	_FGK[GlyGly (K)]LSAFPEPPEDGTLLSEAK_.3	_FGK[GlyGly (K): 100%]LSAFPEPPEDGTLLSEAK_	_FGK[GlyGly (K)]LSAFPEPPEDGTLLSEAK_.3
10.5366	10.1288	10.8659	8.96821	13.2643	13.7582	12.0958	13.1316	K	+	2.78848	2.93759	5.42346	CEP20	Isoform of Q96NB1, LisH domain-containing protein;Centrosomal protein 20	I3NI25;Q96NB1	I3NI25_HUMAN;CEP20_HUMAN	2	_[Acetyl (Protein N-term)]ATVAELK[GlyGly (K)]AVLK_.2	_ATVAELK[GlyGly (K): 100%]AVLK_	_ATVAELK[GlyGly (K)]AVLK_.2
12.307	12.7805	12.452	10.34	10.9171	11.7115	10.4275	12.4322	K		0.366323	-0.597809	-0.84559	CEP250	Centrosome-associated protein CEP250;Isoform of Q9BV73, Isoform 2 of Centrosome-associated protein CEP250	Q9BV73;Q9BV73-2	CP250_HUMAN;CP250-2_HUMAN	242	_EPAQLLLLLAK[GlyGly (K)]TQELEK_.3	_EPAQLLLLLAK[GlyGly (K): 100%]TQELEK_	_EPAQLLLLLAK[GlyGly (K)]TQELEK_.3
10.1141	10.063	10.946	9.93923	15.0194	14.1965	14.6129	13.8782	K	+	4.75466	4.16117	12.3009	CERS2	Ceramide synthase 2	Q96G23	CERS2_HUMAN	78	_APPNATLEHFYLTSGK[GlyGly (K)]QPK_.4	_APPNATLEHFYLTSGK[GlyGly (K): 100%]QPK_	_APPNATLEHFYLTSGK[GlyGly (K)]QPK_.4
14.1814	14.1752	13.7553	13.342	14.7292	14.801	14.084	15.0293	K	+	1.50521	0.797423	2.79802	CETN2	Centrin-2	P41208	CETN2_HUMAN	121	_ISFK[GlyGly (K)]NLK_.2	_ISFK[GlyGly (K): 100%]NLK_	_ISFK[GlyGly (K)]NLK_.2
15.6473	16.0843	15.7201	15.7205	15.2148	15.8283	15.0762	15.1581	K		1.26689	-0.473697	-2.38915	CETN2	Centrin-2	P41208	CETN2_HUMAN	112	_LFDDDETGK[GlyGly (K)]ISFK_.3	_LFDDDETGK[GlyGly (K): 100%]ISFK_	_LFDDDETGK[GlyGly (K)]ISFK_.3
11.5505	12.6849	12.9539	12.3097	11.795	11.9046	11.9135	12.1039	K		0.693234	-0.445495	-1.43	CETN2	Centrin-2	P41208	CETN2_HUMAN	101	_DTK[GlyGly (K)]EEILK_.2	_DTK[GlyGly (K): 100%]EEILK_	_DTK[GlyGly (K)]EEILK_.2
12.1449	12.822	13.0975	10.3232	11.2431	12.0572	10.5518	12.4868	K		0.280307	-0.512186	-0.675646	CETN2	Centrin-2	P41208	CETN2_HUMAN	109	_AFK[GlyGly (K)]LFDDDETGK_.3	_AFK[GlyGly (K): 100%]LFDDDETGK_	_AFK[GlyGly (K)]LFDDDETGK_.3
13.7412	11.5463	13.344	10.1713	12.8795	13.0485	10.8089	11.8153	K		0.0218208	-0.0626547	-0.0640683	CETN2	Centrin-2	P41208	CETN2_HUMAN	35	_EAFDLFDADGTGTIDVK[GlyGly (K)]ELK_.3	_EAFDLFDADGTGTIDVK[GlyGly (K): 100%]ELK_	_EAFDLFDADGTGTIDVK[GlyGly (K)]ELK_.3
13.6366	13.6661	13.8653	13.3869	15.2071	15.4061	15.1477	15.3005	K	+	5.14781	1.62662	14.3684	CFAP36	Isoform of Q96G28, Cilia- and flagella-associated protein 36;Cilia- and flagella-associated protein 36;Isoform of Q96G28, Isoform 2 of Cilia- and flagella-associated protein 36	B5MC35;B5MCA1;B5MD16;Q96G28;Q96G28-2	B5MC35_HUMAN;B5MCA1_HUMAN;B5MD16_HUMAN;CFA36_HUMAN;CFA36-2_HUMAN	59;84	_ELVEK[GlyGly (K)]LLEGYLK_.2;_ELVEK[GlyGly (K)]LLEGYLK_.3	_ELVEK[GlyGly (K): 100%]LLEGYLK_	_ELVEK[GlyGly (K)]LLEGYLK_.2;_ELVEK[GlyGly (K)]LLEGYLK_.3
16.8187	17.3494	16.9413	17.348	18.4347	18.3303	18.6101	18.2657	K	+	3.77025	1.29586	8.26506	CFL1	Cofilin-1	P23528	COF1_HUMAN	97;96	_EDLVFIFWAPESAPLK[GlyGly (K)]SK_.3;_KEDLVFIFWAPESAPLK[GlyGly (K)]SK_.3;_KEDLVFIFWAPESAPLK[GlyGly (K)]SK_.4	_EDLVFIFWAPESAPLK[GlyGly (K): 100%]SK_;_K[GlyGly (K): 0%]EDLVFIFWAPESAPLK[GlyGly (K): 100%]SK_;_K[GlyGly (K): 5.5%]EDLVFIFWAPESAPLK[GlyGly (K): 94.5%]SK_;_K[GlyGly (K): 0%]EDLVFIFWAPESAPLK[GlyGly (K): 100%]SK_	_EDLVFIFWAPESAPLK[GlyGly (K)]SK_.3;_KEDLVFIFWAPESAPLK[GlyGly (K)]SK_.3;_KEDLVFIFWAPESAPLK[GlyGly (K)]SK_.4
15.6951	16.8082	15.8871	15.8057	17.7536	17.7434	17.7728	17.3881	K	+	2.99053	1.61542	5.93406	CFL1	Cofilin-1	P23528	COF1_HUMAN	2	_[Acetyl (Protein N-term)]ASGVAVSDGVIK[GlyGly (K)]VFNDM[Oxidation (M)]K_.2;_[Acetyl (Protein N-term)]ASGVAVSDGVIK[GlyGly (K)]VFNDM[Oxidation (M)]K_.3	_ASGVAVSDGVIK[GlyGly (K): 100%]VFNDM[Oxidation (M): 100%]K_	_ASGVAVSDGVIK[GlyGly (K)]VFNDMK_.2;_ASGVAVSDGVIK[GlyGly (K)]VFNDMK_.3
14.6558	14.7076	14.3393	14.2571	15.0891	15.2386	15.829	15.4514	K	+	2.45652	0.912083	4.65231	CFL1	Cofilin-1	P23528	COF1_HUMAN	153	_LGGSAVISLEGK[GlyGly (K)]PL_.2	_LGGSAVISLEGK[GlyGly (K): 100%]PL_	_LGGSAVISLEGK[GlyGly (K)]PL_.2
15.2985	16.3676	15.9581	15.9674	16.7338	17.1163	16.6872	16.6534	K	+	1.97338	0.899785	3.65583	CFL1	Cofilin-1	P23528	COF1_HUMAN	54	_EILVGDVGQTVDDPYATFVK[GlyGly (K)]M[Oxidation (M)]LPDK_.3	_EILVGDVGQTVDDPYATFVK[GlyGly (K): 100%]M[Oxidation (M): 100%]LPDK_	_EILVGDVGQTVDDPYATFVK[GlyGly (K)]MLPDK_.3
16.2597	17.0234	16.7755	16.2557	17.0966	17.5695	17.1761	17.2465	K	+	1.71836	0.693634	3.1779	CFL1	Cofilin-1	P23528	COF1_HUMAN	82	_YALYDATYETK[GlyGly (K)]ESK_.2;_YALYDATYETK[GlyGly (K)]ESK_.3	_YALYDATYETK[GlyGly (K): 100%]ESK_	_YALYDATYETK[GlyGly (K)]ESK_.2;_YALYDATYETK[GlyGly (K)]ESK_.3
12.705	13.6568	13.3249	12.212	13.6333	14.1576	14.2362	14.2771	K	+	1.67741	1.10135	3.10366	CFL1	Cofilin-1	P23528	COF1_HUMAN	22	_K[GlyGly (K)]SSTPEEVK_.2	_K[GlyGly (K): 100%]SSTPEEVK_	_K[GlyGly (K)]SSTPEEVK_.2
13.5914	15.1509	14.9108	14.5981	16.3342	15.5047	15.7867	15.372	K	+	1.58469	1.18661	2.93785	CFL1	Cofilin-1	P23528	COF1_HUMAN	46	_NIILEEGK[GlyGly (K)]EILVGDVGQTVDDPYATFVK_.3	_NIILEEGK[GlyGly (K): 100%]EILVGDVGQTVDDPYATFVK_	_NIILEEGK[GlyGly (K)]EILVGDVGQTVDDPYATFVK_.3
11.0302	11.1987	10.8024	9.38878	10.5665	10.9129	11.1213	11.8342	K		0.461089	0.503682	1.02278	CFL1	Cofilin-1	P23528	COF1_HUMAN	128	_LTGIK[GlyGly (K)]HELQANC[Carbamidomethyl (C)]YEEVK_.3	_LTGIK[GlyGly (K): 100%]HELQANC[Carbamidomethyl (C): 100%]YEEVK_	_LTGIK[GlyGly (K)]HELQANCYEEVK_.3
15.9209	16.7537	16.4791	15.9535	16.1054	16.2765	15.629	16.0929	K		0.45778	-0.250873	-1.01673	CFL1	Cofilin-1	P23528	COF1_HUMAN	45	_K[GlyGly (K)]NIILEEGK_.2;_K[GlyGly (K)]NIILEEGK_.3	_K[GlyGly (K): 100%]NIILEEGK_	_K[GlyGly (K)]NIILEEGK_.2;_K[GlyGly (K)]NIILEEGK_.3
14.8181	15.5046	15.0937	14.8843	15.0632	15.2711	15.0176	14.1799	K		0.278376	-0.192236	-0.671706	CFL1	Cofilin-1	P23528	COF1_HUMAN	96	_K[GlyGly (K)]EDLVFIFWAPESAPLK_.3	_K[GlyGly (K): 100%]EDLVFIFWAPESAPLK_	_K[GlyGly (K)]EDLVFIFWAPESAPLK_.3
10.0778	10.2815	11.1338	10.3178	10.7664	12.2447	14.2279	13.5276	K	+	1.51212	2.23892	2.8101	CHD1	Chromodomain-helicase-DNA-binding protein 1;Isoform of O14646, Isoform 2 of Chromodomain-helicase-DNA-binding protein 1	O14646;O14646-2	CHD1_HUMAN;CHD1-2_HUMAN	963	_EELSAILK[GlyGly (K)]FGAEELFK_.3	_EELSAILK[GlyGly (K): 100%]FGAEELFK_	_EELSAILK[GlyGly (K)]FGAEELFK_.3
13.9512	14.2058	13.8711	13.7982	11.1922	13.8395	10.6499	11.741	K	+	1.6122	-2.1009	-2.98673	CHIC2	Isoform of Q9UKJ5, Cysteine-rich hydrophobic domain-containing protein 2 (Fragment);Cysteine-rich hydrophobic domain-containing protein 2	H0Y8H1;Q9UKJ5	H0Y8H1_HUMAN;CHIC2_HUMAN	17	_ALEEQLLK[GlyGly (K)]YSPDPVVVR_.3	_ALEEQLLK[GlyGly (K): 100%]YSPDPVVVR_	_ALEEQLLK[GlyGly (K)]YSPDPVVVR_.3
17.0004	17.7623	17.1271	17.1793	17.2003	18.0105	16.8776	17.3016	K		0.10061	0.0802102	0.274081	CHIC2	Isoform of Q9UKJ5, Cysteine-rich hydrophobic domain-containing protein 2 (Fragment);Cysteine-rich hydrophobic domain-containing protein 2	H0Y8H1;Q9UKJ5	H0Y8H1_HUMAN;CHIC2_HUMAN	86;114	_SIEK[GlyGly (K)]LLEWENNR_.2;_SIEK[GlyGly (K)]LLEWENNR_.3	_SIEK[GlyGly (K): 100%]LLEWENNR_	_SIEK[GlyGly (K)]LLEWENNR_.2;_SIEK[GlyGly (K)]LLEWENNR_.3
9.96831	11.2417	11.2767	11.5795	10.9922	13.2673	13.3556	12.8313	K		1.28854	1.59504	2.42576	CHPF	Chondroitin sulfate synthase 2;Isoform of Q8IZ52, Isoform 3 of Chondroitin sulfate synthase 2	Q8IZ52;Q8IZ52-4	CHSS2_HUMAN;CHSS2-4_HUMAN	557;395	_VAHADVFAPVK[GlyGly (K)]AHVAELER_.4	_VAHADVFAPVK[GlyGly (K): 100%]AHVAELER_	_VAHADVFAPVK[GlyGly (K)]AHVAELER_.4
13.7886	14.6372	14.3993	14.1509	11.1954	14.6975	15.4046	15.5957	K		0.00663916	-0.0206831	-0.0198208	CHRAC1	Chromatin accessibility complex protein 1	Q9NRG0	CHRC1_HUMAN	2	_[Acetyl (Protein N-term)]ADVVVGK[GlyGly (K)]DK_.2	_ADVVVGK[GlyGly (K): 100%]DK_	_ADVVVGK[GlyGly (K)]DK_.2
10.2215	13.0203	11.0888	10.5973	13.9563	15.4086	15.3958	14.794	K	+	2.67494	3.65671	5.1507	CHRNA9	Neuronal acetylcholine receptor subunit alpha-9	Q9UGM1	ACHA9_HUMAN	373	_VYSK[GlyGly (K)]LPESNLK_.2;_VYSK[GlyGly (K)]LPESNLK_.3	_VYSK[GlyGly (K): 100%]LPESNLK_	_VYSK[GlyGly (K)]LPESNLK_.2;_VYSK[GlyGly (K)]LPESNLK_.3
10.8948	11.1226	9.4359	10.6363	13.6448	14.786	14.3637	12.9806	K	+	3.10942	3.42136	6.25068	CHTOP	Chromatin target of PRMT1 protein;Isoform of Q9Y3Y2, Isoform 2 of Chromatin target of PRMT1 protein;Isoform of Q9Y3Y2, Isoform 3 of Chromatin target of PRMT1 protein;Isoform of Q9Y3Y2, FoP_duplication domain-containing protein	Q9Y3Y2;Q9Y3Y2-3;Q9Y3Y2-4;X6R700	CHTOP_HUMAN;CHTOP-3_HUMAN;CHTOP-4_HUMAN;X6R700_HUMAN	209;210;163;184	_PVLTK[GlyGly (K)]EQLDNQLDAYM[Oxidation (M)]SK_.3	_PVLTK[GlyGly (K): 100%]EQLDNQLDAYM[Oxidation (M): 100%]SK_	_PVLTK[GlyGly (K)]EQLDNQLDAYMSK_.3
13.8836	14.5354	14.1965	13.7498	15.5873	15.8387	15.3777	15.6025	K	+	3.56651	1.51023	7.59403	CIB1	Calcium and integrin-binding protein 1	Q99828	CIB1_HUMAN	51	_AQVPFEQILSLPELK[GlyGly (K)]ANPFK_.3	_AQVPFEQILSLPELK[GlyGly (K): 100%]ANPFK_	_AQVPFEQILSLPELK[GlyGly (K)]ANPFK_.3
10.5424	10.9187	12.0842	9.94768	12.6903	14.4917	13.889	13.8122	K	+	2.54722	2.84754	4.85524	CIP2A	Isoform of Q8TCG1, Protein CIP2A;Protein CIP2A	A0A087X211;Q8TCG1	A0A087X211_HUMAN;CIP2A_HUMAN	641;640	_LQDLLETK[GlyGly (K)]ALALAQADR_.3	_LQDLLETK[GlyGly (K): 100%]ALALAQADR_	_LQDLLETK[GlyGly (K)]ALALAQADR_.3
11.8082	10.8764	10.3608	10.5427	11.1329	11.612	10.9983	12.2027	K		0.674018	0.589466	1.39724	CKAP4	Cytoskeleton-associated protein 4	Q07065	CKAP4_HUMAN	347	_LALQALTEK[GlyGly (K)]LLR_.3	_LALQALTEK[GlyGly (K): 100%]LLR_	_LALQALTEK[GlyGly (K)]LLR_.3
10.6321	10.3002	9.69778	10.9144	16.9909	16.9472	16.2214	16.0091	K	+	5.57709	6.15605	17.0018	CKB	Creatine kinase B-type	P12277	KCRB_HUMAN	153	_AIEK[GlyGly (K)]LAVEALSSLDGDLAGR_.2;_AIEK[GlyGly (K)]LAVEALSSLDGDLAGR_.3	_AIEK[GlyGly (K): 100%]LAVEALSSLDGDLAGR_	_AIEK[GlyGly (K)]LAVEALSSLDGDLAGR_.2;_AIEK[GlyGly (K)]LAVEALSSLDGDLAGR_.3
10.4342	10.141	10.5565	10.8219	13.267	13.7984	12.1541	12.5424	K	+	3.10188	2.4521	6.23024	CKB	Creatine kinase B-type	P12277	KCRB_HUMAN	102	_PSDEHK[GlyGly (K)]TDLNPDNLQGGDDLDPNYVLSSR_.4	_PSDEHK[GlyGly (K): 100%]TDLNPDNLQGGDDLDPNYVLSSR_	_PSDEHK[GlyGly (K)]TDLNPDNLQGGDDLDPNYVLSSR_.4
10.504	11.1509	10.5832	9.82925	11.5204	9.38552	13.9402	11.9956	K		0.574907	1.19358	1.226	CLCN7	H(+)/Cl(-) exchange transporter 7;Isoform of P51798, Isoform 2 of H(+)/Cl(-) exchange transporter 7	P51798;P51798-2	CLCN7_HUMAN;CLCN7-2_HUMAN	82;58	_EIPHNEK[GlyGly (K)]LLSLK_.3	_EIPHNEK[GlyGly (K): 100%]LLSLK_	_EIPHNEK[GlyGly (K)]LLSLK_.3
13.8863	14.5309	13.9715	13.9156	13.1862	12.3495	10.5911	12.3338	K	+	1.87124	-1.96093	-3.46099	CLDN1	Claudin-1	O95832	CLD1_HUMAN	202	_PAPSSGK[GlyGly (K)]DYV_.2	_PAPSSGK[GlyGly (K): 100%]DYV_	_PAPSSGK[GlyGly (K)]DYV_.2
15.6087	16.2372	15.8292	15.423	11.7553	12.4549	11.188	11.715	K	+	4.845	-3.99623	-12.7495	CLDN11	Claudin-11	O75508	CLD11_HUMAN	190	_FYYTAGSSSPTHAK[GlyGly (K)]SAHV_.3;_FYYTAGSSSPTHAK[GlyGly (K)]SAHV_.4	_FYYTAGSSSPTHAK[GlyGly (K): 100%]SAHV_	_FYYTAGSSSPTHAK[GlyGly (K)]SAHV_.3;_FYYTAGSSSPTHAK[GlyGly (K)]SAHV_.4
14.979	14.9502	15.0395	15.679	10.9948	16.0068	16.8473	16.0194	K		0.0506366	-0.194852	-0.144357	CLIC4	Chloride intracellular channel protein 4	Q9Y696	CLIC4_HUMAN	195	_LHIVK[GlyGly (K)]VVAK_.2;_LHIVK[GlyGly (K)]VVAK_.3	_LHIVK[GlyGly (K): 100%]VVAK_	_LHIVK[GlyGly (K)]VVAK_.2;_LHIVK[GlyGly (K)]VVAK_.3
14.1939	14.4683	14.1366	13.5534	17.8866	18.4005	18.2479	17.9388	K	+	5.67175	4.0304	17.6419	CLINT1	Isoform of Q14677, Isoform 3 of Clathrin interactor 1	Q14677-3	EPN4-3_HUMAN	201	_LGELSDK[GlyGly (K)]IGSTIDDTISK_.2;_LGELSDK[GlyGly (K)]IGSTIDDTISK_.3	_LGELSDK[GlyGly (K): 100%]IGSTIDDTISK_	_LGELSDK[GlyGly (K)]IGSTIDDTISK_.2;_LGELSDK[GlyGly (K)]IGSTIDDTISK_.3
9.74047	11.318	11.3403	11.1488	17.1398	17.1826	17.5045	17.3752	K	+	5.46697	6.41364	16.2852	CLINT1	Isoform of Q14677, Isoform 3 of Clathrin interactor 1	Q14677-3	EPN4-3_HUMAN	191	_NK[GlyGly (K)]SAFPFSDK_.2;_NK[GlyGly (K)]SAFPFSDK_.3	_NK[GlyGly (K): 100%]SAFPFSDK_	_NK[GlyGly (K)]SAFPFSDK_.2;_NK[GlyGly (K)]SAFPFSDK_.3
13.7987	14.6532	14.3963	13.8084	18.2179	19.1365	18.6903	18.6268	K	+	5.38653	4.50374	15.7802	CLINT1	Isoform of Q14677, Isoform 3 of Clathrin interactor 1	Q14677-3	EPN4-3_HUMAN	193	_SAFPFSDK[GlyGly (K)]LGELSDK_.2;_SAFPFSDK[GlyGly (K)]LGELSDK_.3	_SAFPFSDK[GlyGly (K): 100%]LGELSDK_	_SAFPFSDK[GlyGly (K)]LGELSDK_.2;_SAFPFSDK[GlyGly (K)]LGELSDK_.3
12.601	12.2736	13.1755	11.7706	16.9725	17.9015	17.9152	17.4861	K	+	5.05526	5.11366	13.854	CLINT1	Isoform of Q14677, Isoform 3 of Clathrin interactor 1	Q14677-3	EPN4-3_HUMAN	208	_IGSTIDDTISK[GlyGly (K)]FR_.2;_IGSTIDDTISK[GlyGly (K)]FR_.3	_IGSTIDDTISK[GlyGly (K): 100%]FR_	_IGSTIDDTISK[GlyGly (K)]FR_.2;_IGSTIDDTISK[GlyGly (K)]FR_.3
10.0951	10.9821	10.4826	10.1382	12.8408	14.3017	13.736	13.3014	K	+	3.79993	3.12044	8.36693	CLINT1	Isoform of Q14677, Isoform 3 of Clathrin interactor 1	Q14677-3	EPN4-3_HUMAN	132	_VK[GlyGly (K)]ELVEFAQDDDR_.2	_VK[GlyGly (K): 100%]ELVEFAQDDDR_	_VK[GlyGly (K)]ELVEFAQDDDR_.2
10.3675	9.97726	8.90156	9.58069	13.5045	13.9449	12.7293	12.7714	K	+	3.75311	3.53077	8.20674	CLINT1	Isoform of Q14677, Isoform 3 of Clathrin interactor 1	Q14677-3	EPN4-3_HUMAN	9	_ELVDK[GlyGly (K)]ATNVVM[Oxidation (M)]NYSEIESK_.3	_ELVDK[GlyGly (K): 100%]ATNVVM[Oxidation (M): 100%]NYSEIESK_	_ELVDK[GlyGly (K)]ATNVVMNYSEIESK_.3
11.9215	12.6668	13.189	11.1624	11.2543	14.4131	14.05	14.4763	K		0.721945	1.3135	1.47873	CLIP2	CAP-Gly domain-containing linker protein 2;Isoform of Q9UDT6, Isoform 2 of CAP-Gly domain-containing linker protein 2	Q9UDT6;Q9UDT6-2	CLIP2_HUMAN;CLIP2-2_HUMAN	288	_IGFPSTSPAK[GlyGly (K)]AK_.3	_IGFPSTSPAK[GlyGly (K): 100%]AK_	_IGFPSTSPAK[GlyGly (K)]AK_.3
11.3166	12.0643	12.0462	10.3096	12.2126	13.4502	12.9695	12.6633	K	+	1.53209	1.3897	2.84508	CLPTM1	Cleft lip and palate transmembrane protein 1	O96005	CLPT1_HUMAN	459	_DK[GlyGly (K)]STYIESSTK_.2	_DK[GlyGly (K): 100%]STYIESSTK_	_DK[GlyGly (K)]STYIESSTK_.2
11.5436	12.5869	9.99805	10.9003	15.044	15.7143	15.1101	15.3411	K	+	3.42419	4.04518	7.15291	CLPTM1L	Cleft lip and palate transmembrane protein 1-like protein;Isoform of Q96KA5, Isoform 2 of Cleft lip and palate transmembrane protein 1-like protein	Q96KA5;Q96KA5-2	CLP1L_HUMAN;CLP1L-2_HUMAN	231	_STTELPLTVSYDK[GlyGly (K)]VSLGR_.2;_STTELPLTVSYDK[GlyGly (K)]VSLGR_.3	_STTELPLTVSYDK[GlyGly (K): 100%]VSLGR_	_STTELPLTVSYDK[GlyGly (K)]VSLGR_.2;_STTELPLTVSYDK[GlyGly (K)]VSLGR_.3
10.5201	10.5238	9.33604	10.1214	10.8814	13.9056	14.8894	15.0116	K	+	1.91214	3.54666	3.53842	CLPTM1L	Cleft lip and palate transmembrane protein 1-like protein;Isoform of Q96KA5, Isoform 2 of Cleft lip and palate transmembrane protein 1-like protein	Q96KA5;Q96KA5-2	CLP1L_HUMAN;CLP1L-2_HUMAN	520;484	_VNEFGESYEEK[GlyGly (K)]ATR_.3	_VNEFGESYEEK[GlyGly (K): 100%]ATR_	_VNEFGESYEEK[GlyGly (K)]ATR_.3
11.278	9.82902	9.75427	10.7532	10.8376	15.3869	10.9861	13.9199	K		1.0433	2.37901	2.01511	CLPTM1L	Cleft lip and palate transmembrane protein 1-like protein;Isoform of Q96KA5, Isoform 2 of Cleft lip and palate transmembrane protein 1-like protein	Q96KA5;Q96KA5-2	CLP1L_HUMAN;CLP1L-2_HUMAN	458;422	_LK[GlyGly (K)]SVAHLPWK_.3	_LK[GlyGly (K): 100%]SVAHLPWK_	_LK[GlyGly (K)]SVAHLPWK_.3
13.7829	14.5044	13.731	13.3743	13.4447	13.8684	13.7724	14.0355	K		0.0925656	-0.0679233	-0.253909	CLTA	Isoform of P09496, Isoform Non-brain of Clathrin light chain A	P09496-2	CLCA-2_HUMAN	206	_SVLISLK[GlyGly (K)]QAPLVH_.3	_SVLISLK[GlyGly (K): 100%]QAPLVH_	_SVLISLK[GlyGly (K)]QAPLVH_.3
12.9573	13.0627	13.4255	12.8432	15.8155	16.4463	15.4684	16.1489	K	+	4.64799	2.89763	11.79	CLTC	Isoform of Q00610, Clathrin heavy chain;Clathrin heavy chain 1;Isoform of Q00610, Isoform 2 of Clathrin heavy chain 1	A0A087WVQ6;Q00610;Q00610-2	A0A087WVQ6_HUMAN;CLH1_HUMAN;CLH1-2_HUMAN	1609;1605	_EYLTK[GlyGly (K)]VDK_.2	_EYLTK[GlyGly (K): 100%]VDK_	_EYLTK[GlyGly (K)]VDK_.2
11.9492	12.7147	12.8344	12.2759	13.5744	14.783	13.9277	14.2387	K	+	2.67607	1.68741	5.15337	CLTC	Isoform of Q00610, Clathrin heavy chain;Clathrin heavy chain 1;Isoform of Q00610, Isoform 2 of Clathrin heavy chain 1	A0A087WVQ6;Q00610;Q00610-2	A0A087WVQ6_HUMAN;CLH1_HUMAN;CLH1-2_HUMAN	1614;1610	_VDK[GlyGly (K)]LDASESLR_.3	_VDK[GlyGly (K): 100%]LDASESLR_	_VDK[GlyGly (K)]LDASESLR_.3
14.8371	14.7722	14.8996	14.4656	14.1215	14.4666	14.1163	14.0991	K	+	2.21936	-0.542779	-4.14653	CLTC	Isoform of Q00610, Clathrin heavy chain;Clathrin heavy chain 1;Isoform of Q00610, Isoform 2 of Clathrin heavy chain 1	A0A087WVQ6;Q00610;Q00610-2	A0A087WVQ6_HUMAN;CLH1_HUMAN;CLH1-2_HUMAN	511;507	_K[GlyGly (K)]VGYTPDWIFLLR_.3	_K[GlyGly (K): 100%]VGYTPDWIFLLR_	_K[GlyGly (K)]VGYTPDWIFLLR_.3
12.126	12.5434	11.5758	10.7364	12.2323	12.8635	12.1466	12.1188	K		0.669295	0.594892	1.38917	CLTC	Isoform of Q00610, Clathrin heavy chain;Clathrin heavy chain 1;Isoform of Q00610, Isoform 2 of Clathrin heavy chain 1	A0A087WVQ6;Q00610;Q00610-2	A0A087WVQ6_HUMAN;CLH1_HUMAN;CLH1-2_HUMAN	859;855	_LK[GlyGly (K)]LLLPWLEAR_.3	_LK[GlyGly (K): 100%]LLLPWLEAR_	_LK[GlyGly (K)]LLLPWLEAR_.3
10.336	13.4632	14.2644	14.6228	14.1601	15.3937	14.0071	14.9148	K		0.679717	1.44733	1.40697	CLUH	Isoform of O75153, Clustered mitochondria protein homolog	A0A494C0R8;I3L2B0	A0A494C0R8_HUMAN;I3L2B0_HUMAN	1291;1240	_DLENLK[GlyGly (K)]AEVAR_.3	_DLENLK[GlyGly (K): 100%]AEVAR_	_DLENLK[GlyGly (K)]AEVAR_.3
9.79815	10.4217	10.585	10.4596	10.2894	13.3688	12.3327	12.9808	K	+	1.4621	1.92685	2.72297	CMPK1	UMP-CMP kinase;Isoform of P30085, Isoform 3 of UMP-CMP kinase	P30085;P30085-3	KCY_HUMAN;KCY-3_HUMAN	59;91	_EGK[GlyGly (K)]IVPVEITISLLK_.3	_EGK[GlyGly (K): 100%]IVPVEITISLLK_	_EGK[GlyGly (K)]IVPVEITISLLK_.3
12.8491	13.7688	13.5744	11.5942	11.1459	13.4583	9.64333	13.6645	K		0.391736	-0.968627	-0.893993	CMPK1	UMP-CMP kinase;Isoform of P30085, Isoform 3 of UMP-CMP kinase	P30085;P30085-3	KCY_HUMAN;KCY-3_HUMAN	43;75	_K[GlyGly (K)]NPDSQYGELIEK_.3	_K[GlyGly (K): 100%]NPDSQYGELIEK_	_K[GlyGly (K)]NPDSQYGELIEK_.3
10.4418	10.5931	10.9793	10.4559	12.5731	13.6353	13.1036	12.7034	K	+	3.93603	2.38632	8.848	CNNM2	Metal transporter CNNM2;Isoform of Q9H8M5, Isoform 2 of Metal transporter CNNM2;Isoform of Q9H8M5, Isoform 3 of Metal transporter CNNM2	Q9H8M5;Q9H8M5-2;Q9H8M5-3	CNNM2_HUMAN;CNNM2-2_HUMAN;CNNM2-3_HUMAN	420	_VTDPYNDLVK[GlyGly (K)]EELNIIQGALELR_.3	_VTDPYNDLVK[GlyGly (K): 100%]EELNIIQGALELR_	_VTDPYNDLVK[GlyGly (K)]EELNIIQGALELR_.3
11.079	9.91791	10.0268	10.4826	12.0799	12.9702	10.6127	12.0347	K	+	1.50179	1.54779	2.79204	CNOT8	Isoform of Q9UFF9, Poly(A)-specific ribonuclease;Isoform of Q9UFF9, Poly(A)-specific ribonuclease (Fragment);CCR4-NOT transcription complex subunit 8;Isoform of Q9UFF9, Isoform 2 of CCR4-NOT transcription complex subunit 8;Isoform of Q9UFF9, Isoform 3 of CCR4-NOT transcription complex subunit 8	B7Z9U0;E5RIL2;Q9UFF9;Q9UFF9-2;Q9UFF9-3	B7Z9U0_HUMAN;E5RIL2_HUMAN;CNOT8_HUMAN;CNOT8-2_HUMAN;CNOT8-3_HUMAN	40;150;204;98	_NLK[GlyGly (K)]GGLQEVADQLDLQR_.3	_NLK[GlyGly (K): 100%]GGLQEVADQLDLQR_	_NLK[GlyGly (K)]GGLQEVADQLDLQR_.3
12.4975	9.71766	12.911	12.4208	15.7092	16.8603	15.7896	16.4453	K	+	2.82963	4.31432	5.52474	CNP	2',3'-cyclic-nucleotide 3'-phosphodiesterase;Isoform of P09543, Isoform CNPI of 2',3'-cyclic-nucleotide 3'-phosphodiesterase	P09543;P09543-2	CN37_HUMAN;CN37-2_HUMAN	205;185	_AGQVFLEELGNHK[GlyGly (K)]AFK_.3;_AGQVFLEELGNHK[GlyGly (K)]AFK_.4	_AGQVFLEELGNHK[GlyGly (K): 100%]AFK_	_AGQVFLEELGNHK[GlyGly (K)]AFK_.3;_AGQVFLEELGNHK[GlyGly (K)]AFK_.4
11.5989	11.1147	9.49347	10.3322	14.3973	15.071	14.1525	14.9908	K	+	3.64033	4.01807	7.83163	COA1	Cytochrome c oxidase assembly factor 1 homolog	Q9GZY4	COA1_HUMAN	79	_ENFVDIVDAK[GlyGly (K)]LK_.3	_ENFVDIVDAK[GlyGly (K): 100%]LK_	_ENFVDIVDAK[GlyGly (K)]LK_.3
10.0676	9.79511	11.3194	10.6908	11.7619	12.6037	12.8622	12.2095	K	+	2.40654	1.89113	4.54281	COL7A1	Collagen alpha-1(VII) chain;Isoform of Q02388, Isoform 2 of Collagen alpha-1(VII) chain	Q02388;Q02388-2	CO7A1_HUMAN;CO7A1-2_HUMAN	170	_LFAVGIK[GlyGly (K)]NADPEELK_.3	_LFAVGIK[GlyGly (K): 100%]NADPEELK_	_LFAVGIK[GlyGly (K)]NADPEELK_.3
10.4956	10.4462	10.2339	10.6662	12.6719	13.7184	12.8127	12.8694	K	+	4.26164	2.55761	10.0992	COMMD4	COMM domain-containing protein 4	Q9H0A8	COMD4_HUMAN	40	_ELLGQGIDYEK[GlyGly (K)]ILK_.3	_ELLGQGIDYEK[GlyGly (K): 100%]ILK_	_ELLGQGIDYEK[GlyGly (K)]ILK_.3
10.8014	15.6748	15.206	10.9354	17.358	14.0353	11.8632	13.9571	K		0.272081	1.149	0.658816	COMMD4	COMM domain-containing protein 4	Q9H0A8	COMD4_HUMAN	54	_LTADAK[GlyGly (K)]FESGDVK_.2;_LTADAK[GlyGly (K)]FESGDVK_.3	_LTADAK[GlyGly (K): 100%]FESGDVK_	_LTADAK[GlyGly (K)]FESGDVK_.2;_LTADAK[GlyGly (K)]FESGDVK_.3
10.1137	10.6285	11.4856	9.68144	12.6126	12.5976	13.5027	12.7165	K	+	2.7611	2.37999	5.35679	COMMD9	COMM domain-containing protein 9	Q9P000	COMD9_HUMAN	2	_[Acetyl (Protein N-term)]AALTAEHFAALQSLLK[GlyGly (K)]ASSK_.3	_AALTAEHFAALQSLLK[GlyGly (K): 100%]ASSK_	_AALTAEHFAALQSLLK[GlyGly (K)]ASSK_.3
10.8598	11.2231	10.7202	10.1758	15.5766	16.1789	15.7386	15.7576	K	+	6.00353	5.06819	20.0754	COPA	Coatomer subunit alpha;Isoform of P53621, Isoform 2 of Coatomer subunit alpha	P53621;P53621-2	COPA_HUMAN;COPA-2_HUMAN	589;598	_VLTIDPTEFK[GlyGly (K)]FK_.3	_VLTIDPTEFK[GlyGly (K): 100%]FK_	_VLTIDPTEFK[GlyGly (K)]FK_.3
12.5693	13.6464	13.1281	11.1433	11.393	11.6148	11.0611	11.6603	K		1.11625	-1.18948	-2.13653	COPA	Coatomer subunit alpha;Isoform of P53621, Isoform 2 of Coatomer subunit alpha	P53621;P53621-2	COPA_HUMAN;COPA-2_HUMAN	439	_NLK[GlyGly (K)]NEITK_.2	_NLK[GlyGly (K): 100%]NEITK_	_NLK[GlyGly (K)]NEITK_.2
9.51512	10.9741	10.0636	10.0967	10.589	13.3167	14.5624	13.4051	K	+	1.69534	2.8059	3.13609	COPB1	Coatomer subunit beta	P53618	COPB_HUMAN	704	_EAADPLASK[GlyGly (K)]LNK_.2;_EAADPLASK[GlyGly (K)]LNK_.3	_EAADPLASK[GlyGly (K): 100%]LNK_	_EAADPLASK[GlyGly (K)]LNK_.2;_EAADPLASK[GlyGly (K)]LNK_.3
9.50316	10.9445	10.3555	9.29029	10.2741	12.2247	11.5939	11.4802	K	+	1.30146	1.36985	2.44764	COPB1	Coatomer subunit beta	P53618	COPB_HUMAN	28	_NDLEK[GlyGly (K)]GDVK_.2	_NDLEK[GlyGly (K): 100%]GDVK_	_NDLEK[GlyGly (K)]GDVK_.2
11.1761	10.662	10.3102	10.7112	11.6333	11.6415	10.7979	11.2515	K		1.2168	0.616141	2.30478	COPB1	Coatomer subunit beta	P53618	COPB_HUMAN	496	_EAGELK[GlyGly (K)]PEEEITVGPVQK_.3	_EAGELK[GlyGly (K): 100%]PEEEITVGPVQK_	_EAGELK[GlyGly (K)]PEEEITVGPVQK_.3
11.2503	10.6473	10.4482	9.1949	10.7053	12.1939	12.0834	11.5455	K		1.19553	1.24688	2.26907	COPB1	Coatomer subunit beta	P53618	COPB_HUMAN	603	_K[GlyGly (K)]PITDDDVDR_.3	_K[GlyGly (K): 100%]PITDDDVDR_	_K[GlyGly (K)]PITDDDVDR_.3
9.83741	10.2415	10.2647	10.1357	12.3867	9.67094	11.8942	11.0076	K		0.94692	1.12003	1.85502	COPB1	Coatomer subunit beta	P53618	COPB_HUMAN	647	_LEEEK[GlyGly (K)]LSQK_.2	_LEEEK[GlyGly (K): 100%]LSQK_	_LEEEK[GlyGly (K)]LSQK_.2
9.62677	13.2673	12.9605	10.7257	14.0346	11.9128	13.3193	14.8203	K		0.881502	1.87669	1.74625	COPB1	Coatomer subunit beta	P53618	COPB_HUMAN	305	_LIELK[GlyGly (K)]EHPAHER_.3;_LIELK[GlyGly (K)]EHPAHER_.4	_LIELK[GlyGly (K): 100%]EHPAHER_	_LIELK[GlyGly (K)]EHPAHER_.3;_LIELK[GlyGly (K)]EHPAHER_.4
11.7757	11.6396	12.4512	12.1163	13.1541	10.6708	13.7381	12.682	K		0.3525	0.565524	0.818948	COPB1	Coatomer subunit beta	P53618	COPB_HUMAN	482	_SLGEIPIVESEIK[GlyGly (K)]K_.3	_SLGEIPIVESEIK[GlyGly (K): 100%]K_	_SLGEIPIVESEIK[GlyGly (K)]K_.3
13.3642	14.5576	13.8961	13.166	13.6849	13.1242	13.0864	13.8856	K		0.348764	-0.300678	-0.811707	COPB1	Coatomer subunit beta	P53618	COPB_HUMAN	107	_K[GlyGly (K)]DLQHPNEFIR_.3	_K[GlyGly (K): 100%]DLQHPNEFIR_	_K[GlyGly (K)]DLQHPNEFIR_.3
16.0196	15.4654	15.3597	14.5533	15.0909	15.9885	15.1754	15.7004	K		0.142754	0.139312	0.375996	COPB1	Coatomer subunit beta	P53618	COPB_HUMAN	65	_FVLPLQDHTIK[GlyGly (K)]K_.3;_FVLPLQDHTIK[GlyGly (K)]K_.4	_FVLPLQDHTIK[GlyGly (K): 100%]K_	_FVLPLQDHTIK[GlyGly (K)]K_.3;_FVLPLQDHTIK[GlyGly (K)]K_.4
17.6506	18.4736	17.9907	17.8211	18.9361	19.624	18.2542	18.6467	K	+	1.39041	0.881271	2.59932	COPE	Coatomer subunit epsilon	O14579	COPE_HUMAN	246	_DSGYPETLVNLIVLSQHLGK[GlyGly (K)]PPEVTNR_.3;_DSGYPETLVNLIVLSQHLGK[GlyGly (K)]PPEVTNR_.4	_DSGYPETLVNLIVLSQHLGK[GlyGly (K): 100%]PPEVTNR_	_DSGYPETLVNLIVLSQHLGK[GlyGly (K)]PPEVTNR_.3;_DSGYPETLVNLIVLSQHLGK[GlyGly (K)]PPEVTNR_.4
14.1137	15.0018	14.6045	14.639	15.9424	16.1368	15.8263	15.6671	K	+	3.12127	1.3034	6.28294	COPG1	Coatomer subunit gamma-1	Q9Y678	COPG1_HUMAN	786	_EETFTLSTIK[GlyGly (K)]TLEEAVGNIVK_.3	_EETFTLSTIK[GlyGly (K): 100%]TLEEAVGNIVK_	_EETFTLSTIK[GlyGly (K)]TLEEAVGNIVK_.3
9.08774	10.5636	12.1876	9.69184	14.5211	15.0364	14.2629	14.7954	K	+	3.07349	4.27126	6.15366	COPS6	Isoform of Q7L5N1, COP9 signalosome complex subunit 6;COP9 signalosome complex subunit 6	E7EM64;Q7L5N1	E7EM64_HUMAN;CSN6_HUMAN	97;98	_IIIDK[GlyGly (K)]EYYYTK_.3	_IIIDK[GlyGly (K): 100%]EYYYTK_	_IIIDK[GlyGly (K)]EYYYTK_.3
10.3562	15.9655	16.0728	15.4551	17.7928	18.4816	17.9426	17.8268	K	+	1.36909	3.54857	2.5628	COPS6	Isoform of Q7L5N1, COP9 signalosome complex subunit 6;COP9 signalosome complex subunit 6	E7EM64;Q7L5N1	E7EM64_HUMAN;CSN6_HUMAN	236;237	_LILEYVK[GlyGly (K)]ASEAGEVPFNHEILR_.3;_LILEYVK[GlyGly (K)]ASEAGEVPFNHEILR_.4	_LILEYVK[GlyGly (K): 100%]ASEAGEVPFNHEILR_	_LILEYVK[GlyGly (K)]ASEAGEVPFNHEILR_.3;_LILEYVK[GlyGly (K)]ASEAGEVPFNHEILR_.4
10.9135	9.84405	11.8159	9.5607	16.6433	17.0378	16.5683	16.4538	K	+	4.59272	6.14223	11.5332	COPZ1	Isoform of P61923, Coatomer subunit zeta;Coatomer subunit zeta-1	F8VVA7;P61923	F8VVA7_HUMAN;COPZ1_HUMAN	171;150	_GEDVPLTEQTVSQVLQSAK[GlyGly (K)]EQIK_.3	_GEDVPLTEQTVSQVLQSAK[GlyGly (K): 100%]EQIK_	_GEDVPLTEQTVSQVLQSAK[GlyGly (K)]EQIK_.3
10.8319	12.9424	12.797	11.8235	15.9939	16.1684	14.8915	15.3624	K	+	3.06679	3.50534	6.13571	COPZ1	Isoform of P61923, Coatomer subunit zeta;Coatomer subunit zeta-1	F8VVA7;P61923	F8VVA7_HUMAN;COPZ1_HUMAN	30	_YYDDTYPSVK[GlyGly (K)]EQK_.3	_YYDDTYPSVK[GlyGly (K): 100%]EQK_	_YYDDTYPSVK[GlyGly (K)]EQK_.3
10.6107	10.1637	9.33371	10.5	11.3934	12.5347	-1.29699	10.7604	K		0.22276	-1.80414	-0.555338	COPZ1	Isoform of P61923, Coatomer subunit zeta;Coatomer subunit zeta-1	F8VVA7;P61923	F8VVA7_HUMAN;COPZ1_HUMAN	26	_LFAK[GlyGly (K)]YYDDTYPSVK_.3	_LFAK[GlyGly (K): 100%]YYDDTYPSVK_	_LFAK[GlyGly (K)]YYDDTYPSVK_.3
11.0805	11.6204	10.2013	11.331	12.0006	13.1607	12.4351	12.9978	K	+	2.10773	1.59024	3.91987	COQ2	Isoform of Q96H96, 4-hydroxybenzoate polyprenyltransferase, mitochondrial;Isoform of Q96H96, 4-hydroxybenzoate polyprenyltransferase, mitochondrial (Fragment);4-hydroxybenzoate polyprenyltransferase, mitochondrial;Isoform of Q96H96, Isoform 3 of 4-hydroxybenzoate polyprenyltransferase, mitochondrial	A0A1D8H0A6;E2QRG7;H0YAI0;Q96H96;Q96H96-3	A0A1D8H0A6_HUMAN;E2QRG7_HUMAN;H0YAI0_HUMAN;COQ2_HUMAN;COQ2-3_HUMAN	258;155	_DDVLIGLK[GlyGly (K)]STALR_.3	_DDVLIGLK[GlyGly (K): 100%]STALR_	_DDVLIGLK[GlyGly (K)]STALR_.3
10.0464	11.0594	9.90975	10.9738	13.5508	13.4785	13.6849	13.3056	K	+	4.14826	3.00763	9.64672	COX11	Cytochrome c oxidase assembly protein COX11, mitochondrial	Q9Y6N1	COX11_HUMAN	252	_VDLITLSYTFFEAK[GlyGly (K)]EGHK_.4	_VDLITLSYTFFEAK[GlyGly (K): 100%]EGHK_	_VDLITLSYTFFEAK[GlyGly (K)]EGHK_.4
11.4783	10.8296	9.95441	9.52859	12.9795	12.7288	15.1254	13.932	K	+	2.45467	3.2437	4.64823	COX5B	Cytochrome c oxidase subunit 5B, mitochondrial	P10606	COX5B_HUMAN	57	_K[GlyGly (K)]GLDPYNVLAPK_.3	_K[GlyGly (K): 100%]GLDPYNVLAPK_	_K[GlyGly (K)]GLDPYNVLAPK_.3
9.70499	11.1612	10.4685	10.6359	14.0505	13.9112	14.7316	14.5448	K	+	4.38842	3.81688	10.6279	COX7A2	Isoform of P14406, Cytochrome c oxidase subunit 7A2, mitochondrial;Cytochrome c oxidase subunit 7A2, mitochondrial	H0UI06;P14406	H0UI06_HUMAN;CX7A2_HUMAN	66;34	_LFQEDDEIPLYLK[GlyGly (K)]GGVADALLYR_.3	_LFQEDDEIPLYLK[GlyGly (K): 100%]GGVADALLYR_	_LFQEDDEIPLYLK[GlyGly (K)]GGVADALLYR_.3
15.7801	16.0307	15.6189	15.4359	14.999	14.8407	14.8777	14.9604	K	+	3.04136	-0.796955	-6.06789	CPNE1	Copine-1	Q99829	CPNE1_HUMAN	153	_DFLGK[GlyGly (K)]SDPFLEFFR_.2;_DFLGK[GlyGly (K)]SDPFLEFFR_.3	_DFLGK[GlyGly (K): 100%]SDPFLEFFR_	_DFLGK[GlyGly (K)]SDPFLEFFR_.2;_DFLGK[GlyGly (K)]SDPFLEFFR_.3
11.923	15.0928	10.6296	10.5581	13.8904	14.6244	14.235	11.2319	K		0.504897	1.44456	1.10202	CPNE1	Copine-1	Q99829	CPNE1_HUMAN	21	_DIGSK[GlyGly (K)]SDPLC[Carbamidomethyl (C)]VLLQDVGGGSWAELGR_.3	_DIGSK[GlyGly (K): 100%]SDPLC[Carbamidomethyl (C): 100%]VLLQDVGGGSWAELGR_	_DIGSK[GlyGly (K)]SDPLCVLLQDVGGGSWAELGR_.3
13.747	10.7248	13.5253	10.8725	-1.06368	11.504	12.2439	14.1202	K		0.367012	-3.01629	-0.846911	CPNE1	Copine-1	Q99829	CPNE1_HUMAN	76	_FGIYDIDNK[GlyGly (K)]TPELR_.3	_FGIYDIDNK[GlyGly (K): 100%]TPELR_	_FGIYDIDNK[GlyGly (K)]TPELR_.3
14.321	14.6496	15.396	11.0386	11.8302	14.8942	13.7451	13.5197	K		0.113978	-0.353991	-0.307068	CPNE1	Isoform of Q99829, Copine-1 (Fragment)	Q5JX45;Q5JX52;Q5JX61	Q5JX45_HUMAN;Q5JX52_HUMAN;Q5JX61_HUMAN	125	_GTITDFLGK[GlyGly (K)]SDPFLEFFR_.2;_GTITDFLGK[GlyGly (K)]SDPFLEFFR_.3	_GTITDFLGK[GlyGly (K): 100%]SDPFLEFFR_	_GTITDFLGK[GlyGly (K)]SDPFLEFFR_.2;_GTITDFLGK[GlyGly (K)]SDPFLEFFR_.3
14.6927	14.5954	14.4585	13.3753	12.2271	15.4126	16.1849	15.9405	K		0.283588	0.660783	0.682327	CPNE3	Copine-3	O75131	CPNE3_HUMAN	154	_DLFGK[GlyGly (K)]SDPYLEFHK_.3;_DLFGK[GlyGly (K)]SDPYLEFHK_.4	_DLFGK[GlyGly (K): 100%]SDPYLEFHK_	_DLFGK[GlyGly (K)]SDPYLEFHK_.3;_DLFGK[GlyGly (K)]SDPYLEFHK_.4
13.4261	10.0374	13.4885	9.95282	10.9409	12.9453	13.1093	12.7321	K		0.258425	0.705709	0.630619	CPNE8	Isoform of Q86YQ8, Copine-8;Copine-8	E7ENV7;Q86YQ8	E7ENV7_HUMAN;CPNE8_HUMAN	161;173	_DFFGK[GlyGly (K)]SDPFLVFYR_.3	_DFFGK[GlyGly (K): 100%]SDPFLVFYR_	_DFFGK[GlyGly (K)]SDPFLVFYR_.3
10.6905	11.1742	11.2309	9.50594	15.308	15.3882	15.0143	14.5324	K	+	4.21707	4.41035	9.91912	CPS1	Carbamoyl-phosphate synthase [ammonia], mitochondrial;Isoform of P31327, Isoform 3 of Carbamoyl-phosphate synthase [ammonia], mitochondrial	P31327;P31327-3	CPSM_HUMAN;CPSM-3_HUMAN	1263;1269	_SFPFVSK[GlyGly (K)]TLGVDFIDVATK_.3	_SFPFVSK[GlyGly (K): 100%]TLGVDFIDVATK_	_SFPFVSK[GlyGly (K)]TLGVDFIDVATK_.3
10.4679	9.25861	11.5099	8.99641	15.2864	15.4161	15.3444	15.3642	K	+	4.00829	5.29457	9.1131	CPS1	Carbamoyl-phosphate synthase [ammonia], mitochondrial;Isoform of P31327, Isoform 3 of Carbamoyl-phosphate synthase [ammonia], mitochondrial	P31327;P31327-3	CPSM_HUMAN;CPSM-3_HUMAN	741;747	_IALGIPLPEIK[GlyGly (K)]NVVSGK_.3	_IALGIPLPEIK[GlyGly (K): 100%]NVVSGK_	_IALGIPLPEIK[GlyGly (K)]NVVSGK_.3
10.7123	11.3555	10.1986	10.113	15.948	16.2451	15.3206	15.6125	K	+	5.23061	5.18672	14.8438	CPSF2	Cleavage and polyadenylation specificity factor subunit 2	Q9P2I0	CPSF2_HUMAN	367	_FLIDNPSEK[GlyGly (K)]ITEIELR_.3	_FLIDNPSEK[GlyGly (K): 100%]ITEIELR_	_FLIDNPSEK[GlyGly (K)]ITEIELR_.3
10.6417	13.7893	13.4294	10.1034	12.76	13.7453	13.1647	14.1673	K		0.721478	1.46839	1.47794	CPSF2	Cleavage and polyadenylation specificity factor subunit 2	Q9P2I0	CPSF2_HUMAN	721	_LSDFK[GlyGly (K)]QVLLR_.3	_LSDFK[GlyGly (K): 100%]QVLLR_	_LSDFK[GlyGly (K)]QVLLR_.3
9.894	14.5806	13.7499	10.9889	16.015	16.137	15.4548	15.3149	K	+	1.63891	3.42708	3.03445	CPSF6	Isoform of Q16630, Cleavage and polyadenylation specificity factor subunit 6;Cleavage and polyadenylation specificity factor subunit 6;Isoform of Q16630, Isoform 2 of Cleavage and polyadenylation specificity factor subunit 6;Isoform of Q16630, Isoform 3 of Cleavage and polyadenylation specificity factor subunit 6	F8WJN3;Q16630;Q16630-2;Q16630-3	F8WJN3_HUMAN;CPSF6_HUMAN;CPSF6-2_HUMAN;CPSF6-3_HUMAN	359;432;469	_AVSDASAGDYGSAIETLVTAISLIK[GlyGly (K)]QSK_.3	_AVSDASAGDYGSAIETLVTAISLIK[GlyGly (K): 100%]QSK_	_AVSDASAGDYGSAIETLVTAISLIK[GlyGly (K)]QSK_.3
9.80374	9.71115	10.9057	10.5577	14.7617	15.7052	14.7355	13.596	K	+	3.85613	4.45503	8.56274	CPSF7	Cleavage and polyadenylation specificity factor subunit 7;Isoform of Q8N684, Isoform 2 of Cleavage and polyadenylation specificity factor subunit 7;Isoform of Q8N684, Isoform 3 of Cleavage and polyadenylation specificity factor subunit 7	Q8N684;Q8N684-2;Q8N684-3	CPSF7_HUMAN;CPSF7-2_HUMAN;CPSF7-3_HUMAN	355;346;398	_AVSGASAGDYSDAIETLLTAIAVIK[GlyGly (K)]QSR_.3	_AVSGASAGDYSDAIETLLTAIAVIK[GlyGly (K): 100%]QSR_	_AVSGASAGDYSDAIETLLTAIAVIK[GlyGly (K)]QSR_.3
10.2927	10.3667	10.4249	9.94866	12.791	14.055	13.2405	13.7563	K	+	4.40623	3.20244	10.7041	CPT1A	Carnitine O-palmitoyltransferase 1, liver isoform	P50416	CPT1A_HUMAN	77	_IDPSLGIIAK[GlyGly (K)]INR_.3	_IDPSLGIIAK[GlyGly (K): 100%]INR_	_IDPSLGIIAK[GlyGly (K)]INR_.3
11.2743	12.4541	12.1928	10.1665	14.5234	14.6829	14.2476	14.6879	K	+	2.90251	3.01353	5.7075	CPT1A	Carnitine O-palmitoyltransferase 1, liver isoform	P50416	CPT1A_HUMAN	174	_LPVPAVK[GlyGly (K)]DTVNR_.3	_LPVPAVK[GlyGly (K): 100%]DTVNR_	_LPVPAVK[GlyGly (K)]DTVNR_.3
10.5304	11.8994	10.5953	9.46381	13.1646	13.614	13.6832	12.3176	K	+	2.32416	2.57264	4.36579	CPT1A	Carnitine O-palmitoyltransferase 1, liver isoform	P50416	CPT1A_HUMAN	666	_YLAVESPFLK[GlyGly (K)]EVLSEPWR_.3	_YLAVESPFLK[GlyGly (K): 100%]EVLSEPWR_	_YLAVESPFLK[GlyGly (K)]EVLSEPWR_.3
10.3484	10.309	10.9834	10.6919	15.7792	16.2603	16.0473	15.7327	K	+	6.74299	5.37173	26.738	CRABP2	Cellular retinoic acid-binding protein 2;Isoform of P29373, Cellular retinoic acid-binding protein 2 (Fragment)	P29373;Q5SYZ4	RABP2_HUMAN;Q5SYZ4_HUMAN	13	_SENFEELLK[GlyGly (K)]VLGVNVM[Oxidation (M)]LR_.3	_SENFEELLK[GlyGly (K): 100%]VLGVNVM[Oxidation (M): 100%]LR_	_SENFEELLK[GlyGly (K)]VLGVNVMLR_.3
13.3705	10.4544	13.132	12.8059	13.469	14.4467	13.082	14.3539	K		0.950392	1.39717	1.86079	CREB1	Cyclic AMP-responsive element-binding protein 1;Isoform of P16220, Isoform 2 of Cyclic AMP-responsive element-binding protein 1;Isoform of P16220, Isoform 3 of Cyclic AMP-responsive element-binding protein 1	P16220;P16220-1;P16220-3	CREB1_HUMAN;CREB1-1_HUMAN;CREB1-3_HUMAN	310;324;213	_TLIEELK[GlyGly (K)]ALK_.3	_TLIEELK[GlyGly (K): 100%]ALK_	_TLIEELK[GlyGly (K)]ALK_.3
10.2652	11.1508	11.0273	10.2884	15.8484	16.5934	15.2904	16.1675	K	+	5.19236	5.29203	14.6223	CSDE1	Cold shock domain-containing protein E1;Isoform of O75534, Isoform 2 of Cold shock domain-containing protein E1;Isoform of O75534, Isoform 3 of Cold shock domain-containing protein E1;Isoform of O75534, Isoform 4 of Cold shock domain-containing protein E1	O75534;O75534-2;O75534-3;O75534-4	CSDE1_HUMAN;CSDE1-2_HUMAN;CSDE1-3_HUMAN;CSDE1-4_HUMAN	90;136	_IK[GlyGly (K)]QEILPEER_.2;_IK[GlyGly (K)]QEILPEER_.3	_IK[GlyGly (K): 100%]QEILPEER_	_IK[GlyGly (K)]QEILPEER_.2;_IK[GlyGly (K)]QEILPEER_.3
14.6958	15.6571	15.5186	14.8047	16.2861	16.8975	16.1538	16.5412	K	+	2.3501	1.3006	4.42107	CSDE1	Cold shock domain-containing protein E1;Isoform of O75534, Isoform 2 of Cold shock domain-containing protein E1;Isoform of O75534, Isoform 3 of Cold shock domain-containing protein E1;Isoform of O75534, Isoform 4 of Cold shock domain-containing protein E1	O75534;O75534-2;O75534-3;O75534-4	CSDE1_HUMAN;CSDE1-2_HUMAN;CSDE1-3_HUMAN;CSDE1-4_HUMAN	757;726;772;803	_LK[GlyGly (K)]NITLDDASAPR_.2;_LK[GlyGly (K)]NITLDDASAPR_.3	_LK[GlyGly (K): 100%]NITLDDASAPR_	_LK[GlyGly (K)]NITLDDASAPR_.2;_LK[GlyGly (K)]NITLDDASAPR_.3
11.3458	10.3703	10.3725	11.0409	11.9153	11.427	11.8061	10.2709	K		0.60284	0.57245	1.2747	CSE1L	Exportin-2	P55060	XPO2_HUMAN	162	_HEFK[GlyGly (K)]SNELWTEIK_.3	_HEFK[GlyGly (K): 100%]SNELWTEIK_	_HEFK[GlyGly (K)]SNELWTEIK_.3
12.1823	10.748	11.0059	10.2666	12.1818	12.2802	12.5191	12.0094	K	+	1.5317	1.19691	2.84441	CSNK1A1	Isoform of P48729, Protein kinase domain-containing protein;Casein kinase I isoform alpha;Isoform of P48729, Isoform 3 of Casein kinase I isoform alpha	A0A590UJ43;P48729;P48729-3;U3KPX3	A0A590UJ43_HUMAN;KC1A_HUMAN;KC1A-3_HUMAN;U3KPX3_HUMAN	231;153	_LFLIDFGLAK[GlyGly (K)]K_.3	_LFLIDFGLAK[GlyGly (K): 100%]K_	_LFLIDFGLAK[GlyGly (K)]K_.3
10.3239	12.2358	9.93525	12.5346	14.117	14.4614	13.83	11.5678	K		1.2779	2.23667	2.40775	CSNK1A1	Isoform of P48729, Protein kinase domain-containing protein;Casein kinase I isoform alpha;Isoform of P48729, Isoform 3 of Casein kinase I isoform alpha	A0A590UJ43;P48729;P48729-3;U3KPX3	A0A590UJ43_HUMAN;KC1A_HUMAN;KC1A-3_HUMAN;U3KPX3_HUMAN	54	_HPQLLYESK[GlyGly (K)]LYK_.3	_HPQLLYESK[GlyGly (K): 100%]LYK_	_HPQLLYESK[GlyGly (K)]LYK_.3
11.5743	9.98261	10.6201	10.5942	11.2424	12.6111	10.5515	11.637	K		0.740907	0.817694	1.51079	CSNK1A1	Isoform of P48729, Protein kinase domain-containing protein;Casein kinase I isoform alpha;Isoform of P48729, Isoform 3 of Casein kinase I isoform alpha	A0A590UJ43;P48729;P48729-3;U3KPX3	A0A590UJ43_HUMAN;KC1A_HUMAN;KC1A-3_HUMAN;U3KPX3_HUMAN	214;136	_DIK[GlyGly (K)]PDNFLM[Oxidation (M)]GIGR_.3	_DIK[GlyGly (K): 100%]PDNFLM[Oxidation (M): 100%]GIGR_	_DIK[GlyGly (K)]PDNFLMGIGR_.3
11.1505	12.5314	12.3422	11.3263	12.5531	11.8643	11.6217	12.0139	K		0.16925	0.175634	0.437216	CSNK1A1	Isoform of P48729, Protein kinase domain-containing protein;Casein kinase I isoform alpha;Isoform of P48729, Isoform 3 of Casein kinase I isoform alpha	A0A590UJ43;P48729;P48729-3;U3KPX3	A0A590UJ43_HUMAN;KC1A_HUMAN;KC1A-3_HUMAN;U3KPX3_HUMAN	2	_[Acetyl (Protein N-term)]ASSSGSK[GlyGly (K)]AEFIVGGK_.2	_ASSSGSK[GlyGly (K): 100%]AEFIVGGK_	_ASSSGSK[GlyGly (K)]AEFIVGGK_.2
14.813	14.8608	15.3661	14.9864	16.625	15.0402	15.968	10.8947	K		0.106873	-0.374634	-0.289618	CSNK2A1	Isoform of P68400, Protein kinase domain-containing protein;Casein kinase II subunit alpha	A0A2R8YD58;E7EU96;P68400	A0A2R8YD58_HUMAN;E7EU96_HUMAN;CSK21_HUMAN	248	_VLGTEDLYDYIDK[GlyGly (K)]YNIELDPR_.3	_VLGTEDLYDYIDK[GlyGly (K): 100%]YNIELDPR_	_VLGTEDLYDYIDK[GlyGly (K)]YNIELDPR_.3
13.0983	13.5842	13.042	10.4021	12.4248	13.369	12.2495	12.7346	K		0.0769129	0.162818	0.213915	CSTB	Cystatin-B	P04080	CYTB_HUMAN	35	_FPVFK[GlyGly (K)]AVSFK_.3	_FPVFK[GlyGly (K): 100%]AVSFK_	_FPVFK[GlyGly (K)]AVSFK_.3
16.038	16.564	16.2649	15.5368	15.799	16.644	15.7599	16.253	K		0.0146412	0.0130477	0.0433238	CSTF2	Isoform of P33240, RRM domain-containing protein;Cleavage stimulation factor subunit 2;Isoform of P33240, Isoform 2 of Cleavage stimulation factor subunit 2	E7EWR4;P33240;P33240-2	E7EWR4_HUMAN;CSTF2_HUMAN;CSTF2-2_HUMAN	181	_IVDPEIALK[GlyGly (K)]ILHR_.3;_IVDPEIALK[GlyGly (K)]ILHR_.4	_IVDPEIALK[GlyGly (K): 100%]ILHR_	_IVDPEIALK[GlyGly (K)]ILHR_.3;_IVDPEIALK[GlyGly (K)]ILHR_.4
13.1725	13.6037	13.5861	13.3033	15.5549	16.2904	15.3264	16.1146	K	+	4.1282	2.40518	9.56857	CTNNA1	Catenin alpha-1	P35221	CTNA1_HUMAN	79	_IAK[GlyGly (K)]ESQFLK_.2;_IAK[GlyGly (K)]ESQFLK_.3	_IAK[GlyGly (K): 100%]ESQFLK_	_IAK[GlyGly (K)]ESQFLK_.2;_IAK[GlyGly (K)]ESQFLK_.3
10.7585	10.0602	12.5652	11.7485	15.338	14.4962	14.9528	14.5512	K	+	3.04623	3.5514	6.08085	CTNNA1	Catenin alpha-1	P35221	CTNA1_HUMAN	82	_ESQFLK[GlyGly (K)]EELVAAVEDVR_.3	_ESQFLK[GlyGly (K): 100%]EELVAAVEDVR_	_ESQFLK[GlyGly (K)]EELVAAVEDVR_.3
12.1673	12.7386	9.96755	11.6275	14.6193	14.3432	14.8272	14.6032	K	+	2.57132	2.97297	4.91012	CTNNA1	Catenin alpha-1	P35221	CTNA1_HUMAN	150	_LLVQLK[GlyGly (K)]VVEDGILK_.3	_LLVQLK[GlyGly (K): 100%]VVEDGILK_	_LLVQLK[GlyGly (K)]VVEDGILK_.3
15.9461	16.6653	15.9392	16.1967	11.5424	11.5729	16.3944	13.9802	K		1.27607	-2.81432	-2.40465	CTNNA1	Catenin alpha-1	P35221	CTNA1_HUMAN	13	_WDPK[GlyGly (K)]SLEIR_.3	_WDPK[GlyGly (K): 100%]SLEIR_	_WDPK[GlyGly (K)]SLEIR_.3
13.5236	14.1166	13.8208	10.38	14.4065	15.3123	14.8985	15.302	K		1.18869	2.01956	2.25762	CTNNA1	Catenin alpha-1	P35221	CTNA1_HUMAN	28	_LLEPLVTQVTTLVNTNSK[GlyGly (K)]GPSNK_.3	_LLEPLVTQVTTLVNTNSK[GlyGly (K): 100%]GPSNK_	_LLEPLVTQVTTLVNTNSK[GlyGly (K)]GPSNK_.3
12.0416	13.3352	12.6978	11.9935	13.069	12.823	12.7785	12.9962	K		0.57922	0.399655	1.23355	CTNNA1	Catenin alpha-1	P35221	CTNA1_HUMAN	475	_PQSK[GlyGly (K)]LAQENM[Oxidation (M)]DLFK_.3	_PQSK[GlyGly (K): 100%]LAQENM[Oxidation (M): 100%]DLFK_	_PQSK[GlyGly (K)]LAQENMDLFK_.3
10.5708	11.5243	10.9175	9.92818	14.8406	14.5264	13.9485	13.8571	K	+	3.90083	3.55797	8.72133	CTNNB1	Isoform of P35222, Catenin beta-1;Isoform of P35222, Catenin beta-1 (Fragment);Catenin beta-1	A0A2R8Y543;A0A2R8Y5A3;A0A2R8Y7Z0;A0A2R8Y804;A0A2R8YCH5;B4DGU4;P35222	A0A2R8Y543_HUMAN;A0A2R8Y5A3_HUMAN;A0A2R8Y7Z0_HUMAN;A0A2R8Y804_HUMAN;A0A2R8YCH5_HUMAN;B4DGU4_HUMAN;CTNB1_HUMAN	152;154;145	_AIPELTK[GlyGly (K)]LLNDEDQVVVNK_.2;_AIPELTK[GlyGly (K)]LLNDEDQVVVNK_.3	_AIPELTK[GlyGly (K): 100%]LLNDEDQVVVNK_	_AIPELTK[GlyGly (K)]LLNDEDQVVVNK_.2;_AIPELTK[GlyGly (K)]LLNDEDQVVVNK_.3
11.8243	11.0666	12.3213	10.2705	15.3712	15.632	14.9775	15.0577	K	+	3.75792	3.88895	8.22308	CTNNB1	Isoform of P35222, Catenin beta-1;Isoform of P35222, Catenin beta-1 (Fragment);Catenin beta-1	A0A2R8Y543;A0A2R8Y5A3;A0A2R8Y7Z0;A0A2R8Y804;A0A2R8YCH5;B4DGU4;P35222	A0A2R8Y543_HUMAN;A0A2R8Y5A3_HUMAN;A0A2R8Y7Z0_HUMAN;A0A2R8Y804_HUMAN;A0A2R8YCH5_HUMAN;B4DGU4_HUMAN;CTNB1_HUMAN	226;228;219	_EGLLAIFK[GlyGly (K)]SGGIPALVK_.2;_EGLLAIFK[GlyGly (K)]SGGIPALVK_.3	_EGLLAIFK[GlyGly (K): 100%]SGGIPALVK_	_EGLLAIFK[GlyGly (K)]SGGIPALVK_.2;_EGLLAIFK[GlyGly (K)]SGGIPALVK_.3
10.9469	11.2555	11.8364	10.749	11.7424	12.9744	13.4742	13.3478	K	+	1.97611	1.68777	3.66111	CTNNB1	Isoform of P35222, Catenin beta-1;Isoform of P35222, Catenin beta-1 (Fragment);Catenin beta-1	A0A2R8Y543;A0A2R8Y5A3;A0A2R8Y7Z0;A0A2R8Y804;A0A2R8YCH5;B4DGU4;P35222	A0A2R8Y543_HUMAN;A0A2R8Y5A3_HUMAN;A0A2R8Y7Z0_HUMAN;A0A2R8Y804_HUMAN;A0A2R8YCH5_HUMAN;B4DGU4_HUMAN;CTNB1_HUMAN	330;332;323	_TYTYEK[GlyGly (K)]LLWTTSR_.2;_TYTYEK[GlyGly (K)]LLWTTSR_.3	_TYTYEK[GlyGly (K): 100%]LLWTTSR_	_TYTYEK[GlyGly (K)]LLWTTSR_.2;_TYTYEK[GlyGly (K)]LLWTTSR_.3
14.3208	9.8288	13.2639	10.4792	15.5987	14.8615	14.7346	14.4381	K	+	1.41896	2.93502	2.6484	CTNNB1	Isoform of P35222, Catenin beta-1;Isoform of P35222, Catenin beta-1 (Fragment);Catenin beta-1	A0A2R8Y543;A0A2R8Y5A3;A0A2R8Y7Z0;A0A2R8Y804;A0A2R8YCH5;B4DGU4;P35222	A0A2R8Y543_HUMAN;A0A2R8Y5A3_HUMAN;A0A2R8Y7Z0_HUMAN;A0A2R8Y804_HUMAN;A0A2R8YCH5_HUMAN;B4DGU4_HUMAN;CTNB1_HUMAN	497;499;490	_LLHPPSHWPLIK[GlyGly (K)]ATVGLIR_.3;_LLHPPSHWPLIK[GlyGly (K)]ATVGLIR_.4;_LLHPPSHWPLIK[GlyGly (K)]ATVGLIR_.5	_LLHPPSHWPLIK[GlyGly (K): 100%]ATVGLIR_	_LLHPPSHWPLIK[GlyGly (K)]ATVGLIR_.3;_LLHPPSHWPLIK[GlyGly (K)]ATVGLIR_.4;_LLHPPSHWPLIK[GlyGly (K)]ATVGLIR_.5
13.8766	14.4435	14.0588	13.3962	16.3137	16.1797	15.5354	15.7939	K	+	3.42538	2.0119	7.15653	CTNND1	Isoform of O60716, Isoform 1AC of Catenin delta-1;Isoform of O60716, Isoform 1A of Catenin delta-1	O60716-3;O60716-5	CTND1-3_HUMAN;CTND1-5_HUMAN	634;628	_K[GlyGly (K)]PIEDPANDTVDFPK_.3	_K[GlyGly (K): 100%]PIEDPANDTVDFPK_	_K[GlyGly (K)]PIEDPANDTVDFPK_.3
14.2625	15.25	14.7911	14.3729	12.3389	12.9926	12.9275	11.6088	K	+	2.86534	-2.20218	-5.61376	CTNND1	Isoform of O60716, Isoform 1AC of Catenin delta-1;Isoform of O60716, Isoform 1A of Catenin delta-1	O60716-3;O60716-5	CTND1-3_HUMAN;CTND1-5_HUMAN	708;702	_QEK[GlyGly (K)]ALSAIADLLTNEHER_.3;_QEK[GlyGly (K)]ALSAIADLLTNEHER_.4	_QEK[GlyGly (K): 100%]ALSAIADLLTNEHER_	_QEK[GlyGly (K)]ALSAIADLLTNEHER_.3;_QEK[GlyGly (K)]ALSAIADLLTNEHER_.4
16.0435	16.1269	16.0014	15.2717	16.2557	16.6571	16.3338	16.5847	K	+	1.45339	0.596926	2.70788	CTNND1	Isoform of O60716, Isoform 1AC of Catenin delta-1;Isoform of O60716, Isoform 1A of Catenin delta-1	O60716-3;O60716-5	CTND1-3_HUMAN;CTND1-5_HUMAN	407	_LK[GlyGly (K)]GIPVLVGLLDHPK_.3;_LK[GlyGly (K)]GIPVLVGLLDHPK_.4	_LK[GlyGly (K): 100%]GIPVLVGLLDHPK_	_LK[GlyGly (K)]GIPVLVGLLDHPK_.3;_LK[GlyGly (K)]GIPVLVGLLDHPK_.4
11.0854	11.8997	11.3378	11.1511	10.7187	11.478	10.8327	13.2271	K		0.12007	0.195642	0.321889	CTSD	Isoform of P07339, Cathepsin D;Cathepsin D	A0A1B0GVD5;A0A1B0GWE8;P07339	A0A1B0GVD5_HUMAN;A0A1B0GWE8_HUMAN;CATD_HUMAN	332;330	_VSTLPAITLK[GlyGly (K)]LGGK_.3	_VSTLPAITLK[GlyGly (K): 100%]LGGK_	_VSTLPAITLK[GlyGly (K)]LGGK_.3
9.22481	10.8504	9.82275	10.1102	13.2459	13.7922	14.2422	13.5444	K	+	4.06026	3.70413	9.30811	CTTN	Src substrate cortactin	Q14247	SRC8_HUMAN	132	_VDQSAVGFEYQGK[GlyGly (K)]TEK_.3	_VDQSAVGFEYQGK[GlyGly (K): 100%]TEK_	_VDQSAVGFEYQGK[GlyGly (K)]TEK_.3
11.4846	-0.321247	10.4499	10.967	13.4693	15.3648	14.3511	14.4946	K		1.15231	6.2749	2.19673	CUEDC2	CUE domain-containing protein 2	Q9H467	CUED2_HUMAN	210	_DELK[GlyGly (K)]SFILQK_.2;_DELK[GlyGly (K)]SFILQK_.3	_DELK[GlyGly (K): 100%]SFILQK_	_DELK[GlyGly (K)]SFILQK_.2;_DELK[GlyGly (K)]SFILQK_.3
12.3151	13.9507	13.815	13.1594	15.756	15.3603	15.0758	13.1134	K		1.14028	1.51633	2.17662	CUEDC2	CUE domain-containing protein 2	Q9H467	CUED2_HUMAN	247	_YIDNQVVSTK[GlyGly (K)]GER_.3	_YIDNQVVSTK[GlyGly (K): 100%]GER_	_YIDNQVVSTK[GlyGly (K)]GER_.3
12.9034	13.1731	12.9189	11.8516	14.6123	15.0751	14.1277	14.3351	K	+	2.65487	1.82579	5.10351	CUL2	Isoform of Q13617, CULLIN_2 domain-containing protein;Cullin-2;Isoform of Q13617, Isoform 2 of Cullin-2	A0A0A0MTN0;Q13617;Q13617-2	A0A0A0MTN0_HUMAN;CUL2_HUMAN;CUL2-2_HUMAN	20;7;26	_VVDFDETWNK[GlyGly (K)]LLTTIK_.3	_VVDFDETWNK[GlyGly (K): 100%]LLTTIK_	_VVDFDETWNK[GlyGly (K)]LLTTIK_.3
12.9119	14.8115	14.5489	14.1639	15.1547	15.1567	15.0265	14.8435	K		1.14975	0.936301	2.19245	CUL3	Cullin-3;Isoform of Q13618, Isoform 2 of Cullin-3	Q13618;Q13618-2	CUL3_HUMAN;CUL3-2_HUMAN	337;313	_NPVDYIQGLLDLK[GlyGly (K)]SR_.3	_NPVDYIQGLLDLK[GlyGly (K): 100%]SR_	_NPVDYIQGLLDLK[GlyGly (K)]SR_.3
12.3617	13.888	13.8395	13.1946	12.66	13.4866	11.4835	12.9988	K		0.556623	-0.663728	-1.1939	CUL3	Cullin-3;Isoform of Q13618, Isoform 2 of Cullin-3	Q13618;Q13618-2	CUL3_HUMAN;CUL3-2_HUMAN	255;231	_STEEPIVK[GlyGly (K)]VVER_.3	_STEEPIVK[GlyGly (K): 100%]VVER_	_STEEPIVK[GlyGly (K)]VVER_.3
10.5352	12.7576	10.3826	10.0349	11.611	11.5006	12.7103	10.5057	K		0.370992	0.654331	0.854537	CUL3	Cullin-3;Isoform of Q13618, Isoform 2 of Cullin-3	Q13618;Q13618-2	CUL3_HUMAN;CUL3-2_HUMAN	402;378	_GLTEQEVETILDK[GlyGly (K)]AM[Oxidation (M)]VLFR_.3	_GLTEQEVETILDK[GlyGly (K): 100%]AM[Oxidation (M): 100%]VLFR_	_GLTEQEVETILDK[GlyGly (K)]AMVLFR_.3
15.3357	16.0552	15.6513	15.2323	10.9903	11.2178	10.751	11.5234	K	+	5.71721	-4.44798	-17.9576	CUL4B	Isoform of Q13620, CULLIN_2 domain-containing protein;Cullin-4B;Isoform of Q13620, Isoform 2 of Cullin-4B	A0A669KAX4;K4DI93;Q13620;Q13620-1	A0A669KAX4_HUMAN;K4DI93_HUMAN;CUL4B_HUMAN;CUL4B-1_HUMAN	541;546;559	_PAELIAK[GlyGly (K)]YVDSK_.3	_PAELIAK[GlyGly (K): 100%]YVDSK_	_PAELIAK[GlyGly (K)]YVDSK_.3
13.0203	10.191	12.9476	12.4757	11.5051	13.3779	14.7003	13.6917	K		0.577093	1.1601	1.22983	CUL4B	Isoform of Q13620, CULLIN_2 domain-containing protein;Cullin-4B;Isoform of Q13620, Isoform 2 of Cullin-4B	A0A669KAX4;K4DI93;Q13620;Q13620-1	A0A669KAX4_HUMAN;K4DI93_HUMAN;CUL4B_HUMAN;CUL4B-1_HUMAN	597;602;615	_LLVGK[GlyGly (K)]SASVDAEK_.3	_LLVGK[GlyGly (K): 100%]SASVDAEK_	_LLVGK[GlyGly (K)]SASVDAEK_.3
12.9486	13.6187	13.9601	13.1486	15.0757	15.1729	14.823	14.274	K	+	2.45632	1.4174	4.65187	CYB5A	Cytochrome b5;Isoform of P00167, Isoform 2 of Cytochrome b5	P00167;P00167-2	CYB5_HUMAN;CYB5-2_HUMAN	34	_VYDLTK[GlyGly (K)]FLEEHPGGEEVLR_.4	_VYDLTK[GlyGly (K): 100%]FLEEHPGGEEVLR_	_VYDLTK[GlyGly (K)]FLEEHPGGEEVLR_.4
15.8165	16.6747	15.7125	15.5301	14.2461	14.8692	14.4108	14.8843	K	+	2.34859	-1.33085	-4.41784	CYB5B	Cytochrome b5 type B	O43169	CYB5B_HUMAN	36	_NSLK[GlyGly (K)]ELWLVIHGR_.3;_NSLK[GlyGly (K)]ELWLVIHGR_.4	_NSLK[GlyGly (K): 100%]ELWLVIHGR_	_NSLK[GlyGly (K)]ELWLVIHGR_.3;_NSLK[GlyGly (K)]ELWLVIHGR_.4
13.1874	14.1579	13.8189	13.2176	14.1646	15.3271	13.8121	14.8819	K		1.20375	0.950984	2.28287	CYB5R3	NADH-cytochrome b5 reductase 3;Isoform of P00387, Isoform 2 of NADH-cytochrome b5 reductase 3;Isoform of P00387, Isoform 3 of NADH-cytochrome b5 reductase 3	P00387;P00387-2;P00387-3	NB5R3_HUMAN;NB5R3-2_HUMAN;NB5R3-3_HUMAN	30;7;63	_STPAITLESPDIK[GlyGly (K)]YPLR_.3	_STPAITLESPDIK[GlyGly (K): 100%]YPLR_	_STPAITLESPDIK[GlyGly (K)]YPLR_.3
13.9748	14.2737	13.6919	14.2568	14.4693	13.9544	10.7576	13.3785	K		0.496827	-0.909342	-1.08753	CYB5R3	NADH-cytochrome b5 reductase 3;Isoform of P00387, Isoform 2 of NADH-cytochrome b5 reductase 3;Isoform of P00387, Isoform 3 of NADH-cytochrome b5 reductase 3	P00387;P00387-2;P00387-3	NB5R3_HUMAN;NB5R3-2_HUMAN;NB5R3-3_HUMAN	93;70;126	_PYTPISSDDDK[GlyGly (K)]GFVDLVIK_.3	_PYTPISSDDDK[GlyGly (K): 100%]GFVDLVIK_	_PYTPISSDDDK[GlyGly (K)]GFVDLVIK_.3
10.5776	10.3123	11.1667	9.4691	15.664	14.4373	15.2103	15.7703	K	+	4.36158	4.88907	10.5139	CYCS	Isoform of P99999, Cytochrome c (Fragment);Cytochrome c	C9JFR7;P99999	C9JFR7_HUMAN;CYC_HUMAN	75	_YIPGTK[GlyGly (K)]M[Oxidation (M)]IFVGIK_.3	_YIPGTK[GlyGly (K): 100%]M[Oxidation (M): 100%]IFVGIK_	_YIPGTK[GlyGly (K)]MIFVGIK_.3
11.0545	11.9742	9.61845	10.6908	10.9149	14.4497	13.3585	10.6952	K		0.708843	1.52009	1.45652	CYFIP1	Cytoplasmic FMR1-interacting protein 1	Q7L576	CYFP1_HUMAN	1050	_LESK[GlyGly (K)]YAPLHLVPLIER_.3;_LESK[GlyGly (K)]YAPLHLVPLIER_.4	_LESK[GlyGly (K): 100%]YAPLHLVPLIER_	_LESK[GlyGly (K)]YAPLHLVPLIER_.3;_LESK[GlyGly (K)]YAPLHLVPLIER_.4
9.75015	10.9076	10.7708	10.2456	13.6834	14.359	13.6102	14.1369	K	+	4.48072	3.52886	11.0285	CYP1B1	Cytochrome P450 1B1	Q16678	CP1B1_HUMAN	449	_DGLINK[GlyGly (K)]DLTSR_.3	_DGLINK[GlyGly (K): 100%]DLTSR_	_DGLINK[GlyGly (K)]DLTSR_.3
10.1426	10.4141	9.8227	15.7086	17.6529	17.8733	17.7314	17.7077	K	+	2.35776	6.21934	4.43747	CYP1B1	Cytochrome P450 1B1	Q16678	CP1B1_HUMAN	267	_NFSNFILDK[GlyGly (K)]FLR_.2;_NFSNFILDK[GlyGly (K)]FLR_.3	_NFSNFILDK[GlyGly (K): 100%]FLR_	_NFSNFILDK[GlyGly (K)]FLR_.2;_NFSNFILDK[GlyGly (K)]FLR_.3
10.3593	11.2227	11.0922	10.9901	14.0008	15.1394	13.8825	14.3936	K	+	4.24797	3.43801	10.0437	CYP51A1	Isoform of Q16850, Lanosterol 14-alpha demethylase;Lanosterol 14-alpha demethylase	A0A0C4DFL7;Q16850	A0A0C4DFL7_HUMAN;CP51A_HUMAN	148;142	_GVAYDVPNPVFLEQK[GlyGly (K)]K_.2;_GVAYDVPNPVFLEQK[GlyGly (K)]K_.3	_GVAYDVPNPVFLEQK[GlyGly (K): 100%]K_	_GVAYDVPNPVFLEQK[GlyGly (K)]K_.2;_GVAYDVPNPVFLEQK[GlyGly (K)]K_.3
10.4152	12.0501	10.962	9.9202	14.2395	14.8031	13.8272	13.9282	K	+	3.247	3.36261	6.63319	CYP51A1	Isoform of Q16850, Lanosterol 14-alpha demethylase;Lanosterol 14-alpha demethylase	A0A0C4DFL7;Q16850	A0A0C4DFL7_HUMAN;CP51A_HUMAN	279;273	_QSQEK[GlyGly (K)]IDDILQTLLDATYK_.3	_QSQEK[GlyGly (K): 100%]IDDILQTLLDATYK_	_QSQEK[GlyGly (K)]IDDILQTLLDATYK_.3
13.656	13.7776	13.1138	13.6059	14.3332	14.9034	14.4957	15.0577	K	+	2.68631	1.15915	5.17759	CYP51A1	Isoform of Q16850, Lanosterol 14-alpha demethylase;Lanosterol 14-alpha demethylase	A0A0C4DFL7;Q16850	A0A0C4DFL7_HUMAN;CP51A_HUMAN	432;426	_YLQDNPASGEK[GlyGly (K)]FAYVPFGAGR_.3	_YLQDNPASGEK[GlyGly (K): 100%]FAYVPFGAGR_	_YLQDNPASGEK[GlyGly (K)]FAYVPFGAGR_.3
13.2097	14.3474	13.2051	9.89559	16.1144	16.4993	16.2879	16.311	K	+	2.03342	3.63872	3.7727	CYP51A1	Isoform of Q16850, Lanosterol 14-alpha demethylase;Lanosterol 14-alpha demethylase	A0A0C4DFL7;Q16850	A0A0C4DFL7_HUMAN;CP51A_HUMAN	140;134	_LTTPVFGK[GlyGly (K)]GVAYDVPNPVFLEQK_.2;_LTTPVFGK[GlyGly (K)]GVAYDVPNPVFLEQK_.3	_LTTPVFGK[GlyGly (K): 100%]GVAYDVPNPVFLEQK_	_LTTPVFGK[GlyGly (K)]GVAYDVPNPVFLEQK_.2;_LTTPVFGK[GlyGly (K)]GVAYDVPNPVFLEQK_.3
10.732	13.9589	11.9727	12.1771	13.9789	14.0925	14.3892	14.301	K	+	1.59162	1.98024	2.95013	CYP51A1	Isoform of Q16850, Lanosterol 14-alpha demethylase;Lanosterol 14-alpha demethylase	A0A0C4DFL7;Q16850	A0A0C4DFL7_HUMAN;CP51A_HUMAN	417;411	_LK[GlyGly (K)]DSWVER_.2	_LK[GlyGly (K): 100%]DSWVER_	_LK[GlyGly (K)]DSWVER_.2
9.73971	10.5075	10.3535	10.0286	16.2358	15.732	15.8031	15.3593	K	+	6.31512	5.6252	22.6566	CYRIA	CYFIP-related Rac1 interactor A	Q9H0Q0	CYRIA_HUMAN	124	_EQALAK[GlyGly (K)]EFAEILHFTLR_.3	_EQALAK[GlyGly (K): 100%]EFAEILHFTLR_	_EQALAK[GlyGly (K)]EFAEILHFTLR_.3
10.3294	9.66955	9.63804	11.2572	14.037	14.3913	13.9299	13.8729	K	+	4.15101	3.83426	9.65748	CYRIB	CYFIP-related Rac1 interactor B	Q9NUQ9	CYRIB_HUMAN	309	_HLNDETTSK[GlyGly (K)]QIK_.3	_HLNDETTSK[GlyGly (K): 100%]QIK_	_HLNDETTSK[GlyGly (K)]QIK_.3
11.0444	11.7152	12.2318	10.897	15.0506	15.3578	13.769	15.0225	K	+	3.40664	3.32784	7.10002	CYRIB	CYFIP-related Rac1 interactor B	Q9NUQ9	CYRIB_HUMAN	65	_EAIQHPADEK[GlyGly (K)]LQEK_.3	_EAIQHPADEK[GlyGly (K): 100%]LQEK_	_EAIQHPADEK[GlyGly (K)]LQEK_.3
10.7431	10.5384	9.56873	9.91733	10.5283	12.7483	10.8756	10.9454	K		0.975694	1.08251	1.90281	DAAM1	Disheveled-associated activator of morphogenesis 1;Isoform of Q9Y4D1, Isoform 2 of Disheveled-associated activator of morphogenesis 1;Isoform of Q9Y4D1, Isoform 3 of Disheveled-associated activator of morphogenesis 1	Q9Y4D1;Q9Y4D1-2;Q9Y4D1-3	DAAM1_HUMAN;DAAM1-2_HUMAN;DAAM1-3_HUMAN	350	_FELVHIDTK[GlyGly (K)]SATQM[Oxidation (M)]FELTR_.4	_FELVHIDTK[GlyGly (K): 100%]SATQM[Oxidation (M): 100%]FELTR_	_FELVHIDTK[GlyGly (K)]SATQMFELTR_.4
10.1714	12.3853	11.4223	11.1818	10.7535	10.7594	11.8698	10.7088	K		0.197074	-0.267353	-0.499483	DAD1	Isoform of P61803, Dolichyl-diphosphooligosaccharide--protein glycosyltransferase subunit DAD1;Dolichyl-diphosphooligosaccharide--protein glycosyltransferase subunit DAD1	F5GXX5;P61803	F5GXX5_HUMAN;DAD1_HUMAN	47;75	_IQINPQNK[GlyGly (K)]ADFQGISPER_.3	_IQINPQNK[GlyGly (K): 100%]ADFQGISPER_	_IQINPQNK[GlyGly (K)]ADFQGISPER_.3
16.4352	16.8917	16.6342	16.3416	18.5895	19.1733	18.8113	19.0106	K	+	4.93912	2.3205	13.2332	DAG1	Dystroglycan	Q14118	DAG1_HUMAN	783	_LTLEDQATFIK[GlyGly (K)]K_.2;_LTLEDQATFIK[GlyGly (K)]K_.3	_LTLEDQATFIK[GlyGly (K): 100%]K_	_LTLEDQATFIK[GlyGly (K)]K_.2;_LTLEDQATFIK[GlyGly (K)]K_.3
13.631	14.3369	14.065	13.4352	16.756	17.4251	16.53	17.1193	K	+	4.44425	3.09059	10.8686	DAG1	Dystroglycan	Q14118	DAG1_HUMAN	781	_GK[GlyGly (K)]LTLEDQATFIK_.2;_GK[GlyGly (K)]LTLEDQATFIK_.3	_GK[GlyGly (K): 100%]LTLEDQATFIK_	_GK[GlyGly (K)]LTLEDQATFIK_.2;_GK[GlyGly (K)]LTLEDQATFIK_.3
12.8402	14.8774	14.6833	14.5909	16.3242	16.1919	15.9836	15.5838	K	+	1.91642	1.77293	3.54657	DAG1	Dystroglycan	Q14118	DAG1_HUMAN	795	_GVPIIFADELDDSK[GlyGly (K)]PPPSSSM[Oxidation (M)]PLILQEEK_.3	_GVPIIFADELDDSK[GlyGly (K): 100%]PPPSSSM[Oxidation (M): 100%]PLILQEEK_	_GVPIIFADELDDSK[GlyGly (K)]PPPSSSMPLILQEEK_.3
10.0596	10.1628	10.446	11.3204	11.8349	10.8947	11.8133	13.323	K	+	1.35616	1.46931	2.5407	DAPK3	Death-associated protein kinase 3	O43293	DAPK3_HUMAN	325	_FSK[GlyGly (K)]VLEEAAAAEEGLR_.3	_FSK[GlyGly (K): 100%]VLEEAAAAEEGLR_	_FSK[GlyGly (K)]VLEEAAAAEEGLR_.3
10.1233	9.93874	9.58743	11.1838	16.1105	16.381	16.1796	16.3158	K	+	5.62084	6.03841	17.2948	DBI	Acyl-CoA-binding protein	P07108	ACBP_HUMAN	73	_AYINK[GlyGly (K)]VEELK_.2;_AYINK[GlyGly (K)]VEELK_.3	_AYINK[GlyGly (K): 100%]VEELK_	_AYINK[GlyGly (K)]VEELK_.2;_AYINK[GlyGly (K)]VEELK_.3
10.4325	11.4541	9.56352	10.361	12.2769	12.035	10.2719	11.1321	K		0.810562	0.97618	1.62785	DCAKD	Isoform of Q8WVC6, Dephospho-CoA kinase domain-containing protein (Fragment);Dephospho-CoA kinase domain-containing protein	K7ESP4;Q8WVC6	K7ESP4_HUMAN;DCAKD_HUMAN	109	_YVILDIPLLFETK[GlyGly (K)]K_.3	_YVILDIPLLFETK[GlyGly (K): 100%]K_	_YVILDIPLLFETK[GlyGly (K)]K_.3
13.5638	14.4461	14.2332	13.8665	11.1923	12.3315	11.3202	10.4386	K	+	3.09693	-2.70675	-6.21683	DCBLD2	Discoidin, CUB and LCCL domain-containing protein 2;Isoform of Q96PD2, Isoform 2 of Discoidin, CUB and LCCL domain-containing protein 2	Q96PD2;Q96PD2-2	DCBD2_HUMAN;DCBD2-2_HUMAN	560	_K[GlyGly (K)]TEGTYDLPYWDR_.3	_K[GlyGly (K): 100%]TEGTYDLPYWDR_	_K[GlyGly (K)]TEGTYDLPYWDR_.3
12.9904	13.1622	13.0353	12.5566	13.7119	14.1163	14.2467	13.98	K	+	3.08319	1.07761	6.17974	DCTN2	Dynactin subunit 2;Isoform of Q13561, Isoform 2 of Dynactin subunit 2;Isoform of Q13561, Isoform 3 of Dynactin subunit 2	Q13561;Q13561-2;Q13561-3	DCTN2_HUMAN;DCTN2-2_HUMAN;DCTN2-3_HUMAN	157;162;159	_LLGPDAAINLTDPDGALAK[GlyGly (K)]R_.3	_LLGPDAAINLTDPDGALAK[GlyGly (K): 100%]R_	_LLGPDAAINLTDPDGALAK[GlyGly (K)]R_.3
11.0223	9.26576	11.5807	10.0014	12.7122	14.0488	11.633	13.0257	K	+	1.7999	2.38737	3.32768	DCTPP1	dCTP pyrophosphatase 1	Q9H773	DCTP1_HUMAN	112	_VDLPLAVLSK[GlyGly (K)]M[Oxidation (M)]DINR_.3	_VDLPLAVLSK[GlyGly (K): 100%]M[Oxidation (M): 100%]DINR_	_VDLPLAVLSK[GlyGly (K)]MDINR_.3
12.2979	13.0758	12.8236	11.2144	13.6343	13.0834	13.6329	13.0474	K		1.18052	0.996535	2.24391	DCUN1D1	Isoform of Q96GG9, DCN1-like protein;DCN1-like protein 1	C9JVE2;Q96GG9	C9JVE2_HUMAN;DCNL1_HUMAN	139;154	_FK[GlyGly (K)]DFYQFTFNFAK_.3	_FK[GlyGly (K): 100%]DFYQFTFNFAK_	_FK[GlyGly (K)]DFYQFTFNFAK_.3
17.0424	17.8027	17.4489	16.9027	17.9417	18.2501	17.4401	17.8968	K		1.16148	0.583031	2.21206	DCUN1D1	Isoform of Q96GG9, DCN1-like protein;DCN1-like protein 1	C9JVE2;Q96GG9	C9JVE2_HUMAN;DCNL1_HUMAN	124;139	_AQIPK[GlyGly (K)]M[Oxidation (M)]EQELK_.2;_AQIPK[GlyGly (K)]M[Oxidation (M)]EQELK_.3	_AQIPK[GlyGly (K): 100%]M[Oxidation (M): 100%]EQELK_	_AQIPK[GlyGly (K)]MEQELK_.2;_AQIPK[GlyGly (K)]MEQELK_.3
15.1523	16.2914	15.6605	15.4409	15.1696	15.5894	14.1797	14.6002	K		0.980043	-0.751557	-1.91004	DCUN1D1	Isoform of Q96GG9, DCN1-like protein;DCN1-like protein 1	C9JVE2;Q96GG9	C9JVE2_HUMAN;DCNL1_HUMAN	152;167	_NPGQK[GlyGly (K)]GLDLEM[Oxidation (M)]AIAYWNLVLNGR_.3	_NPGQK[GlyGly (K): 100%]GLDLEM[Oxidation (M): 100%]AIAYWNLVLNGR_	_NPGQK[GlyGly (K)]GLDLEMAIAYWNLVLNGR_.3
13.9101	14.4749	14.4104	13.9696	14.57	15.3144	14.6545	14.7738	K	+	1.54366	0.63691	2.86541	DDB1	DNA damage-binding protein 1	Q16531	DDB1_HUMAN	1123	_EATADDLIK[GlyGly (K)]VVEELTR_.3	_EATADDLIK[GlyGly (K): 100%]VVEELTR_	_EATADDLIK[GlyGly (K)]VVEELTR_.3
13.873	15.1609	14.2963	14.152	15.3372	15.9436	15.3047	14.6983	K	+	1.34646	0.950419	2.52415	DDB1	DNA damage-binding protein 1	Q16531	DDB1_HUMAN	821	_LGK[GlyGly (K)]DPNTYFIVGTAM[Oxidation (M)]VYPEEAEPK_.3	_LGK[GlyGly (K): 100%]DPNTYFIVGTAM[Oxidation (M): 100%]VYPEEAEPK_	_LGK[GlyGly (K)]DPNTYFIVGTAMVYPEEAEPK_.3
12.7284	13.9527	10.2132	10.1139	14.0942	15.1129	13.2592	13.9136	K		1.20507	2.34295	2.28509	DDB1	DNA damage-binding protein 1	Q16531	DDB1_HUMAN	929	_SVLLLAYK[GlyGly (K)]PM[Oxidation (M)]EGNFEEIAR_.3	_SVLLLAYK[GlyGly (K): 100%]PM[Oxidation (M): 100%]EGNFEEIAR_	_SVLLLAYK[GlyGly (K)]PMEGNFEEIAR_.3
12.6055	13.2002	12.7655	10.9368	13.0413	14.2099	13.0357	13.7193	K		1.0127	1.12453	1.96427	DDB1	DNA damage-binding protein 1	Q16531	DDB1_HUMAN	848	_IVVFQYSDGK[GlyGly (K)]LQTVAEK_.3	_IVVFQYSDGK[GlyGly (K): 100%]LQTVAEK_	_IVVFQYSDGK[GlyGly (K)]LQTVAEK_.3
14.8987	15.0273	14.9022	14.1683	11.9093	14.6624	10.8252	14.8185	K		0.832842	-1.69527	-1.6651	DDB1	DNA damage-binding protein 1	Q16531	DDB1_HUMAN	135	_LYDGLFK[GlyGly (K)]VIPLDR_.3	_LYDGLFK[GlyGly (K): 100%]VIPLDR_	_LYDGLFK[GlyGly (K)]VIPLDR_.3
15.3884	15.9357	15.3003	15.3123	15.0618	15.703	14.3651	15.0846	K		0.662215	-0.430553	-1.37706	DDB1	DNA damage-binding protein 1	Q16531	DDB1_HUMAN	571	_LPSFELLHK[GlyGly (K)]EM[Oxidation (M)]LGGEIIPR_.3;_LPSFELLHK[GlyGly (K)]EM[Oxidation (M)]LGGEIIPR_.4	_LPSFELLHK[GlyGly (K): 100%]EM[Oxidation (M): 100%]LGGEIIPR_	_LPSFELLHK[GlyGly (K)]EMLGGEIIPR_.3;_LPSFELLHK[GlyGly (K)]EMLGGEIIPR_.4
14.0646	13.7457	13.9466	12.316	12.8626	14.1745	12.1806	13.7814	K		0.171708	-0.268429	-0.442797	DDB1	DNA damage-binding protein 1	Q16531	DDB1_HUMAN	568	_ILK[GlyGly (K)]LPSFELLHK_.3;_ILK[GlyGly (K)]LPSFELLHK_.4	_ILK[GlyGly (K): 100%]LPSFELLHK_	_ILK[GlyGly (K)]LPSFELLHK_.3;_ILK[GlyGly (K)]LPSFELLHK_.4
13.8088	15.3041	14.7645	14.5546	14.907	15.0566	14.8147	14.2251	K		0.151993	0.142837	0.397571	DDB1	DNA damage-binding protein 1	Q16531	DDB1_HUMAN	1081	_K[GlyGly (K)]TEPATGFIDGDLIESFLDISR_.3	_K[GlyGly (K): 100%]TEPATGFIDGDLIESFLDISR_	_K[GlyGly (K)]TEPATGFIDGDLIESFLDISR_.3
15.8651	16.3032	15.9714	16.019	11.3531	14.0705	11.564	10.1631	K	+	2.67275	-4.25197	-5.14555	DDI2	Protein DDI1 homolog 2;Isoform of Q5TDH0, Isoform 2 of Protein DDI1 homolog 2;Isoform of Q5TDH0, Isoform 3 of Protein DDI1 homolog 2	Q5TDH0;Q5TDH0-2;Q5TDH0-3	DDI2_HUMAN;DDI2-2_HUMAN;DDI2-3_HUMAN	156	_NPPLAEALLSGDLEK[GlyGly (K)]FSR_.3	_NPPLAEALLSGDLEK[GlyGly (K): 100%]FSR_	_NPPLAEALLSGDLEK[GlyGly (K)]FSR_.3
10.3806	10.7973	9.61911	10.3593	14.5762	15.3084	14.1907	14.5812	K	+	4.88002	4.37504	12.9276	DDIT4	DNA damage-inducible transcript 4 protein	Q9NX09	DDIT4_HUMAN	220	_K[GlyGly (K)]LYSSEQLLIEEC[Carbamidomethyl (C)]_.2	_K[GlyGly (K): 100%]LYSSEQLLIEEC[Carbamidomethyl (C): 100%]_	_K[GlyGly (K)]LYSSEQLLIEEC_.2
13.8552	14.4995	14.0007	14.1017	15.9273	16.2271	15.6652	16.0608	K	+	4.28484	1.85585	10.1942	DDOST	Isoform of P39656, Dolichyl-diphosphooligosaccharide--protein glycosyltransferase 48 kDa subunit;Dolichyl-diphosphooligosaccharide--protein glycosyltransferase 48 kDa subunit	A0A0C4DGS1;P39656	A0A0C4DGS1_HUMAN;OST48_HUMAN	281;298	_WVFK[GlyGly (K)]EEGVLR_.3	_WVFK[GlyGly (K): 100%]EEGVLR_	_WVFK[GlyGly (K)]EEGVLR_.3
13.2342	13.4511	12.4926	11.4638	14.4098	15.0371	14.7818	14.5294	K	+	2.30247	2.02913	4.31987	DDOST	Isoform of P39656, Dolichyl-diphosphooligosaccharide--protein glycosyltransferase 48 kDa subunit;Dolichyl-diphosphooligosaccharide--protein glycosyltransferase 48 kDa subunit	A0A0C4DGS1;P39656	A0A0C4DGS1_HUMAN;OST48_HUMAN	54;71	_GFELTFK[GlyGly (K)]TADDPSLSLIK_.3	_GFELTFK[GlyGly (K): 100%]TADDPSLSLIK_	_GFELTFK[GlyGly (K)]TADDPSLSLIK_.3
10.6049	14.4295	13.6337	13.7566	15.1528	15.1665	15.3427	14.8912	K		1.25633	2.03217	2.37133	DDOST	Isoform of P39656, Dolichyl-diphosphooligosaccharide--protein glycosyltransferase 48 kDa subunit;Dolichyl-diphosphooligosaccharide--protein glycosyltransferase 48 kDa subunit	A0A0C4DGS1;P39656	A0A0C4DGS1_HUMAN;OST48_HUMAN	364;381	_LPDVYGVFQFK[GlyGly (K)]VDYNR_.3	_LPDVYGVFQFK[GlyGly (K): 100%]VDYNR_	_LPDVYGVFQFK[GlyGly (K)]VDYNR_.3
10.23	13.3402	11.0344	9.65276	15.3602	15.2672	15.6222	15.0369	K	+	2.6956	4.25734	5.19961	DDX19A	Isoform of Q9NUU7, ATP-dependent RNA helicase DDX19A;ATP-dependent RNA helicase DDX19A	I3L0H8;Q9NUU7	I3L0H8_HUMAN;DD19A_HUMAN	82	_DPNSPLYSVK[GlyGly (K)]SFEELR_.3	_DPNSPLYSVK[GlyGly (K): 100%]SFEELR_	_DPNSPLYSVK[GlyGly (K)]SFEELR_.3
13.2917	12.9469	8.92845	10.6511	14.1167	14.8429	14.233	14.2081	K	+	1.49852	2.89566	2.78633	DDX24	Isoform of Q9GZR7, RNA helicase;ATP-dependent RNA helicase DDX24	G3V529;Q9GZR7	G3V529_HUMAN;DDX24_HUMAN	146;189	_ADVSAWK[GlyGly (K)]DLFVPR_.3	_ADVSAWK[GlyGly (K): 100%]DLFVPR_	_ADVSAWK[GlyGly (K)]DLFVPR_.3
15.9112	16.3273	15.8692	15.3331	17.104	17.6951	17.9101	17.5798	K	+	3.1794	1.71205	6.44302	DDX39B	Spliceosome RNA helicase DDX39B	Q13838	DX39B_HUMAN	49	_DFLLK[GlyGly (K)]PELLR_.2;_DFLLK[GlyGly (K)]PELLR_.3	_DFLLK[GlyGly (K): 100%]PELLR_	_DFLLK[GlyGly (K)]PELLR_.2;_DFLLK[GlyGly (K)]PELLR_.3
10.8032	10.7415	10.2689	10.2275	12.6054	13.9528	13.0597	12.8102	K	+	3.6262	2.59677	7.78568	DDX3X	Isoform of O00571, RNA helicase;ATP-dependent RNA helicase DDX3X	A0A0D9SF53;A0A0D9SFB3;A0A0D9SG12;A0A2R8Y4A4;A0A2R8YF78;A0A2R8YFS5;O00571	A0A0D9SF53_HUMAN;A0A0D9SFB3_HUMAN;A0A0D9SG12_HUMAN;A0A2R8Y4A4_HUMAN;A0A2R8YF78_HUMAN;A0A2R8YFS5_HUMAN;DDX3X_HUMAN	549	_NINITK[GlyGly (K)]DLLDLLVEAK_.3	_NINITK[GlyGly (K): 100%]DLLDLLVEAK_	_NINITK[GlyGly (K)]DLLDLLVEAK_.3
9.88928	10.5716	10.1617	10.918	11.3999	12.468	13.651	12.9938	K	+	2.27339	2.24303	4.25875	DDX5	Isoform of P17844, DEAD box protein 5;Probable ATP-dependent RNA helicase DDX5	J3KTA4;P17844	J3KTA4_HUMAN;DDX5_HUMAN	381	_DWVLNEFK[GlyGly (K)]HGK_.3	_DWVLNEFK[GlyGly (K): 100%]HGK_	_DWVLNEFK[GlyGly (K)]HGK_.3
12.5846	9.07486	10.9085	13.1484	15.0327	14.9828	14.6984	15.4424	K	+	2.0879	3.61001	3.88032	DDX5	Isoform of P17844, DEAD box protein 5;Probable ATP-dependent RNA helicase DDX5	J3KTA4;P17844	J3KTA4_HUMAN;DDX5_HUMAN	462	_EANQAINPK[GlyGly (K)]LLQLVEDR_.3	_EANQAINPK[GlyGly (K): 100%]LLQLVEDR_	_EANQAINPK[GlyGly (K)]LLQLVEDR_.3
10.8488	11.0387	11.576	10.0858	12.7346	14.038	13.9598	13.8566	K	+	3.14506	2.75991	6.34807	DDX60	Probable ATP-dependent RNA helicase DDX60	Q8IY21	DDX60_HUMAN	469	_FAGDILK[GlyGly (K)]DLPFLK_.3	_FAGDILK[GlyGly (K): 100%]DLPFLK_	_FAGDILK[GlyGly (K)]DLPFLK_.3
9.32477	10.1217	10.0962	10.2737	13.0743	13.0754	10.0816	12.8504	K	+	1.64189	2.31632	3.03978	DDX60	Probable ATP-dependent RNA helicase DDX60	Q8IY21	DDX60_HUMAN	476	_DLPFLK[GlyGly (K)]SDDPIVTSLVK_.3	_DLPFLK[GlyGly (K): 100%]SDDPIVTSLVK_	_DLPFLK[GlyGly (K)]SDDPIVTSLVK_.3
11.4094	10.5624	14.6933	9.79554	14.7277	11.3372	11.406	12.6161	K		0.281431	0.906594	0.677937	DDX60L	Probable ATP-dependent RNA helicase DDX60-like	Q5H9U9	DDX6L_HUMAN	2	_[Acetyl (Protein N-term)]GSK[GlyGly (K)]DHAVFFR_.3	_GSK[GlyGly (K): 100%]DHAVFFR_	_GSK[GlyGly (K)]DHAVFFR_.3
13.8595	13.974	14.599	14.3369	14.3466	15.4935	14.4436	15.3488	K		1.086	0.715767	2.08614	DES	Desmin	P17661	DESM_HUMAN	229	_IESLNEEIAFLK[GlyGly (K)]K_.3	_IESLNEEIAFLK[GlyGly (K): 100%]K_	_IESLNEEIAFLK[GlyGly (K)]K_.3
14.3254	14.7048	14.2015	13.7562	15.6111	16.0119	15.0619	15.5715	K	+	2.5109	1.31712	4.77331	DESI1	Desumoylating isopeptidase 1	Q6ICB0	DESI1_HUMAN	11	_LYVYDLSK[GlyGly (K)]GLAR_.3	_LYVYDLSK[GlyGly (K): 100%]GLAR_	_LYVYDLSK[GlyGly (K)]GLAR_.3
11.3676	12.9097	11.936	9.79133	13.7397	14.0815	13.3217	12.7658	K	+	1.49278	1.97601	2.77632	DESI2	Deubiquitinase DESI2	Q9BSY9	DESI2_HUMAN	71	_EAVVLGSTDFLEDDIEK[GlyGly (K)]IVEELGK_.3	_EAVVLGSTDFLEDDIEK[GlyGly (K): 100%]IVEELGK_	_EAVVLGSTDFLEDDIEK[GlyGly (K)]IVEELGK_.3
13.8332	14.6217	14.2565	14.0807	11.9819	11.7095	11.9446	10.903	K	+	3.84255	-2.56327	-8.51506	DGKA	Diacylglycerol kinase alpha	P23743	DGKA_HUMAN	635	_VITDPDILK[GlyGly (K)]TC[Carbamidomethyl (C)]VPDLSDK_.3	_VITDPDILK[GlyGly (K): 100%]TC[Carbamidomethyl (C): 100%]VPDLSDK_	_VITDPDILK[GlyGly (K)]TCVPDLSDK_.3
13.4036	12.9636	13.6505	13.2652	15.9758	16.4609	15.5506	15.889	K	+	4.5216	2.64831	11.2103	DHCR24	Delta(24)-sterol reductase;Isoform of Q15392, Isoform 2 of Delta(24)-sterol reductase	Q15392;Q15392-2	DHC24_HUMAN;DHC24-2_HUMAN	495;454	_EK[GlyGly (K)]LGC[Carbamidomethyl (C)]QDAFPEVYDK_.2;_EK[GlyGly (K)]LGC[Carbamidomethyl (C)]QDAFPEVYDK_.3	_EK[GlyGly (K): 100%]LGC[Carbamidomethyl (C): 100%]QDAFPEVYDK_	_EK[GlyGly (K)]LGCQDAFPEVYDK_.2;_EK[GlyGly (K)]LGCQDAFPEVYDK_.3
10.8746	11.0518	12.8403	9.34612	13.8715	14.653	14.6828	15.0043	K	+	2.46509	3.52472	4.67126	DHCR7	7-dehydrocholesterol reductase	Q9UBM7	DHCR7_HUMAN	82	_LSDIWAK[GlyGly (K)]TPPITR_.2;_LSDIWAK[GlyGly (K)]TPPITR_.3	_LSDIWAK[GlyGly (K): 100%]TPPITR_	_LSDIWAK[GlyGly (K)]TPPITR_.2;_LSDIWAK[GlyGly (K)]TPPITR_.3
10.3269	10.5382	10.601	9.52069	13.4609	14.9329	14.0382	13.4128	K	+	3.86315	3.71448	8.58747	DHFR	Dihydrofolate reductase	P00374	DYR_HUMAN	159	_LLPEYPGVLSDVQEEK[GlyGly (K)]GIK_.3	_LLPEYPGVLSDVQEEK[GlyGly (K): 100%]GIK_	_LLPEYPGVLSDVQEEK[GlyGly (K)]GIK_.3
10.4288	11.0459	11.2656	11.0981	11.7442	14.8181	13.7721	14.098	K	+	2.08503	2.64851	3.87461	DHFR	Dihydrofolate reductase	P00374	DYR_HUMAN	157	_YK[GlyGly (K)]LLPEYPGVLSDVQEEK_.3	_YK[GlyGly (K): 100%]LLPEYPGVLSDVQEEK_	_YK[GlyGly (K)]LLPEYPGVLSDVQEEK_.3
9.69982	10.4586	9.94928	9.52724	10.8426	13.9212	10.7154	12.3513	K	+	1.40751	2.04891	2.62869	DHFR	Dihydrofolate reductase	P00374	DYR_HUMAN	93	_SLDDALK[GlyGly (K)]LTEQPELANK_.3	_SLDDALK[GlyGly (K): 100%]LTEQPELANK_	_SLDDALK[GlyGly (K)]LTEQPELANK_.3
13.611	14.4237	13.5307	13.6644	11.5456	11.9999	11.4396	11.7918	K	+	3.89955	-2.11326	-8.71676	DHRS4	Dehydrogenase/reductase SDR family member 4	Q9BTZ2	DHRS4_HUMAN	187	_TALLGLTK[GlyGly (K)]TLAIELAPR_.3	_TALLGLTK[GlyGly (K): 100%]TLAIELAPR_	_TALLGLTK[GlyGly (K)]TLAIELAPR_.3
15.5883	16.3367	15.7857	16.1265	16.3845	16.8252	16.5101	16.5715	K	+	1.73017	0.613562	3.19942	DHRS7	Dehydrogenase/reductase SDR family member 7;Isoform of Q9Y394, Isoform 2 of Dehydrogenase/reductase SDR family member 7	Q9Y394;Q9Y394-2	DHRS7_HUMAN;DHRS7-2_HUMAN	104;54	_DILVLPLDLTDTGSHEAATK[GlyGly (K)]AVLQEFGR_.3;_DILVLPLDLTDTGSHEAATK[GlyGly (K)]AVLQEFGR_.4	_DILVLPLDLTDTGSHEAATK[GlyGly (K): 100%]AVLQEFGR_	_DILVLPLDLTDTGSHEAATK[GlyGly (K)]AVLQEFGR_.3;_DILVLPLDLTDTGSHEAATK[GlyGly (K)]AVLQEFGR_.4
12.1549	12.7152	12.1728	11.5291	11.2099	11.5393	11.1341	12.0706	K		1.051	-0.65451	-2.02792	DHRS9	Dehydrogenase/reductase SDR family member 9;Isoform of Q9BPW9, Isoform 4 of Dehydrogenase/reductase SDR family member 9	Q9BPW9;Q9BPW9-4	DHRS9_HUMAN;DHRS9-4_HUMAN	79;139	_TVLLDVTDPENVK[GlyGly (K)]R_.3	_TVLLDVTDPENVK[GlyGly (K): 100%]R_	_TVLLDVTDPENVK[GlyGly (K)]R_.3
14.4714	14.2119	12.1909	13.1088	15.1297	16.4605	15.5585	16.0324	K	+	2.06498	2.29956	3.83486	DHX32	Putative pre-mRNA-splicing factor ATP-dependent RNA helicase DHX32;Isoform of Q7L7V1, Isoform 2 of Putative pre-mRNA-splicing factor ATP-dependent RNA helicase DHX32	Q7L7V1;Q7L7V1-2	DHX32_HUMAN;DHX32-2_HUMAN	589;508	_AELLEIIK[GlyGly (K)]R_.3	_AELLEIIK[GlyGly (K): 100%]R_	_AELLEIIK[GlyGly (K)]R_.3
10.0377	10.5236	10.4098	9.39657	13.0747	13.326	13.8019	13.108	K	+	4.38998	3.23575	10.6345	DHX40	Probable ATP-dependent RNA helicase DHX40;Isoform of Q8IX18, Isoform 2 of Probable ATP-dependent RNA helicase DHX40;Isoform of Q8IX18, Isoform 3 of Probable ATP-dependent RNA helicase DHX40;Isoform of Q8IX18, Isoform 4 of Probable ATP-dependent RNA helicase DHX40	Q8IX18;Q8IX18-2;Q8IX18-3;Q8IX18-4	DHX40_HUMAN;DHX40-2_HUMAN;DHX40-3_HUMAN;DHX40-4_HUMAN	375;328;298	_LGLDILEVVPISK[GlyGly (K)]SEALQR_.3	_LGLDILEVVPISK[GlyGly (K): 100%]SEALQR_	_LGLDILEVVPISK[GlyGly (K)]SEALQR_.3
13.7207	14.3025	13.8505	12.6641	15.1604	15.2094	15.624	15.2436	K	+	2.44167	1.67488	4.6196	DHX9	ATP-dependent RNA helicase A	Q08211	DHX9_HUMAN	1038	_YPSPFFVFGEK[GlyGly (K)]IR_.3	_YPSPFFVFGEK[GlyGly (K): 100%]IR_	_YPSPFFVFGEK[GlyGly (K)]IR_.3
16.3814	16.5988	16.3326	15.6251	16.8423	17.521	17.3132	17.484	K	+	2.15772	1.05564	4.02053	DHX9	ATP-dependent RNA helicase A	Q08211	DHX9_HUMAN	854	_ILAK[GlyGly (K)]LPIEPR_.2;_ILAK[GlyGly (K)]LPIEPR_.3	_ILAK[GlyGly (K): 100%]LPIEPR_	_ILAK[GlyGly (K)]LPIEPR_.2;_ILAK[GlyGly (K)]LPIEPR_.3
12.1343	12.5973	13.0784	12.8289	11.8117	12.9633	10.4477	10.5493	K		0.998057	-1.21674	-1.93995	DHX9	ATP-dependent RNA helicase A	Q08211	DHX9_HUMAN	796	_TPLHEIALSIK[GlyGly (K)]LLR_.4	_TPLHEIALSIK[GlyGly (K): 100%]LLR_	_TPLHEIALSIK[GlyGly (K)]LLR_.4
10.6662	13.1864	12.5315	12.7153	14.6171	14.5405	15.1508	14.8119	K	+	2.3374	2.50523	4.39395	DIAPH1	Isoform of O60610, Protein diaphanous homolog 1;Protein diaphanous homolog 1	A0A0G2JH68;O60610	A0A0G2JH68_HUMAN;DIAP1_HUMAN	851	_VLDSK[GlyGly (K)]TAQNLSIFLGSFR_.3	_VLDSK[GlyGly (K): 100%]TAQNLSIFLGSFR_	_VLDSK[GlyGly (K)]TAQNLSIFLGSFR_.3
10.2528	9.77115	11.9194	10.3841	11.5035	13.2194	11.9112	12.1624	K	+	1.46776	1.61726	2.7328	DIAPH1	Isoform of O60610, Protein diaphanous homolog 1;Protein diaphanous homolog 1	A0A0G2JH68;O60610	A0A0G2JH68_HUMAN;DIAP1_HUMAN	403	_DSK[GlyGly (K)]AEPHFLSILQHLLLVR_.4	_DSK[GlyGly (K): 100%]AEPHFLSILQHLLLVR_	_DSK[GlyGly (K)]AEPHFLSILQHLLLVR_.4
11.6845	10.0381	9.82281	10.8478	14.0686	15.0551	14.0719	14.8446	K	+	3.65677	3.91174	7.88538	DIAPH2	Isoform of O60879, Diaphanous homolog 2 (Drosophila), isoform CRA_c;Isoform of O60879, Protein diaphanous homolog 2;Isoform of O60879, Diaphanous homolog 2 (Drosophila), isoform CRA_a;Protein diaphanous homolog 2;Isoform of O60879, Isoform 2 of Protein diaphanous homolog 2	A6NML8;C9J6U3;K4DI95;O60879;O60879-2	A6NML8_HUMAN;C9J6U3_HUMAN;K4DI95_HUMAN;DIAP2_HUMAN;DIAP2-2_HUMAN	44	_LNIQIK[GlyGly (K)]TLADDVR_.3	_LNIQIK[GlyGly (K): 100%]TLADDVR_	_LNIQIK[GlyGly (K)]TLADDVR_.3
10.7022	10.7443	13.3954	9.95962	17.0969	17.218	16.9911	16.9703	K	+	3.62017	5.86868	7.76613	DIAPH2	Isoform of O60879, Diaphanous homolog 2 (Drosophila), isoform CRA_c;Isoform of O60879, Protein diaphanous homolog 2;Isoform of O60879, Diaphanous homolog 2 (Drosophila), isoform CRA_a;Protein diaphanous homolog 2;Isoform of O60879, Isoform 2 of Protein diaphanous homolog 2	A6NML8;C9J6U3;K4DI95;O60879;O60879-2	A6NML8_HUMAN;C9J6U3_HUMAN;K4DI95_HUMAN;DIAP2_HUMAN;DIAP2-2_HUMAN	98	_SLNLSEK[GlyGly (K)]EVLDLFEK_.2;_SLNLSEK[GlyGly (K)]EVLDLFEK_.3	_SLNLSEK[GlyGly (K): 100%]EVLDLFEK_	_SLNLSEK[GlyGly (K)]EVLDLFEK_.2;_SLNLSEK[GlyGly (K)]EVLDLFEK_.3
10.7186	9.84214	11.2643	9.52989	11.0723	13.6327	10.8015	11.3563	K		0.918965	1.37696	1.80857	DIO2	Type II iodothyronine deiodinase	Q92813	IOD2_HUMAN	66	_SFLLDAYK[GlyGly (K)]QVK_.2	_SFLLDAYK[GlyGly (K): 100%]QVK_	_SFLLDAYK[GlyGly (K)]QVK_.2
9.83862	9.08719	9.76407	10.8049	14.0409	15.0307	14.1106	14.053	K	+	4.32644	4.43513	10.3664	DKC1	H/ACA ribonucleoprotein complex subunit DKC1	O60832	DKC1_HUMAN	21	_SLPEEDVAEIQHAEEFLIK[GlyGly (K)]PESK_.4	_SLPEEDVAEIQHAEEFLIK[GlyGly (K): 100%]PESK_	_SLPEEDVAEIQHAEEFLIK[GlyGly (K)]PESK_.4
11.4338	13.0136	11.0442	9.84529	13.524	14.0959	14.1516	14.1056	K	+	2.11235	2.63507	3.92912	DKC1	H/ACA ribonucleoprotein complex subunit DKC1	O60832	DKC1_HUMAN	44	_VAK[GlyGly (K)]LDTSQWPLLLK_.3	_VAK[GlyGly (K): 100%]LDTSQWPLLLK_	_VAK[GlyGly (K)]LDTSQWPLLLK_.3
14.1136	14.3327	13.7907	13.0154	14.0559	14.6821	14.0718	14.8227	K		0.849966	0.595036	1.69369	DKC1	H/ACA ribonucleoprotein complex subunit DKC1	O60832	DKC1_HUMAN	2	_[Acetyl (Protein N-term)]ADAEVIILPK[GlyGly (K)]K_.2	_ADAEVIILPK[GlyGly (K): 100%]K_	_ADAEVIILPK[GlyGly (K)]K_.2
10.0009	13.6346	12.5983	12.0525	15.2005	15.8406	16.2832	15.9622	K	+	2.47968	3.74999	4.7036	DLG1	Isoform of Q12959, Disks large homolog 1;Disks large homolog 1;Isoform of Q12959, Isoform 2 of Disks large homolog 1;Isoform of Q12959, Isoform 3 of Disks large homolog 1;Isoform of Q12959, Isoform 4 of Disks large homolog 1;Isoform of Q12959, Isoform 5 of Disks large homolog 1;Isoform of Q12959, Isoform 6 of Disks large homolog 1;Isoform of Q12959, Isoform 7 of Disks large homolog 1;Isoform of Q…	A0A0C4DFT3;A0A590UJ08;A0A590UJ18;A0A590UJ29;A0A590UJ68;A0A590UJ81;A0A590UJC5;A0A590UJD9;A0A590UJR4;A0A590UJR5;A0A590UJS9;A0A590UJX2;A0A590UK48;A0A590UK81;A0A590UKA8;Q12959;Q12959-2;Q12959-3;Q12959-4;Q12959-5;Q12959-6;Q12959-7;Q12959-8;Q12959-9	A0A0C4DFT3_HUMAN;A0A590UJ08_HUMAN;A0A590UJ18_HUMAN;A0A590UJ29_HUMAN;A0A590UJ68_HUMAN;A0A590UJ81_HUMAN;A0A590UJC5_HUMAN;A0A590UJD9_HUMAN;A0A590UJR4_HUMAN;A0A590UJR5_HUMAN;A0A590UJS9_HUMAN;A0A590UJX2_HUMAN;A0A590UK48_HUMAN;A0A590UK81_HUMAN;A0A590UKA8_HUMAN;DLG1_HUMAN;DLG1-2_HUMAN;DLG1-3_HUMAN;DLG1-4_HUMAN;DLG1-5_HUMAN;DLG1-6_HUMAN;DLG1-7_HUMAN;DLG1-8_HUMAN;DLG1-9_HUMAN	414;396;318;405;447;364;331	_YSPVSK[GlyGly (K)]AVLGDDEITR_.3	_YSPVSK[GlyGly (K): 100%]AVLGDDEITR_	_YSPVSK[GlyGly (K)]AVLGDDEITR_.3
10.9469	9.20668	10.7083	10.7462	15.6709	13.5026	17.4381	16.3437	K	+	2.93468	5.33681	5.78955	DLST	Dihydrolipoyllysine-residue succinyltransferase component of 2-oxoglutarate dehydrogenase complex, mitochondrial	P36957	ODO2_HUMAN	198	_PVSAVK[GlyGly (K)]PTVAPPLAEPGAGK_.3	_PVSAVK[GlyGly (K): 100%]PTVAPPLAEPGAGK_	_PVSAVK[GlyGly (K)]PTVAPPLAEPGAGK_.3
10.4271	9.76648	10.9285	11.0252	14.9053	11.5247	16.9709	16.3008	K	+	1.9032	4.38861	3.52142	DLST	Dihydrolipoyllysine-residue succinyltransferase component of 2-oxoglutarate dehydrogenase complex, mitochondrial	P36957	ODO2_HUMAN	204	_PTVAPPLAEPGAGK[GlyGly (K)]GLR_.3	_PTVAPPLAEPGAGK[GlyGly (K): 100%]GLR_	_PTVAPPLAEPGAGK[GlyGly (K)]GLR_.3
10.455	10.9737	9.87977	11.5839	14.5016	14.9137	14.3309	15.0523	K	+	4.21477	3.97654	9.90993	DMD	Isoform of P11532, Dystrophin;Isoform of P11532, Dystrophin (Fragment);Dystrophin;Isoform of P11532, Isoform 3 of Dystrophin;Isoform of P11532, Isoform 6 of Dystrophin;Isoform of P11532, Isoform 8 of Dystrophin;Isoform of P11532, Isoform 9 of Dystrophin;Isoform of P11532, Isoform 11 of Dystrophin;Isoform of P11532, Isoform 4 of Dystrophin;Isoform of P11532, Isoform 5 of Dystrophin;Isoform of P115…	A0A075B6G3;A0A087WTU7;A0A087WV90;A0A5H1ZRP7;A0A5H1ZRP8;A0A5H1ZRP9;A0A5H1ZRQ1;A0A5H1ZRQ8;H0Y304;P11532;P11532-11;P11532-12;P11532-14;P11532-15;P11532-17;P11532-2;P11532-3;P11532-4;P11532-5;P11532-6;P11532-7;P11532-8	A0A075B6G3_HUMAN;A0A087WTU7_HUMAN;A0A087WV90_HUMAN;A0A5H1ZRP7_HUMAN;A0A5H1ZRP8_HUMAN;A0A5H1ZRP9_HUMAN;A0A5H1ZRQ1_HUMAN;A0A5H1ZRQ8_HUMAN;H0Y304_HUMAN;DMD_HUMAN;DMD-11_HUMAN;DMD-12_HUMAN;DMD-14_HUMAN;DMD-15_HUMAN;DMD-17_HUMAN;DMD-2_HUMAN;DMD-3_HUMAN;DMD-4_HUMAN;DMD-5_HUMAN;DMD-6_HUMAN;DMD-7_HUMAN;DMD-8_HUMAN	3555;3554;3550;826;3551;1082;1095;1238;2214;2211;3547;474;487	_DAELIAEAK[GlyGly (K)]LLR_.3	_DAELIAEAK[GlyGly (K): 100%]LLR_	_DAELIAEAK[GlyGly (K)]LLR_.3
12.8839	13.4806	13.5051	12.8352	14.4025	15.1188	14.7339	14.9182	K	+	3.30217	1.61714	6.79163	DNAJA1	DnaJ homolog subfamily A member 1	P31689	DNJA1_HUMAN	62	_ELYDK[GlyGly (K)]GGEQAIK_.2;_ELYDK[GlyGly (K)]GGEQAIK_.3	_ELYDK[GlyGly (K): 100%]GGEQAIK_	_ELYDK[GlyGly (K)]GGEQAIK_.2;_ELYDK[GlyGly (K)]GGEQAIK_.3
13.4012	14.2731	13.4168	12.7717	15.459	15.2485	15.6787	15.6324	K	+	3.12997	2.03897	6.30671	DNAJA1	DnaJ homolog subfamily A member 1	P31689	DNJA1_HUMAN	326	_VNFPENGFLSPDK[GlyGly (K)]LSLLEK_.3	_VNFPENGFLSPDK[GlyGly (K): 100%]LSLLEK_	_VNFPENGFLSPDK[GlyGly (K)]LSLLEK_.3
13.4302	14.0341	14.012	13.5122	15.1181	16.5075	15.7376	16.1667	K	+	3.12236	2.13536	6.28592	DNAJA1	DnaJ homolog subfamily A member 1	P31689	DNJA1_HUMAN	4	_ETTYYDVLGVK[GlyGly (K)]PNATQEELK_.3	_ETTYYDVLGVK[GlyGly (K): 100%]PNATQEELK_	_ETTYYDVLGVK[GlyGly (K)]PNATQEELK_.3
10.6153	12.1745	11.1127	10.4273	12.7632	14.1448	13.2308	13.8114	K	+	2.53858	2.40514	4.83567	DNAJA1	DnaJ homolog subfamily A member 1	P31689	DNJA1_HUMAN	45	_FK[GlyGly (K)]QISQAYEVLSDAK_.3	_FK[GlyGly (K): 100%]QISQAYEVLSDAK_	_FK[GlyGly (K)]QISQAYEVLSDAK_.3
9.85166	10.7812	10.3219	10.523	11.7239	14.4701	14.1703	14.7583	K	+	2.48554	3.41121	4.71663	DNAJA1	DnaJ homolog subfamily A member 1	P31689	DNJA1_HUMAN	47	_QISQAYEVLSDAK[GlyGly (K)]K_.3	_QISQAYEVLSDAK[GlyGly (K): 100%]K_	_QISQAYEVLSDAK[GlyGly (K)]K_.3
16.2339	16.5346	16.3428	15.7806	16.8837	16.9996	16.9022	17.0018	K	+	2.35846	0.723876	4.43898	DNAJA1	DnaJ homolog subfamily A member 1	P31689	DNJA1_HUMAN	339	_LSLLEK[GlyGly (K)]LLPER_.2;_LSLLEK[GlyGly (K)]LLPER_.3	_LSLLEK[GlyGly (K): 100%]LLPER_	_LSLLEK[GlyGly (K)]LLPER_.2;_LSLLEK[GlyGly (K)]LLPER_.3
9.65496	10.0949	11.1238	9.31504	11.9491	12.3359	11.3065	11.7826	K	+	2.15709	1.79634	4.01925	DNAJA1	DnaJ homolog subfamily A member 1	P31689	DNJA1_HUMAN	38	_NPNEGEK[GlyGly (K)]FK_.2	_NPNEGEK[GlyGly (K): 100%]FK_	_NPNEGEK[GlyGly (K)]FK_.2
13.947	14.2056	13.8504	13.2888	12.0557	15.1021	11.3881	15.3356	K		0.127453	-0.352556	-0.339681	DNAJA1	DnaJ homolog subfamily A member 1	P31689	DNJA1_HUMAN	2	_VK[GlyGly (K)]ETTYYDVLGVK_.2;_VK[GlyGly (K)]ETTYYDVLGVK_.3	_VK[GlyGly (K): 100%]ETTYYDVLGVK_	_VK[GlyGly (K)]ETTYYDVLGVK_.2;_VK[GlyGly (K)]ETTYYDVLGVK_.3
15.7866	15.9777	15.9103	15.0947	16.7311	17.3391	17.145	17.4711	K	+	2.90044	1.4792	5.70225	DNAJA4	DnaJ homolog subfamily A member 4;Isoform of Q8WW22, Isoform 2 of DnaJ homolog subfamily A member 4	Q8WW22;Q8WW22-2	DNJA4_HUMAN;DNJA4-2_HUMAN	29;58	_LALK[GlyGly (K)]YHPDK_.2;_LALK[GlyGly (K)]YHPDK_.3	_LALK[GlyGly (K): 100%]YHPDK_	_LALK[GlyGly (K)]YHPDK_.2;_LALK[GlyGly (K)]YHPDK_.3
15.7484	15.6124	15.4505	15.1758	14.4401	14.9276	14.3803	14.9441	K	+	2.24856	-0.823761	-4.20697	DNAJB1	DnaJ homolog subfamily B member 1	P25685	DNJB1_HUMAN	280	_TIPVVFK[GlyGly (K)]DVIR_.3	_TIPVVFK[GlyGly (K): 100%]DVIR_	_TIPVVFK[GlyGly (K)]DVIR_.3
10.3712	14.1496	14.324	13.4838	16.1587	16.4665	15.6791	16.0517	K	+	1.73767	3.00684	3.21312	DNAJB2	Isoform of P25686, J domain-containing protein (Fragment);DnaJ homolog subfamily B member 2;Isoform of P25686, Isoform 2 of DnaJ homolog subfamily B member 2	C9JRD2;C9JXB9;P25686;P25686-2	C9JRD2_HUMAN;C9JXB9_HUMAN;DNJB2_HUMAN;DNJB2-2_HUMAN	48	_EVAEAYEVLSDK[GlyGly (K)]HK_.3	_EVAEAYEVLSDK[GlyGly (K): 100%]HK_	_EVAEAYEVLSDK[GlyGly (K)]HK_.3
11.8706	10.2687	11.7044	10.5803	11.5137	13.0715	13.4672	11.5995	K		1.05704	1.30699	2.03795	DNAJB6	Isoform of O75190, J domain-containing protein;Isoform of O75190, J domain-containing protein (Fragment);DnaJ homolog subfamily B member 6;Isoform of O75190, Isoform B of DnaJ homolog subfamily B member 6;Isoform of O75190, Isoform C of DnaJ homolog subfamily B member 6	A0A0J9YX62;C9J2C4;O75190;O75190-2;O75190-3	A0A0J9YX62_HUMAN;C9J2C4_HUMAN;DNJB6_HUMAN;DNJB6-2_HUMAN;DNJB6-3_HUMAN	63	_DIYDK[GlyGly (K)]YGK_.2	_DIYDK[GlyGly (K): 100%]YGK_	_DIYDK[GlyGly (K)]YGK_.2
10.8903	11.4221	9.93383	10.6301	14.5907	14.6795	14.7017	13.6212	K	+	4.0057	3.67921	9.10348	DNAJC7	Isoform of Q99615, DnaJ homolog subfamily C member 7;DnaJ homolog subfamily C member 7	A0A6I8PU73;Q99615	A0A6I8PU73_HUMAN;DNJC7_HUMAN	269	_EGNYK[GlyGly (K)]LAYELYTEALGIDPNNIK_.3	_EGNYK[GlyGly (K): 100%]LAYELYTEALGIDPNNIK_	_EGNYK[GlyGly (K)]LAYELYTEALGIDPNNIK_.3
11.7646	12.0855	10.6071	10.2933	11.0331	14.1001	13.3579	12.7226	K		1.06846	1.61585	2.05695	DNM2	Dynamin-2;Isoform of P50570, Isoform 5 of Dynamin-2	P50570;P50570-5	DYN2_HUMAN;DYN2-5_HUMAN	218	_DVLENK[GlyGly (K)]LLPLR_.3	_DVLENK[GlyGly (K): 100%]LLPLR_	_DVLENK[GlyGly (K)]LLPLR_.3
11.0748	11.5275	10.6118	10.9434	12.8703	13.4199	12.3676	13.4152	K	+	3.11612	1.97885	6.2689	DNMT1	DNA (cytosine-5)-methyltransferase 1;Isoform of P26358, Isoform 2 of DNA (cytosine-5)-methyltransferase 1	P26358;P26358-2	DNMT1_HUMAN;DNMT1-2_HUMAN	976;992	_YSDYIK[GlyGly (K)]GSNLDAPEPYR_.3	_YSDYIK[GlyGly (K): 100%]GSNLDAPEPYR_	_YSDYIK[GlyGly (K)]GSNLDAPEPYR_.3
14.1895	14.5108	14.0311	13.8832	15.6132	16.0155	14.8599	15.5964	K	+	2.59244	1.36759	4.95853	DNMT1	DNA (cytosine-5)-methyltransferase 1;Isoform of P26358, Isoform 2 of DNA (cytosine-5)-methyltransferase 1	P26358;P26358-2	DNMT1_HUMAN;DNMT1-2_HUMAN	583;599	_DLIK[GlyGly (K)]LAGVTLGQR_.3	_DLIK[GlyGly (K): 100%]LAGVTLGQR_	_DLIK[GlyGly (K)]LAGVTLGQR_.3
12.3012	14.5281	11.0066	10.2616	11.4484	13.0007	12.0618	11.4282	K		0.0133031	-0.0396247	-0.0394221	DOCK4	Dedicator of cytokinesis protein 4	Q8N1I0	DOCK4_HUMAN	604	_LK[GlyGly (K)]EIDGSEIVK_.2;_LK[GlyGly (K)]EIDGSEIVK_.3	_LK[GlyGly (K): 100%]EIDGSEIVK_	_LK[GlyGly (K)]EIDGSEIVK_.2;_LK[GlyGly (K)]EIDGSEIVK_.3
12.4156	13.011	12.8456	12.3119	11.4396	13.1848	12.9131	12.9917	K		0.0106125	-0.0137296	-0.0315424	DPF2	Isoform of Q92785, Zinc finger protein ubi-d4;Zinc finger protein ubi-d4;Isoform of Q92785, Isoform 2 of Zinc finger protein ubi-d4	J3KMZ8;Q92785;Q92785-2	J3KMZ8_HUMAN;REQU_HUMAN;REQU-2_HUMAN	2	_[Acetyl (Protein N-term)]AAVVENVVK[GlyGly (K)]LLGEQYYK_.3	_AAVVENVVK[GlyGly (K): 100%]LLGEQYYK_	_AAVVENVVK[GlyGly (K)]LLGEQYYK_.3
10.0206	10.4585	10.2629	10.0781	15.0897	15.9328	15.6374	15.4126	K	+	6.67697	5.31306	26.064	DPM1	Isoform of O60762, Dolichol-phosphate mannosyltransferase subunit 1 (Fragment);Dolichol-phosphate mannosyltransferase subunit 1;Isoform of O60762, Dolichol-phosphate mannosyltransferase subunit 1	H0Y368;O60762;Q5QPK2	H0Y368_HUMAN;DPM1_HUMAN;Q5QPK2_HUMAN	270;235;262	_VYGESK[GlyGly (K)]LGGNEIVSFLK_.2;_VYGESK[GlyGly (K)]LGGNEIVSFLK_.3	_VYGESK[GlyGly (K): 100%]LGGNEIVSFLK_	_VYGESK[GlyGly (K)]LGGNEIVSFLK_.2;_VYGESK[GlyGly (K)]LGGNEIVSFLK_.3
13.4327	13.4999	13.0695	10.9017	15.4786	15.9529	14.3755	15.0637	K	+	1.92235	2.49176	3.55788	DPM1	Isoform of O60762, Dolichol-phosphate mannosyltransferase subunit 1 (Fragment);Dolichol-phosphate mannosyltransferase subunit 1;Isoform of O60762, Dolichol-phosphate mannosyltransferase subunit 1	H0Y368;O60762;Q5QPK2	H0Y368_HUMAN;DPM1_HUMAN;Q5QPK2_HUMAN	73	_DVAEQLEK[GlyGly (K)]IYGSDR_.2;_DVAEQLEK[GlyGly (K)]IYGSDR_.3	_DVAEQLEK[GlyGly (K): 100%]IYGSDR_	_DVAEQLEK[GlyGly (K)]IYGSDR_.2;_DVAEQLEK[GlyGly (K)]IYGSDR_.3
10.304	11.0927	11.4999	10.4779	11.7371	13.0292	12.9919	12.5139	K	+	2.25496	1.72441	4.22027	DPY19L1	Isoform of Q2PZI1, Probable C-mannosyltransferase DPY19L1	A0A1B0GW05	A0A1B0GW05_HUMAN	165	_LTEYPLVINTLK[GlyGly (K)]R_.3	_LTEYPLVINTLK[GlyGly (K): 100%]R_	_LTEYPLVINTLK[GlyGly (K)]R_.3
13.2759	13.1859	13.2893	12.9293	12.1625	12.7247	11.8182	12.2125	K	+	2.43063	-0.940634	-4.59538	DRAP1	Isoform of Q14919, CBFD_NFYB_HMF domain-containing protein;Dr1-associated corepressor;Isoform of Q14919, Isoform 2 of Dr1-associated corepressor	C9JCC6;Q14919;Q14919-2	C9JCC6_HUMAN;NC2A_HUMAN;NC2A-2_HUMAN	41	_ALELFLESLLK[GlyGly (K)]K_.3	_ALELFLESLLK[GlyGly (K): 100%]K_	_ALELFLESLLK[GlyGly (K)]K_.3
10.5163	10.1157	10.6097	11.0999	15.8116	17.085	15.0878	16.151	K	+	4.6524	5.44847	11.8108	DRG1	Developmentally-regulated GTP-binding protein 1	Q9Y295	DRG1_HUMAN	207	_SILAEYK[GlyGly (K)]IHNADVTLR_.3;_SILAEYK[GlyGly (K)]IHNADVTLR_.4	_SILAEYK[GlyGly (K): 100%]IHNADVTLR_	_SILAEYK[GlyGly (K)]IHNADVTLR_.3;_SILAEYK[GlyGly (K)]IHNADVTLR_.4
15.5183	16.1617	15.239	15.5859	18.1606	18.7321	17.3441	18.0887	K	+	3.41628	2.45517	7.12903	DRG1	Developmentally-regulated GTP-binding protein 1	Q9Y295	DRG1_HUMAN	159	_K[GlyGly (K)]IIENELEGFGIR_.2;_K[GlyGly (K)]IIENELEGFGIR_.3	_K[GlyGly (K): 100%]IIENELEGFGIR_	_K[GlyGly (K)]IIENELEGFGIR_.2;_K[GlyGly (K)]IIENELEGFGIR_.3
10.0927	14.3364	11.2151	10.7343	16.0153	15.8704	15.5193	15.3691	K	+	2.29084	4.09888	4.29536	DRG1	Developmentally-regulated GTP-binding protein 1	Q9Y295	DRG1_HUMAN	113	_IQLLDLPGIIEGAK[GlyGly (K)]DGK_.3	_IQLLDLPGIIEGAK[GlyGly (K): 100%]DGK_	_IQLLDLPGIIEGAK[GlyGly (K)]DGK_.3
11.2876	10.7883	9.84975	10.3171	11.4699	12.7324	11.7953	12.2253	K	+	1.95671	1.49503	3.6237	DRG1	Developmentally-regulated GTP-binding protein 1	Q9Y295	DRG1_HUMAN	285	_IWDYLK[GlyGly (K)]LVR_.3	_IWDYLK[GlyGly (K): 100%]LVR_	_IWDYLK[GlyGly (K)]LVR_.3
11.0604	10.7415	11.5776	10.1459	14.6	15.2349	15.0136	14.9048	K	+	4.77305	4.05699	12.3909	DSG2	Desmoglein-2	Q14126	DSG2_HUMAN	825	_FLDDLGLK[GlyGly (K)]FK_.2;_FLDDLGLK[GlyGly (K)]FK_.3	_FLDDLGLK[GlyGly (K): 100%]FK_	_FLDDLGLK[GlyGly (K)]FK_.2;_FLDDLGLK[GlyGly (K)]FK_.3
11.4924	11.0579	9.8904	10.3603	14.9322	16.0765	14.7637	14.6938	K	+	4.02251	4.4163	9.16612	DSP	Desmoplakin	P15924	DESP_HUMAN	85	_AELIVQPELK[GlyGly (K)]YGDGIQLTR_.3	_AELIVQPELK[GlyGly (K): 100%]YGDGIQLTR_	_AELIVQPELK[GlyGly (K)]YGDGIQLTR_.3
12.7743	13.6342	13.5997	12.9663	14.0374	14.1582	13.3993	13.3671	K		0.820737	0.496886	1.64487	DSTN	Destrin	P60981	DEST_HUMAN	82	_YALYDASFETK[GlyGly (K)]ESR_.3	_YALYDASFETK[GlyGly (K): 100%]ESR_	_YALYDASFETK[GlyGly (K)]ESR_.3
14.412	15.0871	14.6649	14.3994	15.556	15.5692	15.1212	15.8469	K	+	2.15452	0.882464	4.01404	DUSP1	Dual specificity protein phosphatase 1	P28562	DUS1_HUMAN	279	_VK[GlyGly (K)]LDEAFEFVK_.2;_VK[GlyGly (K)]LDEAFEFVK_.3	_VK[GlyGly (K): 100%]LDEAFEFVK_	_VK[GlyGly (K)]LDEAFEFVK_.2;_VK[GlyGly (K)]LDEAFEFVK_.3
11.6892	11.6037	11.2287	10.976	11.0384	12.6198	10.5985	10.8074	K		0.0798852	-0.108404	-0.221588	DUSP1	Dual specificity protein phosphatase 1	P28562	DUS1_HUMAN	281	_LDEAFEFVK[GlyGly (K)]QR_.2;_LDEAFEFVK[GlyGly (K)]QR_.3	_LDEAFEFVK[GlyGly (K): 100%]QR_	_LDEAFEFVK[GlyGly (K)]QR_.2;_LDEAFEFVK[GlyGly (K)]QR_.3
10.5207	11.6496	11.2192	10.4656	13.7734	13.9978	13.828	13.5716	K	+	4.10061	2.82893	9.46203	DUT	Isoform of P33316, Isoform 2 of Deoxyuridine 5'-triphosphate nucleotidohydrolase, mitochondrial	P33316-2	DUT-2_HUMAN	154	_GSGGFGSTGK[GlyGly (K)]N_.2	_GSGGFGSTGK[GlyGly (K): 100%]N_	_GSGGFGSTGK[GlyGly (K)]N_.2
11.0522	12.5341	10.5297	10.9935	14.1607	14.7522	14.0864	13.6359	K	+	2.96235	2.88141	5.86081	DUT	Isoform of P33316, Isoform 2 of Deoxyuridine 5'-triphosphate nucleotidohydrolase, mitochondrial	P33316-2	DUT-2_HUMAN	86	_SGLAAK[GlyGly (K)]HFIDVGAGVIDEDYR_.3;_SGLAAK[GlyGly (K)]HFIDVGAGVIDEDYR_.4	_SGLAAK[GlyGly (K): 100%]HFIDVGAGVIDEDYR_	_SGLAAK[GlyGly (K)]HFIDVGAGVIDEDYR_.3;_SGLAAK[GlyGly (K)]HFIDVGAGVIDEDYR_.4
10.915	11.0765	10.6754	9.79253	13.4409	13.251	13.1425	12.8669	K	+	3.76607	2.56043	8.25082	DYNC1H1	Cytoplasmic dynein 1 heavy chain 1	Q14204	DYHC1_HUMAN	2845	_WTDENIDTVALK[GlyGly (K)]HFPNIDR_.4	_WTDENIDTVALK[GlyGly (K): 100%]HFPNIDR_	_WTDENIDTVALK[GlyGly (K)]HFPNIDR_.4
9.94271	9.18644	11.5337	11.0653	15.3609	14.9183	14.8532	14.2875	K	+	3.59108	4.4229	7.67244	DYNC1H1	Cytoplasmic dynein 1 heavy chain 1	Q14204	DYHC1_HUMAN	3760	_ILDDDTIITTLENLK[GlyGly (K)]R_.3	_ILDDDTIITTLENLK[GlyGly (K): 100%]R_	_ILDDDTIITTLENLK[GlyGly (K)]R_.3
9.43712	10.2087	10.1199	10.5714	11.8709	12.6658	12.5494	12.1461	K	+	3.51288	2.2238	7.42525	DYNC1H1	Cytoplasmic dynein 1 heavy chain 1	Q14204	DYHC1_HUMAN	387	_DLSSQLLK[GlyGly (K)]VLGTR_.3	_DLSSQLLK[GlyGly (K): 100%]VLGTR_	_DLSSQLLK[GlyGly (K)]VLGTR_.3
10.15	12.5503	12.821	12.8507	17.7654	17.3216	19.7805	18.6128	K	+	3.50927	6.27707	7.41398	DYNC1H1	Cytoplasmic dynein 1 heavy chain 1	Q14204	DYHC1_HUMAN	4401	_TVENIK[GlyGly (K)]DPLFR_.2;_TVENIK[GlyGly (K)]DPLFR_.3	_TVENIK[GlyGly (K): 100%]DPLFR_	_TVENIK[GlyGly (K)]DPLFR_.2;_TVENIK[GlyGly (K)]DPLFR_.3
11.0454	11.0594	10.4573	11.8677	11.4148	12.4623	13.0874	12.338	K	+	1.45117	1.21819	2.70403	DYNC1H1	Cytoplasmic dynein 1 heavy chain 1	Q14204	DYHC1_HUMAN	4450	_TLINELVK[GlyGly (K)]GILPR_.3	_TLINELVK[GlyGly (K): 100%]GILPR_	_TLINELVK[GlyGly (K)]GILPR_.3
13.3516	11.1712	13.6798	10.5127	16.1131	16.8249	11.4142	16.1872	K		1.03493	2.95607	2.00121	DYNC1H1	Cytoplasmic dynein 1 heavy chain 1	Q14204	DYHC1_HUMAN	2552	_VPQIEVETHK[GlyGly (K)]VAAPDVVVPTLDTVR_.4	_VPQIEVETHK[GlyGly (K): 100%]VAAPDVVVPTLDTVR_	_VPQIEVETHK[GlyGly (K)]VAAPDVVVPTLDTVR_.4
10.7494	11.7442	11.1868	13.5039	13.095	12.9261	13.2956	12.3775	K		0.897632	1.12748	1.77309	DYNC1H1	Cytoplasmic dynein 1 heavy chain 1	Q14204	DYHC1_HUMAN	1319	_VQVALEELQDLK[GlyGly (K)]GVWSELSK_.3	_VQVALEELQDLK[GlyGly (K): 100%]GVWSELSK_	_VQVALEELQDLK[GlyGly (K)]GVWSELSK_.3
11.1079	13.9368	12.2019	11.6174	14.1657	14.2852	13.961	10.509	K		0.40738	1.01422	0.923445	DYNC1H1	Cytoplasmic dynein 1 heavy chain 1	Q14204	DYHC1_HUMAN	2870	_PILYSNWLSK[GlyGly (K)]DYIPVDQEELR_.3	_PILYSNWLSK[GlyGly (K): 100%]DYIPVDQEELR_	_PILYSNWLSK[GlyGly (K)]DYIPVDQEELR_.3
15.3301	15.6232	15.2706	14.9757	15.1755	15.2661	15.47	15.0987	K		0.113078	-0.0472693	-0.304868	DYNC1H1	Cytoplasmic dynein 1 heavy chain 1	Q14204	DYHC1_HUMAN	737	_VNFLPEIITLSK[GlyGly (K)]EVR_.3	_VNFLPEIITLSK[GlyGly (K): 100%]EVR_	_VNFLPEIITLSK[GlyGly (K)]EVR_.3
13.9569	14.1083	11.2546	13.0663	10.2323	14.0568	13.5653	14.1271	K		0.0305694	-0.101151	-0.0889303	DYNC1H1	Cytoplasmic dynein 1 heavy chain 1	Q14204	DYHC1_HUMAN	735	_LK[GlyGly (K)]VNFLPEIITLSK_.3	_LK[GlyGly (K): 100%]VNFLPEIITLSK_	_LK[GlyGly (K)]VNFLPEIITLSK_.3
15.7849	16.8089	16.5394	16.2489	16.5569	16.9799	16.213	16.2725	K		0.230006	0.160063	0.570836	DYNLRB1	Dynein light chain roadblock-type 1	Q9NP97	DLRB1_HUMAN	2	_[Acetyl (Protein N-term)]AEVEETLK[GlyGly (K)]R_.2	_AEVEETLK[GlyGly (K): 100%]R_	_AEVEETLK[GlyGly (K)]R_.2
10.7697	10.5383	11.08	10.1377	11.2872	11.0252	14.6875	8.21612	K		0.198247	0.672557	0.502067	E2F6	Transcription factor E2F6;Isoform of O75461, Isoform 2 of Transcription factor E2F6;Isoform of O75461, Isoform 3 of Transcription factor E2F6	O75461;O75461-2;O75461-3	E2F6_HUMAN;E2F6-2_HUMAN;E2F6-3_HUMAN	103;28;71	_VYDITNVLDGIDLVEK[GlyGly (K)]K_.3	_VYDITNVLDGIDLVEK[GlyGly (K): 100%]K_	_VYDITNVLDGIDLVEK[GlyGly (K)]K_.3
10.4244	12.6549	11.242	12.0028	12.518	13.5158	14.3508	14.2887	K	+	1.75222	2.08732	3.23977	EBNA1BP2	Isoform of Q99848, EBNA1 binding protein 2, isoform CRA_d;Probable rRNA-processing protein EBP2	H7C2Q8;Q99848	H7C2Q8_HUMAN;EBP2_HUMAN	85;30	_GLLK[GlyGly (K)]PGLNVVLEGPK_.3	_GLLK[GlyGly (K): 100%]PGLNVVLEGPK_	_GLLK[GlyGly (K)]PGLNVVLEGPK_.3
10.2307	13.9589	12.9848	13.8176	15.3259	15.1756	15.1416	15.3377	K	+	1.55082	2.49717	2.87802	EBNA1BP2	Isoform of Q99848, EBNA1 binding protein 2, isoform CRA_d;Probable rRNA-processing protein EBP2	H7C2Q8;Q99848	H7C2Q8_HUMAN;EBP2_HUMAN	260;205	_GFSDK[GlyGly (K)]LDFLEGDQK_.2;_GFSDK[GlyGly (K)]LDFLEGDQK_.3	_GFSDK[GlyGly (K): 100%]LDFLEGDQK_	_GFSDK[GlyGly (K)]LDFLEGDQK_.2;_GFSDK[GlyGly (K)]LDFLEGDQK_.3
10.3553	11.6996	11.1211	9.34956	10.3597	11.6678	10.5416	11.475	K		0.256946	0.379629	0.627546	EBNA1BP2	Isoform of Q99848, EBNA1 binding protein 2, isoform CRA_d;Probable rRNA-processing protein EBP2	H7C2Q8;Q99848	H7C2Q8_HUMAN;EBP2_HUMAN	147;92	_DQK[GlyGly (K)]AVDPEDDFQR_.3	_DQK[GlyGly (K): 100%]AVDPEDDFQR_	_DQK[GlyGly (K)]AVDPEDDFQR_.3
13.2992	14.5485	11.5264	9.35542	15.209	15.223	15.2441	15.2882	K	+	1.45542	3.05872	2.7114	ECI2	Isoform of O75521, ACB domain-containing protein;Enoyl-CoA delta isomerase 2;Isoform of O75521, Isoform 2 of Enoyl-CoA delta isomerase 2	A0A0C4DGA2;O75521;O75521-2	A0A0C4DGA2_HUMAN;ECI2_HUMAN;ECI2-2_HUMAN	105;135;100	_K[GlyGly (K)]STGFETLVVTSEDGITK_.3	_K[GlyGly (K): 100%]STGFETLVVTSEDGITK_	_K[GlyGly (K)]STGFETLVVTSEDGITK_.3
10.5811	11.361	10.3499	9.88812	12.8204	12.8523	12.7336	12.5704	K	+	3.37296	2.19913	6.9994	ECPAS	Isoform of Q5VYK3, Proteasome adapter and scaffold protein ECM29;Proteasome adapter and scaffold protein ECM29	J3KN16;Q5VYK3	J3KN16_HUMAN;ECM29_HUMAN	195;23	_LGHAETDEQLQNIISK[GlyGly (K)]FLPPVLLK_.4	_LGHAETDEQLQNIISK[GlyGly (K): 100%]FLPPVLLK_	_LGHAETDEQLQNIISK[GlyGly (K)]FLPPVLLK_.4
11.0987	12.1891	12.0154	10.4777	12.3191	13.2816	11.6569	11.209	K		0.510954	0.671403	1.11287	ECSCR	Endothelial cell-specific chemotaxis regulator	Q19T08	ECSCR_HUMAN	156	_ESEDPQK[GlyGly (K)]PGSSGLSESC[Carbamidomethyl (C)]STANGEK_.3	_ESEDPQK[GlyGly (K): 100%]PGSSGLSESC[Carbamidomethyl (C): 100%]STANGEK_	_ESEDPQK[GlyGly (K)]PGSSGLSESCSTANGEK_.3
9.89827	9.66681	11.2814	9.74664	11.195	10.897	11.632	12.125	K	+	1.51986	1.31397	2.82365	ECT2	Protein ECT2;Isoform of Q9H8V3, Isoform 2 of Protein ECT2;Isoform of Q9H8V3, Isoform 3 of Protein ECT2;Isoform of Q9H8V3, Isoform 4 of Protein ECT2	Q9H8V3;Q9H8V3-2;Q9H8V3-3;Q9H8V3-4	ECT2_HUMAN;ECT2-2_HUMAN;ECT2-3_HUMAN;ECT2-4_HUMAN	622;590;591	_STLEK[GlyGly (K)]AIGSLK_.2	_STLEK[GlyGly (K): 100%]AIGSLK_	_STLEK[GlyGly (K)]AIGSLK_.2
9.38322	10.96	13.1862	12.2977	12.9068	14.8095	13.1379	13.0721	K		1.1255	2.0248	2.15195	EEA1	Early endosome antigen 1	Q15075	EEA1_HUMAN	49	_SLGSADELFK[GlyGly (K)]HYEAVHDAGNDSGHGGESNLALK_.4;_SLGSADELFK[GlyGly (K)]HYEAVHDAGNDSGHGGESNLALK_.5	_SLGSADELFK[GlyGly (K): 100%]HYEAVHDAGNDSGHGGESNLALK_	_SLGSADELFK[GlyGly (K)]HYEAVHDAGNDSGHGGESNLALK_.4;_SLGSADELFK[GlyGly (K)]HYEAVHDAGNDSGHGGESNLALK_.5
16.1762	16.9603	16.5972	15.9862	18.6337	18.8085	19.3561	18.6141	K	+	3.89506	2.42313	8.70069	EEF1A1	Elongation factor 1-alpha 1	P68104	EF1A1_HUMAN	393	_FLK[GlyGly (K)]SGDAAIVDM[Oxidation (M)]VPGK_.2;_FLK[GlyGly (K)]SGDAAIVDM[Oxidation (M)]VPGK_.3	_FLK[GlyGly (K): 100%]SGDAAIVDM[Oxidation (M): 100%]VPGK_	_FLK[GlyGly (K)]SGDAAIVDMVPGK_.2;_FLK[GlyGly (K)]SGDAAIVDMVPGK_.3
16.78	17.4649	16.8992	16.739	18.5223	18.7419	19.2314	18.6759	K	+	3.69389	1.82209	8.00789	EEF1A1	Elongation factor 1-alpha 1	P68104	EF1A1_HUMAN	248	_LPLQDVYK[GlyGly (K)]IGGIGTVPVGR_.2;_LPLQDVYK[GlyGly (K)]IGGIGTVPVGR_.3	_LPLQDVYK[GlyGly (K): 100%]IGGIGTVPVGR_	_LPLQDVYK[GlyGly (K)]IGGIGTVPVGR_.2;_LPLQDVYK[GlyGly (K)]IGGIGTVPVGR_.3
17.3081	18.0614	17.5711	17.3027	18.9096	19.4118	19.2603	18.9062	K	+	3.41513	1.56114	7.12558	EEF1A1	Elongation factor 1-alpha 1	P68104	EF1A1_HUMAN	267	_VETGVLK[GlyGly (K)]PGM[Oxidation (M)]VVTFAPVNVTTEVK_.3	_VETGVLK[GlyGly (K): 100%]PGM[Oxidation (M): 100%]VVTFAPVNVTTEVK_	_VETGVLK[GlyGly (K)]PGMVVTFAPVNVTTEVK_.3
17.2862	17.6665	17.286	16.873	18.5692	18.9013	18.3914	18.7186	K	+	3.37714	1.36718	7.01183	EEF1A1	Elongation factor 1-alpha 1	P68104	EF1A1_HUMAN	387	_LEDGPK[GlyGly (K)]FLK_.2;_LEDGPK[GlyGly (K)]FLK_.3	_LEDGPK[GlyGly (K): 100%]FLK_	_LEDGPK[GlyGly (K)]FLK_.2;_LEDGPK[GlyGly (K)]FLK_.3
14.4234	15.5714	15.1843	14.7984	17.308	17.1117	16.9711	16.4168	K	+	3.11367	1.95757	6.26225	EEF1A1	Elongation factor 1-alpha 1	P68104	EF1A1_HUMAN	42	_FEK[GlyGly (K)]EAAEM[Oxidation (M)]GK_.2;_FEK[GlyGly (K)]EAAEM[Oxidation (M)]GK_.3	_FEK[GlyGly (K): 100%]EAAEM[Oxidation (M): 100%]GK_	_FEK[GlyGly (K)]EAAEMGK_.2;_FEK[GlyGly (K)]EAAEMGK_.3
15.43	16.2586	15.7583	15.1403	17.8198	17.0712	17.4422	17.2898	K	+	3.0642	1.75893	6.12879	EEF1A1	Elongation factor 1-alpha 1	P68104	EF1A1_HUMAN	386	_K[GlyGly (K)]LEDGPK_.2	_K[GlyGly (K): 100%]LEDGPK_	_K[GlyGly (K)]LEDGPK_.2
14.6277	15.2547	14.4916	14.567	15.425	15.8616	15.3262	15.6549	K	+	2.10488	0.831698	3.91417	EEF1A1	Elongation factor 1-alpha 1	P68104	EF1A1_HUMAN	135	_EHALLAYTLGVK[GlyGly (K)]QLIVGVNK_.3;_EHALLAYTLGVK[GlyGly (K)]QLIVGVNK_.4	_EHALLAYTLGVK[GlyGly (K): 100%]QLIVGVNK_	_EHALLAYTLGVK[GlyGly (K)]QLIVGVNK_.3;_EHALLAYTLGVK[GlyGly (K)]QLIVGVNK_.4
17.6445	18.1925	17.7156	17.6725	18.342	18.907	17.9505	18.5868	K	+	1.4315	0.64029	2.67002	EEF1A1	Elongation factor 1-alpha 1	P68104	EF1A1_HUMAN	167	_YEEIVK[GlyGly (K)]EVSTYIK_.2;_YEEIVK[GlyGly (K)]EVSTYIK_.3	_YEEIVK[GlyGly (K): 100%]EVSTYIK_	_YEEIVK[GlyGly (K)]EVSTYIK_.2;_YEEIVK[GlyGly (K)]EVSTYIK_.3
14.9828	15.8537	15.3175	15.213	16.7263	16.9376	15.2953	16.4235	K	+	1.30365	1.00392	2.45136	EEF1A1	Elongation factor 1-alpha 1	P68104	EF1A1_HUMAN	4	_EK[GlyGly (K)]THINIVVIGHVDSGK_.3;_EK[GlyGly (K)]THINIVVIGHVDSGK_.4	_EK[GlyGly (K): 100%]THINIVVIGHVDSGK_	_EK[GlyGly (K)]THINIVVIGHVDSGK_.3;_EK[GlyGly (K)]THINIVVIGHVDSGK_.4
9.80598	10.6147	10.3443	10.1094	14.2258	14.0971	13.5595	13.9934	K	+	5.53058	3.75037	16.6955	EEF1B2	Elongation factor 1-beta	P24534	EF1B_HUMAN	75	_ALGK[GlyGly (K)]YGPADVEDTTGSGATDSK_.3	_ALGK[GlyGly (K): 100%]YGPADVEDTTGSGATDSK_	_ALGK[GlyGly (K)]YGPADVEDTTGSGATDSK_.3
9.50378	11.6971	12.92	9.93175	14.9447	15.0708	14.0511	14.0276	K	+	2.2315	3.5104	4.17159	EEF1B2	Elongation factor 1-beta	P24534	EF1B_HUMAN	140	_SSILLDVK[GlyGly (K)]PWDDETDM[Oxidation (M)]AK_.3	_SSILLDVK[GlyGly (K): 100%]PWDDETDM[Oxidation (M): 100%]AK_	_SSILLDVK[GlyGly (K)]PWDDETDMAK_.3
13.0555	13.364	13.1339	12.6758	14.8193	15.0613	14.2198	14.8776	K	+	3.46621	1.6872	7.28091	EEF1D	Elongation factor 1-delta	P29692	EF1D_HUMAN	96	_GVVQELQQAISK[GlyGly (K)]LEAR_.3	_GVVQELQQAISK[GlyGly (K): 100%]LEAR_	_GVVQELQQAISK[GlyGly (K)]LEAR_.3
13.6088	14.7714	13.8846	13.947	15.4978	15.4093	15.0434	15.1982	K	+	2.41379	1.23423	4.55859	EEF1D	Elongation factor 1-delta	P29692	EF1D_HUMAN	242	_K[GlyGly (K)]LQIQC[Carbamidomethyl (C)]VVEDDK_.3	_K[GlyGly (K): 100%]LQIQC[Carbamidomethyl (C): 100%]VVEDDK_	_K[GlyGly (K)]LQIQCVVEDDK_.3
15.387	15.968	15.3442	15.2393	14.8139	15.7848	15.0107	15.075	K		0.542775	-0.313499	-1.16947	EEF1D	Elongation factor 1-delta	P29692	EF1D_HUMAN	220	_SIQLDGLVWGASK[GlyGly (K)]LVPVGYGIR_.3	_SIQLDGLVWGASK[GlyGly (K): 100%]LVPVGYGIR_	_SIQLDGLVWGASK[GlyGly (K)]LVPVGYGIR_.3
13.4707	14.4559	13.834	12.4162	14.3418	15.0741	12.3023	14.6055	K		0.301775	0.536737	0.719052	EEF1D	Elongation factor 1-delta	P29692	EF1D_HUMAN	189	_K[GlyGly (K)]PALVAK_.2	_K[GlyGly (K): 100%]PALVAK_	_K[GlyGly (K)]PALVAK_.2
10.0526	10.4981	11.4735	9.90453	13.4035	13.7705	14.0598	13.6684	K	+	3.85597	3.24337	8.56216	EEF1E1	Eukaryotic translation elongation factor 1 epsilon-1	O43324	MCA3_HUMAN	2	_[Acetyl (Protein N-term)]AAAAELSLLEK[GlyGly (K)]SLGLSK_.2	_AAAAELSLLEK[GlyGly (K): 100%]SLGLSK_	_AAAAELSLLEK[GlyGly (K)]SLGLSK_.2
14.753	15.9361	15.2423	15.3245	17.197	16.6991	17.0519	16.7839	K	+	3.02348	1.61899	6.02057	EEF1G	Elongation factor 1-gamma	P26641	EF1G_HUMAN	278	_DPFAHLPK[GlyGly (K)]STFVLDEFK_.3;_DPFAHLPK[GlyGly (K)]STFVLDEFK_.4	_DPFAHLPK[GlyGly (K): 100%]STFVLDEFK_	_DPFAHLPK[GlyGly (K)]STFVLDEFK_.3;_DPFAHLPK[GlyGly (K)]STFVLDEFK_.4
13.9426	15.0109	13.5316	12.2078	15.2682	16.2158	14.4863	14.8459	K		1.16684	1.53084	2.22102	EEF1G	Elongation factor 1-gamma	P26641	EF1G_HUMAN	202	_AVLGEVK[GlyGly (K)]LC[Carbamidomethyl (C)]EK_.2;_AVLGEVK[GlyGly (K)]LC[Carbamidomethyl (C)]EK_.3	_AVLGEVK[GlyGly (K): 100%]LC[Carbamidomethyl (C): 100%]EK_	_AVLGEVK[GlyGly (K)]LCEK_.2;_AVLGEVK[GlyGly (K)]LCEK_.3
14.2241	14.6681	14.5409	13.8644	14.4473	14.8135	14.4717	14.6089	K		0.627225	0.260947	1.31692	EEF1G	Elongation factor 1-gamma	P26641	EF1G_HUMAN	138	_ILGLLDAYLK[GlyGly (K)]TR_.3	_ILGLLDAYLK[GlyGly (K): 100%]TR_	_ILGLLDAYLK[GlyGly (K)]TR_.3
15.0448	15.411	15.3274	14.7906	16.849	17.0283	16.7376	16.8721	K	+	4.53288	1.72828	11.2609	EEF2	Elongation factor 2	P13639	EF2_HUMAN	507	_VAVEAK[GlyGly (K)]NPADLPK_.2;_VAVEAK[GlyGly (K)]NPADLPK_.3	_VAVEAK[GlyGly (K): 100%]NPADLPK_	_VAVEAK[GlyGly (K)]NPADLPK_.2;_VAVEAK[GlyGly (K)]NPADLPK_.3
9.91999	12.9898	10.8518	10.6293	16.5612	16.172	16.1138	16.0829	K	+	3.58651	5.13472	7.65781	EEF2	Elongation factor 2	P13639	EF2_HUMAN	273	_FSK[GlyGly (K)]SATSPEGK_.3	_FSK[GlyGly (K): 100%]SATSPEGK_	_FSK[GlyGly (K)]SATSPEGK_.3
16.0478	16.3877	15.9894	15.2495	17.1953	17.7676	17.2384	17.4385	K	+	2.80538	1.49135	5.4649	EEF2	Elongation factor 2	P13639	EF2_HUMAN	843	_GLK[GlyGly (K)]EGIPALDNFLDK_.2;_GLK[GlyGly (K)]EGIPALDNFLDK_.3	_GLK[GlyGly (K): 100%]EGIPALDNFLDK_	_GLK[GlyGly (K)]EGIPALDNFLDK_.2;_GLK[GlyGly (K)]EGIPALDNFLDK_.3
16.8016	17.3649	16.9634	16.526	17.7028	18.9687	17.4114	18.4044	K	+	1.66392	1.20786	3.07935	EEF2	Elongation factor 2	P13639	EF2_HUMAN	440	_EDLYLK[GlyGly (K)]PIQR_.2;_EDLYLK[GlyGly (K)]PIQR_.3	_EDLYLK[GlyGly (K): 100%]PIQR_	_EDLYLK[GlyGly (K)]PIQR_.2;_EDLYLK[GlyGly (K)]PIQR_.3
13.168	14.7706	14.4362	13.2933	15.5771	16.0898	14.7639	14.787	K	+	1.44138	1.38744	2.6871	EEF2	Elongation factor 2	P13639	EF2_HUMAN	319	_LDIK[GlyGly (K)]LDSEDK_.2;_LDIK[GlyGly (K)]LDSEDK_.3	_LDIK[GlyGly (K): 100%]LDSEDK_	_LDIK[GlyGly (K)]LDSEDK_.2;_LDIK[GlyGly (K)]LDSEDK_.3
14.416	14.9647	14.543	14.2211	14.9801	15.0585	14.7072	15.0731	K		1.23746	0.418526	2.33952	EEF2	Elongation factor 2	P13639	EF2_HUMAN	846	_EGIPALDNFLDK[GlyGly (K)]L_.2	_EGIPALDNFLDK[GlyGly (K): 100%]L_	_EGIPALDNFLDK[GlyGly (K)]L_.2
16.3476	17.4965	17.217	16.5718	16.4043	16.2894	15.5514	16.8015	K		0.868726	-0.646559	-1.72497	EEF2	Elongation factor 2	P13639	EF2_HUMAN	236	_FAAK[GlyGly (K)]GEGQLGPAER_.2;_FAAK[GlyGly (K)]GEGQLGPAER_.3	_FAAK[GlyGly (K): 100%]GEGQLGPAER_	_FAAK[GlyGly (K)]GEGQLGPAER_.2;_FAAK[GlyGly (K)]GEGQLGPAER_.3
12.6414	13.9889	12.8567	11.2125	13.061	13.8447	13.5774	14.1824	K		0.79773	0.991502	1.60635	EEF2	Elongation factor 2	P13639	EF2_HUMAN	265	_YFDPANGK[GlyGly (K)]FSK_.3	_YFDPANGK[GlyGly (K): 100%]FSK_	_YFDPANGK[GlyGly (K)]FSK_.3
11.7185	12.7701	12.3313	11.5499	13.6961	11.6894	10.2484	10.9908	K		0.2205	-0.436275	-0.550481	EEF2	Elongation factor 2	P13639	EF2_HUMAN	634	_YLAEK[GlyGly (K)]YEWDVAEAR_.3	_YLAEK[GlyGly (K): 100%]YEWDVAEAR_	_YLAEK[GlyGly (K)]YEWDVAEAR_.3
10.0506	10.7765	10.8297	10.1406	13.0605	13.445	12.955	12.9542	K	+	4.52901	2.65432	11.2435	EEF2K	Eukaryotic elongation factor 2 kinase	O00418	EF2K_HUMAN	597	_GFDYLLK[GlyGly (K)]AAEAGDR_.3	_GFDYLLK[GlyGly (K): 100%]AAEAGDR_	_GFDYLLK[GlyGly (K)]AAEAGDR_.3
9.83111	9.67384	10.8084	11.0866	12.8698	13.9377	13.8617	13.7028	K	+	3.55738	3.243	7.56506	EEF2K	Eukaryotic elongation factor 2 kinase	O00418	EF2K_HUMAN	334	_DAVNQNTK[GlyGly (K)]LLQSAK_.3	_DAVNQNTK[GlyGly (K): 100%]LLQSAK_	_DAVNQNTK[GlyGly (K)]LLQSAK_.3
13.4239	14.285	13.8997	12.8657	14.2416	14.4241	13.7336	14.6385	K		0.895	0.640864	1.76871	EFHD2	EF-hand domain-containing protein D2	Q96C19	EFHD2_HUMAN	177	_LSEIDVSSEGVK[GlyGly (K)]GAK_.3	_LSEIDVSSEGVK[GlyGly (K): 100%]GAK_	_LSEIDVSSEGVK[GlyGly (K)]GAK_.3
10.2917	12.277	11.8276	11.5565	11.3917	12.8211	13.498	12.4116	K		0.854505	1.04242	1.70126	EFHD2	EF-hand domain-containing protein D2	Q96C19	EFHD2_HUMAN	79	_VFNPYTEFK[GlyGly (K)]EFSR_.3	_VFNPYTEFK[GlyGly (K): 100%]EFSR_	_VFNPYTEFK[GlyGly (K)]EFSR_.3
9.63262	10.7206	10.1433	10.7188	13.3372	14.3096	13.4163	14.3696	K	+	4.05719	3.55434	9.29649	EFTUD2	116 kDa U5 small nuclear ribonucleoprotein component;Isoform of Q15029, Isoform 2 of 116 kDa U5 small nuclear ribonucleoprotein component	Q15029;Q15029-2	U5S1_HUMAN;U5S1-2_HUMAN	178;143	_GVGIK[GlyGly (K)]STPVTVVLPDTK_.3	_GVGIK[GlyGly (K): 100%]STPVTVVLPDTK_	_GVGIK[GlyGly (K)]STPVTVVLPDTK_.3
14.4278	15.2312	15.1015	14.5774	16.938	17.5961	16.6903	17.3738	K	+	3.73977	2.31507	8.16156	EFTUD2	116 kDa U5 small nuclear ribonucleoprotein component;Isoform of Q15029, Isoform 2 of 116 kDa U5 small nuclear ribonucleoprotein component	Q15029;Q15029-2	U5S1_HUMAN;U5S1-2_HUMAN	395;360	_TLDELGIHLTK[GlyGly (K)]EELK_.3;_TLDELGIHLTK[GlyGly (K)]EELK_.4	_TLDELGIHLTK[GlyGly (K): 100%]EELK_	_TLDELGIHLTK[GlyGly (K)]EELK_.3;_TLDELGIHLTK[GlyGly (K)]EELK_.4
10.1779	15.4914	13.6362	13.6098	15.7998	16.0223	15.6066	15.4658	K		1.17689	2.49479	2.23784	EFTUD2	116 kDa U5 small nuclear ribonucleoprotein component;Isoform of Q15029, Isoform 2 of 116 kDa U5 small nuclear ribonucleoprotein component	Q15029;Q15029-2	U5S1_HUMAN;U5S1-2_HUMAN	942;907	_GLSEDVSISK[GlyGly (K)]FFDDPM[Oxidation (M)]LLELAK_.3	_GLSEDVSISK[GlyGly (K): 100%]FFDDPM[Oxidation (M): 100%]LLELAK_	_GLSEDVSISK[GlyGly (K)]FFDDPMLLELAK_.3
13.9428	13.8976	14.0417	13.4629	19.4711	19.8081	18.8855	19.3488	K	+	6.47612	5.54211	24.115	EGFR	Epidermal growth factor receptor	P00533	EGFR_HUMAN	729	_GLWIPEGEK[GlyGly (K)]VK_.2;_GLWIPEGEK[GlyGly (K)]VK_.3	_GLWIPEGEK[GlyGly (K): 100%]VK_	_GLWIPEGEK[GlyGly (K)]VK_.2;_GLWIPEGEK[GlyGly (K)]VK_.3
10.9127	10.426	10.6153	10.8388	14.6563	15.1925	14.4391	15.0672	K	+	5.98695	4.14055	19.9464	EGFR	Epidermal growth factor receptor	P00533	EGFR_HUMAN	715	_IK[GlyGly (K)]VLGSGAFGTVYK_.3	_IK[GlyGly (K): 100%]VLGSGAFGTVYK_	_IK[GlyGly (K)]VLGSGAFGTVYK_.3
10.6524	11.4069	9.37581	10.4116	17.437	17.8122	16.754	17.1054	K	+	5.13542	6.81547	14.2985	EGFR	Epidermal growth factor receptor	P00533	EGFR_HUMAN	914	_PYDGIPASEISSILEK[GlyGly (K)]GER_.3	_PYDGIPASEISSILEK[GlyGly (K): 100%]GER_	_PYDGIPASEISSILEK[GlyGly (K)]GER_.3
11.3423	11.1526	10.5364	10.1983	16.8127	17.022	15.4458	16.2226	K	+	4.81374	5.56836	12.5926	EGFR	Epidermal growth factor receptor	P00533	EGFR_HUMAN	861	_LLGAEEK[GlyGly (K)]EYHAEGGK_.3;_LLGAEEK[GlyGly (K)]EYHAEGGK_.4	_LLGAEEK[GlyGly (K): 100%]EYHAEGGK_	_LLGAEEK[GlyGly (K)]EYHAEGGK_.3;_LLGAEEK[GlyGly (K)]EYHAEGGK_.4
12.0159	10.1597	11.4143	12.0356	15.062	15.0914	15.4091	15.0075	K	+	3.78612	3.73614	8.31939	EGFR	Epidermal growth factor receptor	P00533	EGFR_HUMAN	853	_ITDFGLAK[GlyGly (K)]LLGAEEK_.3	_ITDFGLAK[GlyGly (K): 100%]LLGAEEK_	_ITDFGLAK[GlyGly (K)]LLGAEEK_.3
14.7576	14.2701	14.8684	14.282	12.026	12.813	10.9971	10.9206	K	+	3.00607	-2.85535	-5.97473	EHD1	EH domain-containing protein 1	Q9H4M9	EHD1_HUMAN	13	_K[GlyGly (K)]EPELFQTVAEGLR_.3	_K[GlyGly (K): 100%]EPELFQTVAEGLR_	_K[GlyGly (K)]EPELFQTVAEGLR_.3
11.2982	11.0071	10.8502	10.6124	12.0395	10.4939	10.9438	13.4039	K		0.544257	0.778334	1.17209	EHD1	EH domain-containing protein 1	Q9H4M9	EHD1_HUMAN	376	_PK[GlyGly (K)]LLDTVDDM[Oxidation (M)]LANDIAR_.3	_PK[GlyGly (K): 100%]LLDTVDDM[Oxidation (M): 100%]LANDIAR_	_PK[GlyGly (K)]LLDTVDDMLANDIAR_.3
10.6784	11.2306	11.4224	11.5675	10.197	9.95784	12.335	11.9533	K		0.063807	-0.113931	-0.179622	EHD1	EH domain-containing protein 1	Q9H4M9	EHD1_HUMAN	194	_LDISDEFSEVIK[GlyGly (K)]ALK_.3	_LDISDEFSEVIK[GlyGly (K): 100%]ALK_	_LDISDEFSEVIK[GlyGly (K)]ALK_.3
14.6446	15.273	15.1487	14.6832	14.6791	14.6016	13.559	14.6975	K		0.874065	-0.553075	-1.73386	EHD4	EH domain-containing protein 4	Q9H223	EHD4_HUMAN	151	_SISVIDSPGILSGEK[GlyGly (K)]QR_.3	_SISVIDSPGILSGEK[GlyGly (K): 100%]QR_	_SISVIDSPGILSGEK[GlyGly (K)]QR_.3
10.6896	11.8317	11.7069	10.7076	13.7252	14.1332	13.0768	13.4248	K	+	3.07394	2.35603	6.15489	EHMT1	Histone-lysine N-methyltransferase EHMT1	Q9H9B1	EHMT1_HUMAN	962	_DSDVTLK[GlyGly (K)]NK_.2	_DSDVTLK[GlyGly (K): 100%]NK_	_DSDVTLK[GlyGly (K)]NK_.2
16.3157	17.0936	16.5572	16.0396	16.6082	17.1187	16.4541	16.88	K		0.440192	0.263713	0.984437	EHMT1	Histone-lysine N-methyltransferase EHMT1	Q9H9B1	EHMT1_HUMAN	824	_YLIK[GlyGly (K)]AGALVDPK_.2;_YLIK[GlyGly (K)]AGALVDPK_.3	_YLIK[GlyGly (K): 100%]AGALVDPK_	_YLIK[GlyGly (K)]AGALVDPK_.2;_YLIK[GlyGly (K)]AGALVDPK_.3
13.0293	14.5138	13.9682	13.3575	17.001	17.508	16.6776	16.9209	K	+	3.94589	3.30964	8.88378	EID1	Isoform of Q9Y6B2, EP300-interacting inhibitor of differentiation 1;EP300-interacting inhibitor of differentiation 1;Isoform of Q9Y6B2, Isoform 2 of EP300-interacting inhibitor of differentiation 1	H0YN68;Q9Y6B2;Q9Y6B2-2	H0YN68_HUMAN;EID1_HUMAN;EID1-2_HUMAN	102;124;101	_VSAALEEADK[GlyGly (K)]M[Oxidation (M)]FLR_.2;_VSAALEEADK[GlyGly (K)]M[Oxidation (M)]FLR_.3	_VSAALEEADK[GlyGly (K): 100%]M[Oxidation (M): 100%]FLR_	_VSAALEEADK[GlyGly (K)]MFLR_.2;_VSAALEEADK[GlyGly (K)]MFLR_.3
15.3835	16.1214	15.376	15.3265	14.523	14.7429	14.3343	14.1624	K	+	2.55966	-1.11122	-4.88353	EIF1	Eukaryotic translation initiation factor 1	P41567	EIF1_HUMAN	91	_K[GlyGly (K)]NIC[Carbamidomethyl (C)]QFLVEIGLAK_.2;_K[GlyGly (K)]NIC[Carbamidomethyl (C)]QFLVEIGLAK_.3	_K[GlyGly (K): 100%]NIC[Carbamidomethyl (C): 100%]QFLVEIGLAK_	_K[GlyGly (K)]NICQFLVEIGLAK_.2;_K[GlyGly (K)]NICQFLVEIGLAK_.3
13.6206	14.5826	12.7851	13.3062	15.0934	16.4625	15.7287	16.3099	K	+	2.49943	2.32499	4.74763	EIF1	Eukaryotic translation initiation factor 1	P41567	EIF1_HUMAN	105	_DDQLK[GlyGly (K)]VHGF_.2;_DDQLK[GlyGly (K)]VHGF_.3	_DDQLK[GlyGly (K): 100%]VHGF_	_DDQLK[GlyGly (K)]VHGF_.2;_DDQLK[GlyGly (K)]VHGF_.3
15.126	16.2847	14.9895	15.6298	16.8818	16.8832	16.5891	16.4794	K	+	2.07883	1.2009	3.86229	EIF1	Eukaryotic translation initiation factor 1	P41567	EIF1_HUMAN	2	_[Acetyl (Protein N-term)]SAIQNLHSFDPFADASK[GlyGly (K)]GDDLLPAGTEDYIHIR_.4	_SAIQNLHSFDPFADASK[GlyGly (K): 100%]GDDLLPAGTEDYIHIR_	_SAIQNLHSFDPFADASK[GlyGly (K)]GDDLLPAGTEDYIHIR_.4
10.6387	13.0195	12.6045	12.7627	10.8843	11.7141	9.99901	13.1663	K		0.416593	-0.815428	-0.940673	EIF1	Eukaryotic translation initiation factor 1	P41567	EIF1_HUMAN	42	_K[GlyGly (K)]TLTTVQGIADDYDK_.3	_K[GlyGly (K): 100%]TLTTVQGIADDYDK_	_K[GlyGly (K)]TLTTVQGIADDYDK_.3
10.4382	9.04637	10.5267	9.39835	15.4802	15.967	15.4864	15.2488	K	+	5.11906	5.69323	14.2067	EIF1AX	Eukaryotic translation initiation factor 1A, X-chromosomal	P47813	IF1AX_HUMAN	89	_ADVILK[GlyGly (K)]YNADEAR_.3	_ADVILK[GlyGly (K): 100%]YNADEAR_	_ADVILK[GlyGly (K)]YNADEAR_.3
10.4653	11.4988	12.4247	9.38364	15.2407	15.6245	15.2165	15.2825	K	+	3.24731	4.39791	6.63408	EIF1AX	Eukaryotic translation initiation factor 1A, X-chromosomal	P47813	IF1AX_HUMAN	102	_SLK[GlyGly (K)]AYGELPEHAK_.3	_SLK[GlyGly (K): 100%]AYGELPEHAK_	_SLK[GlyGly (K)]AYGELPEHAK_.3
9.3783	12.1448	12.1623	10.7185	14.901	15.6569	14.8858	15.2531	K	+	2.97595	4.07321	5.89608	EIF1AX	Eukaryotic translation initiation factor 1A, X-chromosomal	P47813	IF1AX_HUMAN	83	_DYQDNK[GlyGly (K)]ADVILK_.2;_DYQDNK[GlyGly (K)]ADVILK_.3	_DYQDNK[GlyGly (K): 100%]ADVILK_	_DYQDNK[GlyGly (K)]ADVILK_.2;_DYQDNK[GlyGly (K)]ADVILK_.3
10.55	12.3325	11.9382	10.4116	13.4934	14.6327	14.0271	14.4468	K	+	2.69338	2.84189	5.19435	EIF2S2	Eukaryotic translation initiation factor 2 subunit 2	P20042	IF2B_HUMAN	88	_IFDIDEAEEGVK[GlyGly (K)]DLK_.3	_IFDIDEAEEGVK[GlyGly (K): 100%]DLK_	_IFDIDEAEEGVK[GlyGly (K)]DLK_.3
10.6868	10.6415	10.1045	10.2248	15.4222	15.5666	15.8885	15.4711	K	+	6.92665	5.17269	28.7043	EIF2S3	Eukaryotic translation initiation factor 2 subunit 3	P41091	IF2G_HUMAN	318	_IVSLFAEHNDLQYAAPGGLIGVGTK[GlyGly (K)]IDPTLC[Carbamidomethyl (C)]R_.4	_IVSLFAEHNDLQYAAPGGLIGVGTK[GlyGly (K): 100%]IDPTLC[Carbamidomethyl (C): 100%]R_	_IVSLFAEHNDLQYAAPGGLIGVGTK[GlyGly (K)]IDPTLCR_.4
10.7173	10.5757	9.13308	10.2246	16.8238	17.8581	17.1358	17.8163	K	+	5.49355	7.24585	16.4554	EIF2S3	Eukaryotic translation initiation factor 2 subunit 3	P41091	IF2G_HUMAN	192	_IDLVK[GlyGly (K)]ESQAK_.2;_IDLVK[GlyGly (K)]ESQAK_.3	_IDLVK[GlyGly (K): 100%]ESQAK_	_IDLVK[GlyGly (K)]ESQAK_.2;_IDLVK[GlyGly (K)]ESQAK_.3
9.79326	10.1874	10.3255	10.4287	13.3887	13.6171	12.9211	13.4816	K	+	5.32756	3.16839	15.4196	EIF2S3	Eukaryotic translation initiation factor 2 subunit 3	P41091	IF2G_HUMAN	422	_ADLGK[GlyGly (K)]IVLTNPVC[Carbamidomethyl (C)]TEVGEK_.3	_ADLGK[GlyGly (K): 100%]IVLTNPVC[Carbamidomethyl (C): 100%]TEVGEK_	_ADLGK[GlyGly (K)]IVLTNPVCTEVGEK_.3
11.028	10.8533	10.5376	9.66263	13.797	14.7569	14.2127	14.8097	K	+	4.23876	3.87368	10.0064	EIF2S3	Eukaryotic translation initiation factor 2 subunit 3	P41091	IF2G_HUMAN	184	_HILILQNK[GlyGly (K)]IDLVK_.3	_HILILQNK[GlyGly (K): 100%]IDLVK_	_HILILQNK[GlyGly (K)]IDLVK_.3
10.5425	11.5499	11.2117	9.51045	14.6653	15.0623	14.7364	14.6917	K	+	3.95151	4.08533	8.9042	EIF2S3	Eukaryotic translation initiation factor 2 subunit 3	P41091	IF2G_HUMAN	462	_GVTIK[GlyGly (K)]PTVDDD_.2	_GVTIK[GlyGly (K): 100%]PTVDDD_	_GVTIK[GlyGly (K)]PTVDDD_.2
11.9468	11.0827	9.44401	9.38277	15.2293	16.0253	15.5601	15.4548	K	+	3.6328	5.10332	7.80711	EIF2S3	Eukaryotic translation initiation factor 2 subunit 3	P41091	IF2G_HUMAN	18	_QDLTTLDVTK[GlyGly (K)]LTPLSHEVISR_.3;_QDLTTLDVTK[GlyGly (K)]LTPLSHEVISR_.4	_QDLTTLDVTK[GlyGly (K): 100%]LTPLSHEVISR_	_QDLTTLDVTK[GlyGly (K)]LTPLSHEVISR_.3;_QDLTTLDVTK[GlyGly (K)]LTPLSHEVISR_.4
14.4434	16.0855	15.6741	18.3512	19.1147	18.4737	19.0897	18.7033	K	+	1.76267	2.70678	3.25894	EIF2S3	Eukaryotic translation initiation factor 2 subunit 3	P41091	IF2G_HUMAN	417	_VSAVK[GlyGly (K)]ADLGK_.2;_VSAVK[GlyGly (K)]ADLGK_.3	_VSAVK[GlyGly (K): 100%]ADLGK_	_VSAVK[GlyGly (K)]ADLGK_.2;_VSAVK[GlyGly (K)]ADLGK_.3
11.863	9.63413	11.4712	11.7411	11.2126	11.0814	10.4581	11.5665	K		0.0607152	-0.0976834	-0.171418	EIF2S3	Eukaryotic translation initiation factor 2 subunit 3	P41091	IF2G_HUMAN	261	_SFDVNK[GlyGly (K)]PGC[Carbamidomethyl (C)]EVDDLK_.3	_SFDVNK[GlyGly (K): 100%]PGC[Carbamidomethyl (C): 100%]EVDDLK_	_SFDVNK[GlyGly (K)]PGCEVDDLK_.3
15.7854	17.0959	16.7434	15.9242	14.819	14.5837	13.5289	13.7838	K	+	2.60265	-2.20841	-4.98205	EIF3A	Eukaryotic translation initiation factor 3 subunit A	Q14152	EIF3A_HUMAN	416	_EQPEK[GlyGly (K)]EPELQQYVPQLQNNTILR_.3	_EQPEK[GlyGly (K): 100%]EPELQQYVPQLQNNTILR_	_EQPEK[GlyGly (K)]EPELQQYVPQLQNNTILR_.3
15.6002	16.2872	16.059	15.8433	17.1214	17.6437	16.6454	17.1509	K	+	2.4988	1.19291	4.74621	EIF3A	Eukaryotic translation initiation factor 3 subunit A	Q14152	EIF3A_HUMAN	769	_QSVYEEK[GlyGly (K)]LK_.2;_QSVYEEK[GlyGly (K)]LK_.3	_QSVYEEK[GlyGly (K): 100%]LK_	_QSVYEEK[GlyGly (K)]LK_.2;_QSVYEEK[GlyGly (K)]LK_.3
9.65008	11.395	9.67056	10.0397	12.9887	13.2472	11.1001	13.1008	K	+	2.00161	2.42035	3.71056	EIF3B	Eukaryotic translation initiation factor 3 subunit B;Isoform of P55884, Isoform 2 of Eukaryotic translation initiation factor 3 subunit B	P55884;P55884-2	EIF3B_HUMAN;EIF3B-2_HUMAN	742	_ASK[GlyGly (K)]ELVER_.2	_ASK[GlyGly (K): 100%]ELVER_	_ASK[GlyGly (K)]ELVER_.2
12.7726	13.8572	13.6016	13.2034	15.7124	15.6145	14.5984	15.1428	K	+	2.8104	1.90833	5.47724	EIF3CL;EIF3C	Eukaryotic translation initiation factor 3 subunit C-like protein;Eukaryotic translation initiation factor 3 subunit C	B5ME19;Q99613	EIFCL_HUMAN;EIF3C_HUMAN	888;887	_DQK[GlyGly (K)]DGYR_.2	_DQK[GlyGly (K): 100%]DGYR_	_DQK[GlyGly (K)]DGYR_.2
13.5447	14.3525	10.852	12.5	16.3667	15.8121	15.9332	16.5387	K	+	2.30401	3.35039	4.32311	EIF3CL;EIF3C	Eukaryotic translation initiation factor 3 subunit C-like protein;Eukaryotic translation initiation factor 3 subunit C	B5ME19;Q99613	EIFCL_HUMAN;EIF3C_HUMAN	874;873	_VFDHK[GlyGly (K)]QGTYGGYFR_.3;_VFDHK[GlyGly (K)]QGTYGGYFR_.4	_VFDHK[GlyGly (K): 100%]QGTYGGYFR_	_VFDHK[GlyGly (K)]QGTYGGYFR_.3;_VFDHK[GlyGly (K)]QGTYGGYFR_.4
12.9033	13.5232	11.0574	12.5156	14.2324	14.9581	14.7872	14.8741	K	+	2.16386	2.21309	4.03299	EIF3CL;EIF3C	Eukaryotic translation initiation factor 3 subunit C-like protein;Eukaryotic translation initiation factor 3 subunit C	B5ME19;Q99613	EIFCL_HUMAN;EIF3C_HUMAN	643;642	_AK[GlyGly (K)]ELLGQGLLLR_.2;_AK[GlyGly (K)]ELLGQGLLLR_.3	_AK[GlyGly (K): 100%]ELLGQGLLLR_	_AK[GlyGly (K)]ELLGQGLLLR_.2;_AK[GlyGly (K)]ELLGQGLLLR_.3
11.4287	15.8691	15.843	15.8402	17.2924	17.4288	16.6871	16.9456	K		1.09159	2.34323	2.09545	EIF3CL;EIF3C	Eukaryotic translation initiation factor 3 subunit C-like protein;Eukaryotic translation initiation factor 3 subunit C	B5ME19;Q99613	EIFCL_HUMAN;EIF3C_HUMAN	848;847	_TEPTAQQNLALQLAEK[GlyGly (K)]LGSLVENNER_.3	_TEPTAQQNLALQLAEK[GlyGly (K): 100%]LGSLVENNER_	_TEPTAQQNLALQLAEK[GlyGly (K)]LGSLVENNER_.3
15.4365	15.9469	15.0805	15.0162	17.4938	17.7166	17.6448	17.2693	K	+	4.02921	2.16109	9.19117	EIF3E	Eukaryotic translation initiation factor 3 subunit E	P60228	EIF3E_HUMAN	36	_ELLQGK[GlyGly (K)]LDLLSDTNM[Oxidation (M)]VDFAM[Oxidation (M)]DVYK_.2;_ELLQGK[GlyGly (K)]LDLLSDTNM[Oxidation (M)]VDFAM[Oxidation (M)]DVYK_.3	_ELLQGK[GlyGly (K): 100%]LDLLSDTNM[Oxidation (M): 100%]VDFAM[Oxidation (M): 100%]DVYK_	_ELLQGK[GlyGly (K)]LDLLSDTNMVDFAMDVYK_.2;_ELLQGK[GlyGly (K)]LDLLSDTNMVDFAMDVYK_.3
9.79696	9.94893	10.7453	10.7218	14.9063	14.2539	13.2627	14.3777	K	+	4.02509	3.89693	9.17576	EIF3E	Eukaryotic translation initiation factor 3 subunit E	P60228	EIF3E_HUMAN	75	_TTVVAQLK[GlyGly (K)]QLQAETEPIVK_.3	_TTVVAQLK[GlyGly (K): 100%]QLQAETEPIVK_	_TTVVAQLK[GlyGly (K)]QLQAETEPIVK_.3
10.4486	11.9304	10.1761	9.13204	14.451	15.0672	14.3885	14.6539	K	+	3.39385	4.21838	7.06168	EIF3E	Eukaryotic translation initiation factor 3 subunit E	P60228	EIF3E_HUMAN	380	_LDAK[GlyGly (K)]IDSK_.2	_LDAK[GlyGly (K): 100%]IDSK_	_LDAK[GlyGly (K)]IDSK_.2
11.0695	15.6882	9.95142	14.9818	15.4696	16.2072	15.6453	14.4347	K		0.863614	2.51647	1.71645	EIF3F	Eukaryotic translation initiation factor 3 subunit F	O00303	EIF3F_HUMAN	279	_IQDALSTVLQYAEDVLSGK[GlyGly (K)]VSADNTVGR_.3	_IQDALSTVLQYAEDVLSGK[GlyGly (K): 100%]VSADNTVGR_	_IQDALSTVLQYAEDVLSGK[GlyGly (K)]VSADNTVGR_.3
8.63482	11.365	9.77914	9.93645	13.2108	13.2692	13.7087	13.2865	K	+	3.02369	3.43994	6.02111	EIF3G	Eukaryotic translation initiation factor 3 subunit G	O75821	EIF3G_HUMAN	196	_LPGELEPVQATQNK[GlyGly (K)]TGK_.3	_LPGELEPVQATQNK[GlyGly (K): 100%]TGK_	_LPGELEPVQATQNK[GlyGly (K)]TGK_.3
10.4087	11.8022	9.49713	10.3726	12.4196	13.3403	13.3213	13.4018	K	+	2.56583	2.60059	4.89758	EIF3J	Eukaryotic translation initiation factor 3 subunit J	O75822	EIF3J_HUMAN	154	_DDFTEFGK[GlyGly (K)]LLK_.3	_DDFTEFGK[GlyGly (K): 100%]LLK_	_DDFTEFGK[GlyGly (K)]LLK_.3
10.5485	11.159	12.8527	10.7798	15.3324	15.3759	15.6668	15.2147	K	+	3.58844	4.06245	7.66398	EIF3M	Eukaryotic translation initiation factor 3 subunit M	Q7L2H7	EIF3M_HUMAN	214	_DPNAFLFDHLLTLK[GlyGly (K)]PVK_.3;_DPNAFLFDHLLTLK[GlyGly (K)]PVK_.4	_DPNAFLFDHLLTLK[GlyGly (K): 100%]PVK_	_DPNAFLFDHLLTLK[GlyGly (K)]PVK_.3;_DPNAFLFDHLLTLK[GlyGly (K)]PVK_.4
13.0583	12.2696	13.3818	12.9751	14.3994	14.4963	14.5968	14.476	K	+	3.23788	1.57089	6.60728	EIF3M	Eukaryotic translation initiation factor 3 subunit M	Q7L2H7	EIF3M_HUMAN	211	_ALK[GlyGly (K)]DPNAFLFDHLLTLK_.3;_ALK[GlyGly (K)]DPNAFLFDHLLTLK_.4	_ALK[GlyGly (K): 100%]DPNAFLFDHLLTLK_	_ALK[GlyGly (K)]DPNAFLFDHLLTLK_.3;_ALK[GlyGly (K)]DPNAFLFDHLLTLK_.4
9.09337	9.09986	11.562	11.5518	14.7482	14.1169	14.2337	13.8281	K	+	2.74071	3.90499	5.30752	EIF3M	Eukaryotic translation initiation factor 3 subunit M	Q7L2H7	EIF3M_HUMAN	341	_TFGK[GlyGly (K)]QQWQQLYDTLNAWK_.3	_TFGK[GlyGly (K): 100%]QQWQQLYDTLNAWK_	_TFGK[GlyGly (K)]QQWQQLYDTLNAWK_.3
14.6899	15.1407	14.9237	14.0346	15.805	16.2033	16.1748	16.6165	K	+	2.67937	1.50267	5.16117	EIF4A1	Eukaryotic initiation factor 4A-I	P60842	IF4A1_HUMAN	170	_YLSPK[GlyGly (K)]YIK_.2;_YLSPK[GlyGly (K)]YIK_.3	_YLSPK[GlyGly (K): 100%]YIK_	_YLSPK[GlyGly (K)]YIK_.2;_YLSPK[GlyGly (K)]YIK_.3
13.4449	14.4484	13.6788	13.4029	15.2735	15.6285	14.6876	14.9818	K	+	2.35828	1.3991	4.43858	EIF4A1	Eukaryotic initiation factor 4A-I	P60842	IF4A1_HUMAN	191	_GFK[GlyGly (K)]DQIYDIFQK_.3	_GFK[GlyGly (K): 100%]DQIYDIFQK_	_GFK[GlyGly (K)]DQIYDIFQK_.3
14.9719	15.5311	15.2444	14.8381	15.6219	15.8398	15.1788	15.4055	K		0.881145	0.365117	1.74565	EIF4A1	Eukaryotic initiation factor 4A-I	P60842	IF4A1_HUMAN	238	_K[GlyGly (K)]EELTLEGIR_.3	_K[GlyGly (K): 100%]EELTLEGIR_	_K[GlyGly (K)]EELTLEGIR_.3
16.2113	18.3891	16.6659	17.6191	16.9759	16.7043	16.6546	15.8771	K		0.579569	-0.668383	-1.23416	EIF4A1	Eukaryotic initiation factor 4A-I	P60842	IF4A1_HUMAN	194	_DQIYDIFQK[GlyGly (K)]LNSNTQVVLLSATM[Oxidation (M)]PSDVLEVTK_.3;_DQIYDIFQK[GlyGly (K)]LNSNTQVVLLSATM[Oxidation (M)]PSDVLEVTK_.4	_DQIYDIFQK[GlyGly (K): 100%]LNSNTQVVLLSATM[Oxidation (M): 100%]PSDVLEVTK_	_DQIYDIFQK[GlyGly (K)]LNSNTQVVLLSATMPSDVLEVTK_.3;_DQIYDIFQK[GlyGly (K)]LNSNTQVVLLSATMPSDVLEVTK_.4
12.7126	13.6873	13.9974	13.1906	14.2899	13.1839	13.235	15.1156	K		0.465713	0.559137	1.03121	EIF4A1	Eukaryotic initiation factor 4A-I	P60842	IF4A1_HUMAN	142	_AEVQK[GlyGly (K)]LQM[Oxidation (M)]EAPHIIVGTPGR_.4	_AEVQK[GlyGly (K): 100%]LQM[Oxidation (M): 100%]EAPHIIVGTPGR_	_AEVQK[GlyGly (K)]LQMEAPHIIVGTPGR_.4
11.3946	12.8219	11.5474	12.0202	11.0157	12.2388	13.6519	13.6869	K		0.438134	0.702283	0.98064	EIF4A1	Eukaryotic initiation factor 4A-I	P60842	IF4A1_HUMAN	284	_K[GlyGly (K)]VDWLTEK_.2	_K[GlyGly (K): 100%]VDWLTEK_	_K[GlyGly (K)]VDWLTEK_.2
10.2437	11.7344	10.6495	9.20895	16.1656	15.6322	17.8124	16.5864	K	+	3.89962	6.09	8.71698	EIF4B	Isoform of P23588, RRM domain-containing protein;Eukaryotic translation initiation factor 4B	E7EX17;P23588	E7EX17_HUMAN;IF4B_HUMAN	216	_GDDSFGDK[GlyGly (K)]YR_.2;_GDDSFGDK[GlyGly (K)]YR_.3	_GDDSFGDK[GlyGly (K): 100%]YR_	_GDDSFGDK[GlyGly (K)]YR_.2;_GDDSFGDK[GlyGly (K)]YR_.3
12.1477	10.1677	10.887	12.8022	14.3913	14.6686	14.4169	14.393	K	+	2.58595	2.9663	4.94362	EIF4G1	Isoform of Q04637, Eukaryotic translation initiation factor 4 gamma 1;Eukaryotic translation initiation factor 4 gamma 1;Isoform of Q04637, Isoform B of Eukaryotic translation initiation factor 4 gamma 1;Isoform of Q04637, Isoform C of Eukaryotic translation initiation factor 4 gamma 1;Isoform of Q04637, Isoform D of Eukaryotic translation initiation factor 4 gamma 1;Isoform of Q04637, Isoform 8 …	E7EUU4;E7EX73;E9PGM1;Q04637;Q04637-3;Q04637-4;Q04637-5;Q04637-8;Q04637-9	E7EUU4_HUMAN;E7EX73_HUMAN;E9PGM1_HUMAN;IF4G1_HUMAN;IF4G1-3_HUMAN;IF4G1-4_HUMAN;IF4G1-5_HUMAN;IF4G1-8_HUMAN;IF4G1-9_HUMAN	755;631;708;794;754;707;630;795;801	_LK[GlyGly (K)]GVIDLIFEK_.3	_LK[GlyGly (K): 100%]GVIDLIFEK_	_LK[GlyGly (K)]GVIDLIFEK_.3
9.24884	11.292	11.265	10.079	14.0329	14.6928	14.1606	14.5143	K	+	3.52828	3.87893	7.4734	EIF4H	Eukaryotic translation initiation factor 4H	Q15056	IF4H_HUMAN	240	_EEVVQK[GlyGly (K)]EQE_.2	_EEVVQK[GlyGly (K): 100%]EQE_	_EEVVQK[GlyGly (K)]EQE_.2
15.5556	16.3462	16.357	15.8637	16.9045	17.5241	16.1863	16.7978	K		1.2988	0.822543	2.44312	EIF5A	Eukaryotic translation initiation factor 5A-1;Isoform of P63241, Isoform 2 of Eukaryotic translation initiation factor 5A-1	P63241;P63241-2	IF5A1_HUMAN;IF5A1-2_HUMAN	114;144	_LPEGDLGK[GlyGly (K)]EIEQK_.2;_LPEGDLGK[GlyGly (K)]EIEQK_.3	_LPEGDLGK[GlyGly (K): 100%]EIEQK_	_LPEGDLGK[GlyGly (K)]EIEQK_.2;_LPEGDLGK[GlyGly (K)]EIEQK_.3
18.9995	19.3234	18.9345	18.535	19.1064	19.8555	18.8959	19.6459	K		0.761121	0.427814	1.54486	EIF5A	Eukaryotic translation initiation factor 5A-1;Isoform of P63241, Isoform 2 of Eukaryotic translation initiation factor 5A-1	P63241;P63241-2	IF5A1_HUMAN;IF5A1-2_HUMAN	56;86	_VHLVGIDIFTGK[GlyGly (K)]K_.2;_VHLVGIDIFTGK[GlyGly (K)]K_.3;_VHLVGIDIFTGK[GlyGly (K)]K_.4	_VHLVGIDIFTGK[GlyGly (K): 100%]K_	_VHLVGIDIFTGK[GlyGly (K)]K_.2;_VHLVGIDIFTGK[GlyGly (K)]K_.3;_VHLVGIDIFTGK[GlyGly (K)]K_.4
9.61026	10.9218	10.1763	10.2361	11.6371	13.6474	13.562	13.7111	K	+	2.65424	2.9033	5.10203	EIF5B	Isoform of O60841, Eukaryotic translation initiation factor 5B;Eukaryotic translation initiation factor 5B	A0A087WUT6;O60841	A0A087WUT6_HUMAN;IF2P_HUMAN	419	_AEATLK[GlyGly (K)]LLQAQGVEVPSK_.3	_AEATLK[GlyGly (K): 100%]LLQAQGVEVPSK_	_AEATLK[GlyGly (K)]LLQAQGVEVPSK_.3
14.6674	15.5738	15.3106	15.1312	14.9603	15.1246	13.2353	14.2629	K		0.823048	-0.774967	-1.64873	EIF6	Eukaryotic translation initiation factor 6	P56537	IF6_HUMAN	124	_ETEEILADVLK[GlyGly (K)]VEVFR_.2;_ETEEILADVLK[GlyGly (K)]VEVFR_.3	_ETEEILADVLK[GlyGly (K): 100%]VEVFR_	_ETEEILADVLK[GlyGly (K)]VEVFR_.2;_ETEEILADVLK[GlyGly (K)]VEVFR_.3
10.3487	13.4814	9.77202	13.1374	14.3084	15.4783	15.009	11.2237	K		0.86678	2.31996	1.72173	ELAVL1	ELAV-like protein 1;Isoform of Q15717, Isoform 2 of ELAV-like protein 1	Q15717;Q15717-2	ELAV1_HUMAN;ELAV1-2_HUMAN	98;125	_PSSEVIK[GlyGly (K)]DANLYISGLPR_.3	_PSSEVIK[GlyGly (K): 100%]DANLYISGLPR_	_PSSEVIK[GlyGly (K)]DANLYISGLPR_.3
10.0445	9.97676	10.4017	9.31656	11.6197	14.0957	13.2677	13.282	K	+	2.83014	3.1314	5.52601	ELOC	Isoform of Q15369, Elongin-C (Fragment);Elongin-C	E5RHG8;Q15369	E5RHG8_HUMAN;ELOC_HUMAN	21	_LISSDGHEFIVK[GlyGly (K)]R_.4	_LISSDGHEFIVK[GlyGly (K): 100%]R_	_LISSDGHEFIVK[GlyGly (K)]R_.4
10.457	11.5641	11.8797	11.4955	15.5945	15.7637	14.7617	15.2588	K	+	4.36366	3.9956	10.5227	ELP2	Elongator complex protein 2;Isoform of Q6IA86, Isoform 2 of Elongator complex protein 2;Isoform of Q6IA86, Isoform 3 of Elongator complex protein 2;Isoform of Q6IA86, Isoform 4 of Elongator complex protein 2;Isoform of Q6IA86, Isoform 5 of Elongator complex protein 2;Isoform of Q6IA86, Isoform 6 of Elongator complex protein 2	Q6IA86;Q6IA86-2;Q6IA86-3;Q6IA86-4;Q6IA86-5;Q6IA86-6	ELP2_HUMAN;ELP2-2_HUMAN;ELP2-3_HUMAN;ELP2-4_HUMAN;ELP2-5_HUMAN;ELP2-6_HUMAN	450;380;424;445;515	_FQFVSGADEK[GlyGly (K)]VLR_.3	_FQFVSGADEK[GlyGly (K): 100%]VLR_	_FQFVSGADEK[GlyGly (K)]VLR_.3
10.3097	11.1345	11.1163	9.49225	14.6158	11.7081	14.4072	14.4558	K	+	2.19968	3.28356	4.10607	ELP6	Elongator complex protein 6;Isoform of Q0PNE2, Isoform 2 of Elongator complex protein 6	Q0PNE2;Q0PNE2-2	ELP6_HUMAN;ELP6-2_HUMAN	109	_EANAGNLK[GlyGly (K)]PLFEFVR_.3	_EANAGNLK[GlyGly (K): 100%]PLFEFVR_	_EANAGNLK[GlyGly (K)]PLFEFVR_.3
9.21756	12.2835	10.3806	10.4736	13.995	14.4883	13.374	13.5608	K	+	2.52409	3.2657	4.80297	EMC1	ER membrane protein complex subunit 1;Isoform of Q8N766, Isoform 2 of ER membrane protein complex subunit 1	Q8N766;Q8N766-2	EMC1_HUMAN;EMC1-2_HUMAN	860;859	_HLLIGLPSGAILSLPK[GlyGly (K)]ALLDPR_.3;_HLLIGLPSGAILSLPK[GlyGly (K)]ALLDPR_.4	_HLLIGLPSGAILSLPK[GlyGly (K): 100%]ALLDPR_	_HLLIGLPSGAILSLPK[GlyGly (K)]ALLDPR_.3;_HLLIGLPSGAILSLPK[GlyGly (K)]ALLDPR_.4
9.85595	9.37705	10.3976	13.1648	14.5664	14.5646	14.9023	14.1418	K	+	2.36805	3.84492	4.45957	EMC1	ER membrane protein complex subunit 1;Isoform of Q8N766, Isoform 2 of ER membrane protein complex subunit 1	Q8N766;Q8N766-2	EMC1_HUMAN;EMC1-2_HUMAN	639;638	_VLLLIDDEYK[GlyGly (K)]VTAFPATR_.3	_VLLLIDDEYK[GlyGly (K): 100%]VTAFPATR_	_VLLLIDDEYK[GlyGly (K)]VTAFPATR_.3
11.3147	12.314	11.4533	10.591	14.3756	14.9659	13.8394	14.7053	K	+	3.4135	3.05333	7.12068	EMC7	ER membrane protein complex subunit 7	Q9NPA0	EMC7_HUMAN	110	_VDITSK[GlyGly (K)]GK_.2	_VDITSK[GlyGly (K): 100%]GK_	_VDITSK[GlyGly (K)]GK_.2
10.6794	12.0307	11.5761	9.9773	11.9617	11.6874	10.2149	13.1716	K		0.400486	0.692997	0.910498	EMC7	ER membrane protein complex subunit 7	Q9NPA0	EMC7_HUMAN	122	_YVNYIK[GlyGly (K)]TSEVVR_.3	_YVNYIK[GlyGly (K): 100%]TSEVVR_	_YVNYIK[GlyGly (K)]TSEVVR_.3
15.5786	16.3907	15.9628	15.5958	11.4541	14.0877	14.4798	14.1991	K	+	1.72189	-2.3268	-3.18432	EMD	Emerin	P50402	EMD_HUMAN	79	_K[GlyGly (K)]EDALLYQSK_.2;_K[GlyGly (K)]EDALLYQSK_.3	_K[GlyGly (K): 100%]EDALLYQSK_	_K[GlyGly (K)]EDALLYQSK_.2;_K[GlyGly (K)]EDALLYQSK_.3
13.4188	14.5853	14.6347	14.313	13.446	13.699	11.6754	10.374	K		1.23088	-1.93936	-2.32845	EMD	Emerin	P50402	EMD_HUMAN	80	_EDALLYQSK[GlyGly (K)]GYNDDYYEESYFTTR_.3	_EDALLYQSK[GlyGly (K): 100%]GYNDDYYEESYFTTR_	_EDALLYQSK[GlyGly (K)]GYNDDYYEESYFTTR_.3
15.0757	15.7737	15.2481	14.9525	17.9878	18.6221	18.6115	18.0598	K	+	4.74586	3.0578	12.258	EML3	Isoform of Q32P44, WD_REPEATS_REGION domain-containing protein;Echinoderm microtubule-associated protein-like 3	B7WPE2;Q32P44	B7WPE2_HUMAN;EMAL3_HUMAN	563;562	_AIAEGLGSELLVGTTK[GlyGly (K)]NALLR_.3	_AIAEGLGSELLVGTTK[GlyGly (K): 100%]NALLR_	_AIAEGLGSELLVGTTK[GlyGly (K)]NALLR_.3
14.2483	14.7964	14.3257	14.378	16.1606	16.5773	15.5531	15.9844	K	+	3.25579	1.63177	6.65822	ENO1	Alpha-enolase	P06733	ENOA_HUMAN	257	_YDLDFK[GlyGly (K)]SPDDPSR_.3	_YDLDFK[GlyGly (K): 100%]SPDDPSR_	_YDLDFK[GlyGly (K)]SPDDPSR_.3
15.6315	16.6553	16.2011	15.9282	17.7218	18.4862	17.566	17.9672	K	+	3.08301	1.83128	6.17925	ENO1	Alpha-enolase	P06733	ENOA_HUMAN	413	_IEEELGSK[GlyGly (K)]AK_.2;_IEEELGSK[GlyGly (K)]AK_.3	_IEEELGSK[GlyGly (K): 100%]AK_	_IEEELGSK[GlyGly (K)]AK_.2;_IEEELGSK[GlyGly (K)]AK_.3
14.8119	15.323	14.8294	14.3814	15.9322	16.8274	16.1118	16.2911	K	+	2.75038	1.45419	5.33084	ENO1	Alpha-enolase	P06733	ENOA_HUMAN	184	_IGAEVYHNLK[GlyGly (K)]NVIK_.3;_IGAEVYHNLK[GlyGly (K)]NVIK_.4	_IGAEVYHNLK[GlyGly (K): 100%]NVIK_	_IGAEVYHNLK[GlyGly (K)]NVIK_.3;_IGAEVYHNLK[GlyGly (K)]NVIK_.4
15.9152	16.623	16.2778	15.7631	17.363	17.7433	17.0023	17.1391	K	+	2.45097	1.16712	4.64007	ENO1	Alpha-enolase	P06733	ENOA_HUMAN	16	_GNPTVEVDLFTSK[GlyGly (K)]GLFR_.2;_GNPTVEVDLFTSK[GlyGly (K)]GLFR_.3	_GNPTVEVDLFTSK[GlyGly (K): 100%]GLFR_	_GNPTVEVDLFTSK[GlyGly (K)]GLFR_.2;_GNPTVEVDLFTSK[GlyGly (K)]GLFR_.3
14.5468	15.4116	15.1839	14.5573	16.0843	16.2862	15.289	16.0461	K	+	1.74429	1.00148	3.22523	ENO1	Alpha-enolase	P06733	ENOA_HUMAN	82	_LNVTEQEK[GlyGly (K)]IDK_.2;_LNVTEQEK[GlyGly (K)]IDK_.3	_LNVTEQEK[GlyGly (K): 100%]IDK_	_LNVTEQEK[GlyGly (K)]IDK_.2;_LNVTEQEK[GlyGly (K)]IDK_.3
14.3571	15.3722	15.3743	15.2202	16.5906	16.4845	15.6331	15.8476	K	+	1.68742	1.05802	3.12175	ENO1	Alpha-enolase	P06733	ENOA_HUMAN	254	_SGK[GlyGly (K)]YDLDFK_.2;_SGK[GlyGly (K)]YDLDFK_.3	_SGK[GlyGly (K): 100%]YDLDFK_	_SGK[GlyGly (K)]YDLDFK_.2;_SGK[GlyGly (K)]YDLDFK_.3
13.2996	13.9487	13.3654	12.833	13.9129	14.5469	13.5099	14.4483	K		1.17195	0.742836	2.22957	ENO1	Alpha-enolase	P06733	ENOA_HUMAN	61	_GVSK[GlyGly (K)]AVEHINK_.3	_GVSK[GlyGly (K): 100%]AVEHINK_	_GVSK[GlyGly (K)]AVEHINK_.3
14.4929	14.9647	14.6169	10.0011	15.4893	16.1624	15.3628	15.8493	K		0.940998	2.19705	1.84519	ENO1	Alpha-enolase	P06733	ENOA_HUMAN	222	_EGLELLK[GlyGly (K)]TAIGK_.2;_EGLELLK[GlyGly (K)]TAIGK_.3	_EGLELLK[GlyGly (K): 100%]TAIGK_	_EGLELLK[GlyGly (K)]TAIGK_.2;_EGLELLK[GlyGly (K)]TAIGK_.3
12.4706	13.276	13.1991	12.4296	13.6158	14.1865	12.7291	13.6209	K		0.93675	0.694234	1.83813	ENO1	Alpha-enolase	P06733	ENOA_HUMAN	81	_K[GlyGly (K)]LNVTEQEK_.2	_K[GlyGly (K): 100%]LNVTEQEK_	_K[GlyGly (K)]LNVTEQEK_.2
14.3238	14.6043	14.4045	13.9277	14.5091	14.629	14.4546	14.821	K		0.89183	0.288326	1.76344	ENO1	Alpha-enolase	P06733	ENOA_HUMAN	270	_YISPDQLADLYK[GlyGly (K)]SFIK_.3	_YISPDQLADLYK[GlyGly (K): 100%]SFIK_	_YISPDQLADLYK[GlyGly (K)]SFIK_.3
12.5919	13.665	13.0822	12.0089	13.7391	13.3405	13.0042	13.7278	K		0.771987	0.615904	1.56314	ENO1	Alpha-enolase	P06733	ENOA_HUMAN	328	_IAK[GlyGly (K)]AVNEK_.2	_IAK[GlyGly (K): 100%]AVNEK_	_IAK[GlyGly (K)]AVNEK_.2
15.7887	16.7167	16.231	15.9015	15.4249	18.4699	17.9848	16.6872	K		0.659375	0.982232	1.3722	ENO1	Alpha-enolase	P06733	ENOA_HUMAN	121	_AGAVEK[GlyGly (K)]GVPLYR_.2;_AGAVEK[GlyGly (K)]GVPLYR_.3	_AGAVEK[GlyGly (K): 100%]GVPLYR_	_AGAVEK[GlyGly (K)]GVPLYR_.2;_AGAVEK[GlyGly (K)]GVPLYR_.3
13.3357	14.4058	14.116	13.6047	14.4113	14.4885	13.5437	14.4612	K		0.494961	0.360605	1.08418	ENO1	Alpha-enolase	P06733	ENOA_HUMAN	229	_TAIGK[GlyGly (K)]AGYTDK_.3	_TAIGK[GlyGly (K): 100%]AGYTDK_	_TAIGK[GlyGly (K)]AGYTDK_.3
15.6085	16.3123	22.1652	15.4301	16.058	16.8796	16.5202	23.749	K		0.144315	0.922718	0.379658	ENO1	Alpha-enolase	P06733	ENOA_HUMAN	65	_AVEHINK[GlyGly (K)]TIAPALVSK_.3;_AVEHINK[GlyGly (K)]TIAPALVSK_.4	_AVEHINK[GlyGly (K): 100%]TIAPALVSK_	_AVEHINK[GlyGly (K)]TIAPALVSK_.3;_AVEHINK[GlyGly (K)]TIAPALVSK_.4
13.3623	14.1937	14.0546	13.4164	13.6659	14.065	13.1983	14.5751	K		0.122977	0.119311	0.328918	ENO1	Alpha-enolase	P06733	ENOA_HUMAN	307	_FTASAGIQVVGDDLTVTNPK[GlyGly (K)]R_.3	_FTASAGIQVVGDDLTVTNPK[GlyGly (K): 100%]R_	_FTASAGIQVVGDDLTVTNPK[GlyGly (K)]R_.3
10.6022	10.5337	10.5423	9.86084	11.2564	11.3956	13.2009	13.1734	K	+	1.78914	1.87181	3.30775	ENSA	Alpha-endosulfine;Isoform of O43768, Isoform 3 of Alpha-endosulfine	O43768;O43768-3	ENSA_HUMAN;ENSA-3_HUMAN	108;124	_SSLVTSK[GlyGly (K)]LAGGQVE_.2	_SSLVTSK[GlyGly (K): 100%]LAGGQVE_	_SSLVTSK[GlyGly (K)]LAGGQVE_.2
14.7409	15.2396	15.0766	14.9974	15.6507	16.2192	15.1305	16.2387	K	+	1.5082	0.796166	2.80324	ENSG00000249967;PI4K2A	ENSG00000249967 readthrough, Phosphatidylinositol 4-kinase type 2;Phosphatidylinositol 4-kinase type 2-alpha	E9PAM4;Q9BTU6	E9PAM4_HUMAN;P4K2A_HUMAN	299;329	_DTDWVVVK[GlyGly (K)]EPVIK_.3	_DTDWVVVK[GlyGly (K): 100%]EPVIK_	_DTDWVVVK[GlyGly (K)]EPVIK_.3
13.3789	14.6384	13.7255	14.0424	13.9586	12.8598	13.6264	11.2518	K		0.76378	-1.02217	-1.54934	ENSG00000249967;PI4K2A	ENSG00000249967 readthrough, Phosphatidylinositol 4-kinase type 2;Phosphatidylinositol 4-kinase type 2-alpha	E9PAM4;Q9BTU6	E9PAM4_HUMAN;P4K2A_HUMAN	227;257	_VGSFQLFVEGYK[GlyGly (K)]DADYWLR_.3	_VGSFQLFVEGYK[GlyGly (K): 100%]DADYWLR_	_VGSFQLFVEGYK[GlyGly (K)]DADYWLR_.3
10.4801	11.3131	9.96896	10.1232	11.033	11.4738	15.3268	13.9209	K		1.22811	2.46731	2.3238	ENSG00000250349;PRRG1	ENSG00000250349 readthrough, Tetraspanin;Isoform of O14668, Gla domain-containing protein (Fragment);Transmembrane gamma-carboxyglutamic acid protein 1;Isoform of O14668, Isoform 2 of Transmembrane gamma-carboxyglutamic acid protein 1	B4E171;C9J6P5;C9JNY5;O14668;O14668-2	B4E171_HUMAN;C9J6P5_HUMAN;C9JNY5_HUMAN;TMG1_HUMAN;TMG1-2_HUMAN	4	_VFLTGEK[GlyGly (K)]ANSILK_.3	_VFLTGEK[GlyGly (K): 100%]ANSILK_	_VFLTGEK[GlyGly (K)]ANSILK_.3
11.4177	12.4624	12.8795	12.9048	10.3776	13.2457	11.7967	11.3229	K		0.479297	-0.73035	-1.05589	ENSG00000260836;RPS17	ENSG00000260836 readthrough, 40S ribosomal protein S17;40S ribosomal protein S17	H3BNC9;P08708	H3BNC9_HUMAN;RS17_HUMAN	517;68	_GISIK[GlyGly (K)]LQEEER_.3	_GISIK[GlyGly (K): 100%]LQEEER_	_GISIK[GlyGly (K)]LQEEER_.3
15.81	16.5002	16.3233	15.9373	16.2654	16.6698	16.1286	16.2817	K		0.433855	0.193648	0.972735	ENSG00000260836;RPS17	ENSG00000260836 readthrough, 40S ribosomal protein S17;40S ribosomal protein S17	H3BNC9;P08708	H3BNC9_HUMAN;RS17_HUMAN	464;15	_VIIEK[GlyGly (K)]YYTR_.2;_VIIEK[GlyGly (K)]YYTR_.3	_VIIEK[GlyGly (K): 100%]YYTR_	_VIIEK[GlyGly (K)]YYTR_.2;_VIIEK[GlyGly (K)]YYTR_.3
14.246	14.5056	14.0964	13.3396	15.1119	15.7312	14.8776	15.2683	K	+	2.09297	1.20035	3.89042	ENSG00000274944;MYCBP	ENSG00000274944 readthrough, Uncharacterized protein;c-Myc-binding protein	A0A087WV05;Q99417	A0A087WV05_HUMAN;MYCBP_HUMAN	24;17	_YLEK[GlyGly (K)]SGVLDTLTK_.3	_YLEK[GlyGly (K): 100%]SGVLDTLTK_	_YLEK[GlyGly (K)]SGVLDTLTK_.3
10.1426	10.9707	11.5087	10.7653	15.9692	16.3747	15.325	15.7414	K	+	5.08291	5.00576	14.0059	EPB41L2	Band 4.1-like protein 2	O43491	E41L2_HUMAN	156	_PSVSK[GlyGly (K)]VEM[Oxidation (M)]QPTELVSK_.3	_PSVSK[GlyGly (K): 100%]VEM[Oxidation (M): 100%]QPTELVSK_	_PSVSK[GlyGly (K)]VEMQPTELVSK_.3
11.1816	12.9028	12.6185	12.8927	16.85	17.1564	16.4581	16.8495	K	+	4.28068	4.42959	10.1771	EPB41L2	Band 4.1-like protein 2	O43491	E41L2_HUMAN	2	_[Acetyl (Protein N-term)]TTEVGSVSEVK[GlyGly (K)]K_.2	_TTEVGSVSEVK[GlyGly (K): 100%]K_	_TTEVGSVSEVK[GlyGly (K)]K_.2
10.9582	10.6851	11.7786	10.0306	14.6819	14.5999	13.9364	14.2901	K	+	3.92095	3.51396	8.79352	EPB41L2	Band 4.1-like protein 2	O43491	E41L2_HUMAN	100	_K[GlyGly (K)]EPTQAVVEEQVLDK_.3	_K[GlyGly (K): 100%]EPTQAVVEEQVLDK_	_K[GlyGly (K)]EPTQAVVEEQVLDK_.3
13.184	14.2234	10.8018	10.3088	15.1681	14.8614	14.5768	14.5112	K	+	1.49918	2.6499	2.78749	EPB41L2	Band 4.1-like protein 2	O43491	E41L2_HUMAN	87	_SYTLVVAK[GlyGly (K)]DGGDK_.3	_SYTLVVAK[GlyGly (K): 100%]DGGDK_	_SYTLVVAK[GlyGly (K)]DGGDK_.3
12.779	14.226	13.31	10.2477	15.0767	15.1571	14.9209	14.1573	K	+	1.32048	2.18733	2.47992	EPB41L2	Band 4.1-like protein 2	O43491	E41L2_HUMAN	257	_DYFGLLFQESPEQK[GlyGly (K)]NWLDPAK_.3	_DYFGLLFQESPEQK[GlyGly (K): 100%]NWLDPAK_	_DYFGLLFQESPEQK[GlyGly (K)]NWLDPAK_.3
16.9629	17.6247	17.3193	17.527	15.6791	16.4608	15.3837	16.032	K	+	2.76	-1.46956	-5.35412	EPHA2	Ephrin type-A receptor 2	P29317	EPHA2_HUMAN	579	_SEQLK[GlyGly (K)]PLK_.2;_SEQLK[GlyGly (K)]PLK_.3	_SEQLK[GlyGly (K): 100%]PLK_	_SEQLK[GlyGly (K)]PLK_.2;_SEQLK[GlyGly (K)]PLK_.3
16.1891	16.6536	16.6861	16.2749	15.0919	15.9471	14.473	14.9232	K	+	2.15735	-1.34208	-4.01978	EPHA2	Ephrin type-A receptor 2	P29317	EPHA2_HUMAN	569	_QSPEDVYFSK[GlyGly (K)]SEQLK_.2;_QSPEDVYFSK[GlyGly (K)]SEQLK_.3	_QSPEDVYFSK[GlyGly (K): 100%]SEQLK_	_QSPEDVYFSK[GlyGly (K)]SEQLK_.2;_QSPEDVYFSK[GlyGly (K)]SEQLK_.3
11.9308	13.0628	12.952	12.4704	11.358	12.3672	11.0522	10.8287	K	+	1.51587	-1.20248	-2.81666	EPHA2	Ephrin type-A receptor 2	P29317	EPHA2_HUMAN	763	_VLEDDPEATYTTSGGK[GlyGly (K)]IPIR_.3	_VLEDDPEATYTTSGGK[GlyGly (K): 100%]IPIR_	_VLEDDPEATYTTSGGK[GlyGly (K)]IPIR_.3
14.706	15.2745	14.9859	14.5527	10.8627	14.3201	11.1969	13.5095	K	+	1.49377	-2.40749	-2.77805	EPHA2	Ephrin type-A receptor 2	P29317	EPHA2_HUMAN	584	_PLK[GlyGly (K)]TYVDPHTYEDPNQAVLK_.3;_PLK[GlyGly (K)]TYVDPHTYEDPNQAVLK_.4	_PLK[GlyGly (K): 100%]TYVDPHTYEDPNQAVLK_	_PLK[GlyGly (K)]TYVDPHTYEDPNQAVLK_.3;_PLK[GlyGly (K)]TYVDPHTYEDPNQAVLK_.4
11.2238	15.5221	15.1215	15.3792	10.9505	14.3241	11.6129	12.6082	K		0.752025	-1.93771	-1.52954	EPHA2	Ephrin type-A receptor 2	P29317	EPHA2_HUMAN	877	_APDSLK[GlyGly (K)]TLADFDPR_.2;_APDSLK[GlyGly (K)]TLADFDPR_.3	_APDSLK[GlyGly (K): 100%]TLADFDPR_	_APDSLK[GlyGly (K)]TLADFDPR_.2;_APDSLK[GlyGly (K)]TLADFDPR_.3
12.3485	12.1688	12.1577	11.0997	11.1768	12.0836	8.71074	11.3786	K		0.677609	-1.10624	-1.40337	EPHA2	Ephrin type-A receptor 2	P29317	EPHA2_HUMAN	639	_K[GlyGly (K)]EVPVAIK_.2	_K[GlyGly (K): 100%]EVPVAIK_	_K[GlyGly (K)]EVPVAIK_.2
13.703	14.0708	10.8489	13.9442	11.2612	14.3606	10.6404	10.8892	K		0.542417	-1.35385	-1.16883	EPHA2	Ephrin type-A receptor 2	P29317	EPHA2_HUMAN	616	_QK[GlyGly (K)]VIGAGEFGEVYK_.3	_QK[GlyGly (K): 100%]VIGAGEFGEVYK_	_QK[GlyGly (K)]VIGAGEFGEVYK_.3
10.4914	14.9635	14.1155	14.3497	10.9352	15.2548	11.2754	11.7083	K		0.360345	-1.1866	-0.834096	EPHA2	Ephrin type-A receptor 2	P29317	EPHA2_HUMAN	587	_TYVDPHTYEDPNQAVLK[GlyGly (K)]FTTEIHPSC[Carbamidomethyl (C)]VTR_.4;_TYVDPHTYEDPNQAVLK[GlyGly (K)]FTTEIHPSC[Carbamidomethyl (C)]VTR_.5	_TYVDPHTYEDPNQAVLK[GlyGly (K): 100%]FTTEIHPSC[Carbamidomethyl (C): 100%]VTR_	_TYVDPHTYEDPNQAVLK[GlyGly (K)]FTTEIHPSCVTR_.4;_TYVDPHTYEDPNQAVLK[GlyGly (K)]FTTEIHPSCVTR_.5
10.9933	14.6354	12.8956	12.7305	11.5818	13.4688	10.7075	12.6524	K		0.313059	-0.711056	-0.741585	EPHA2	Ephrin type-A receptor 2	P29317	EPHA2_HUMAN	138	_LFTK[GlyGly (K)]IDTIAPDEITVSSDFEAR_.3	_LFTK[GlyGly (K): 100%]IDTIAPDEITVSSDFEAR_	_LFTK[GlyGly (K)]IDTIAPDEITVSSDFEAR_.3
10.1615	10.7673	10.4111	11.2254	15.2816	15.9913	15.1193	15.381	K	+	5.42815	4.80199	16.0396	EPHA7	Ephrin type-A receptor 7;Isoform of Q15375, Isoform 2 of Ephrin type-A receptor 7	Q15375;Q15375-2	EPHA7_HUMAN;EPHA7-2_HUMAN	602;597	_FPGTK[GlyGly (K)]TYIDPETYEDPNR_.3	_FPGTK[GlyGly (K): 100%]TYIDPETYEDPNR_	_FPGTK[GlyGly (K)]TYIDPETYEDPNR_.3
11.269	10.7616	10.4548	9.70219	13.8265	14.7027	13.9976	14.0189	K	+	4.09182	3.58955	9.42828	EPHA7	Ephrin type-A receptor 7;Isoform of Q15375, Isoform 2 of Ephrin type-A receptor 7	Q15375;Q15375-2	EPHA7_HUMAN;EPHA7-2_HUMAN	883;878	_FEQIVGILDK[GlyGly (K)]M[Oxidation (M)]IR_.3	_FEQIVGILDK[GlyGly (K): 100%]M[Oxidation (M): 100%]IR_	_FEQIVGILDK[GlyGly (K)]MIR_.3
11.6151	10.5047	11.8078	10.1307	14.2501	15.0614	14.2568	14.2789	K	+	3.54825	3.44722	7.5362	EPHA7	Ephrin type-A receptor 7;Isoform of Q15375, Isoform 2 of Ephrin type-A receptor 7	Q15375;Q15375-2	EPHA7_HUMAN;EPHA7-2_HUMAN	588;583	_ADQEGDEELYFHFK[GlyGly (K)]FPGTK_.4	_ADQEGDEELYFHFK[GlyGly (K): 100%]FPGTK_	_ADQEGDEELYFHFK[GlyGly (K)]FPGTK_.4
14.1605	15.3245	14.6029	14.0675	13.4936	13.5091	12.6754	14.189	K	+	1.35601	-1.07208	-2.54045	EPN1	Epsin-1;Isoform of Q9Y6I3, Isoform 2 of Epsin-1;Isoform of Q9Y6I3, Isoform 3 of Epsin-1	Q9Y6I3;Q9Y6I3-1;Q9Y6I3-3	EPN1_HUMAN;EPN1-1_HUMAN;EPN1-3_HUMAN	115;226	_DGK[GlyGly (K)]DQGVNVR_.2;_DGK[GlyGly (K)]DQGVNVR_.3	_DGK[GlyGly (K): 100%]DQGVNVR_	_DGK[GlyGly (K)]DQGVNVR_.2;_DGK[GlyGly (K)]DQGVNVR_.3
14.7078	15.2749	14.7916	14.5874	15.6223	15.905	15.1262	15.2216	K	+	1.43086	0.628336	2.66892	EPN2	Isoform of O95208, ENTH domain-containing protein;Epsin-2;Isoform of O95208, Isoform 2 of Epsin-2;Isoform of O95208, Isoform 3 of Epsin-2	I3L2B2;O95208;O95208-2;O95208-3	I3L2B2_HUMAN;EPN2_HUMAN;EPN2-2_HUMAN;EPN2-3_HUMAN	98;59	_ENIFAIQTLK[GlyGly (K)]DFQYIDR_.3	_ENIFAIQTLK[GlyGly (K): 100%]DFQYIDR_	_ENIFAIQTLK[GlyGly (K)]DFQYIDR_.3
16.0416	16.3564	16.0061	15.7887	17.8996	17.6698	17.7246	17.6454	K	+	4.88382	1.68669	12.947	EPS15	Isoform of P42566, Epidermal growth factor receptor substrate 15;Epidermal growth factor receptor substrate 15	B1AUU8;P42566	B1AUU8_HUMAN;EPS15_HUMAN	660;794	_LDSPDPFK[GlyGly (K)]LNDPFQPFPGNDSPK_.3	_LDSPDPFK[GlyGly (K): 100%]LNDPFQPFPGNDSPK_	_LDSPDPFK[GlyGly (K)]LNDPFQPFPGNDSPK_.3
13.7907	14.3114	13.7656	13.3122	16.6476	16.8473	16.8005	16.4233	K	+	4.85352	2.8847	12.7926	EPS15	Isoform of P42566, Epidermal growth factor receptor substrate 15;Epidermal growth factor receptor substrate 15	B1AUU8;P42566	B1AUU8_HUMAN;EPS15_HUMAN	505;639	_IDPFGGDPFK[GlyGly (K)]GSDPFASDC[Carbamidomethyl (C)]FFR_.2;_IDPFGGDPFK[GlyGly (K)]GSDPFASDC[Carbamidomethyl (C)]FFR_.3	_IDPFGGDPFK[GlyGly (K): 100%]GSDPFASDC[Carbamidomethyl (C): 100%]FFR_	_IDPFGGDPFK[GlyGly (K)]GSDPFASDCFFR_.2;_IDPFGGDPFK[GlyGly (K)]GSDPFASDCFFR_.3
16.5336	17.1275	16.9311	16.5847	18.1206	18.2393	17.4728	17.8811	K	+	2.66909	1.13425	5.13692	EPS15	Isoform of P42566, Epidermal growth factor receptor substrate 15;Epidermal growth factor receptor substrate 15	B1AUU8;P42566	B1AUU8_HUMAN;EPS15_HUMAN	668;802	_LNDPFQPFPGNDSPK[GlyGly (K)]EK_.3	_LNDPFQPFPGNDSPK[GlyGly (K): 100%]EK_	_LNDPFQPFPGNDSPK[GlyGly (K)]EK_.3
15.2231	16.7816	14.8078	14.8861	16.7447	16.8042	16.7359	16.6688	K	+	1.5312	1.31377	2.84352	EPS15	Isoform of P42566, Epidermal growth factor receptor substrate 15;Epidermal growth factor receptor substrate 15	B1AUU8;P42566	B1AUU8_HUMAN;EPS15_HUMAN	499;633	_DDPFGK[GlyGly (K)]IDPFGGDPFK_.2;_DDPFGK[GlyGly (K)]IDPFGGDPFK_.3	_DDPFGK[GlyGly (K): 100%]IDPFGGDPFK_	_DDPFGK[GlyGly (K)]IDPFGGDPFK_.2;_DDPFGK[GlyGly (K)]IDPFGGDPFK_.3
10.2663	10.7861	16.1163	16.3761	11.1494	10.6688	11.2558	10.7569	K		0.711721	-2.42849	-1.46141	EPS15	Isoform of P42566, Epidermal growth factor receptor substrate 15;Epidermal growth factor receptor substrate 15	B1AUU8;P42566	B1AUU8_HUMAN;EPS15_HUMAN	683;817	_EK[GlyGly (K)]DPEIFC[Carbamidomethyl (C)]DPFTSATTTTNK_.3	_EK[GlyGly (K): 100%]DPEIFC[Carbamidomethyl (C): 100%]DPFTSATTTTNK_	_EK[GlyGly (K)]DPEIFCDPFTSATTTTNK_.3
14.6391	15.1962	14.5526	14.5149	16.6245	17.0904	16.5328	17.0303	K	+	4.20178	2.09383	9.85801	EPS15L1	Isoform of Q9UBC2, Isoform 2 of Epidermal growth factor receptor substrate 15-like 1	Q9UBC2-2	EP15R-2_HUMAN	628	_SDPFK[GlyGly (K)]GADPFK_.2;_SDPFK[GlyGly (K)]GADPFK_.3	_SDPFK[GlyGly (K): 100%]GADPFK_	_SDPFK[GlyGly (K)]GADPFK_.2;_SDPFK[GlyGly (K)]GADPFK_.3
14.0371	15.2217	14.6783	14.3804	17.105	17.6579	17.1108	16.933	K	+	3.93619	2.62232	8.84857	EPS15L1	Isoform of Q9UBC2, Isoform 2 of Epidermal growth factor receptor substrate 15-like 1	Q9UBC2-2	EP15R-2_HUMAN	695	_NPSLPSK[GlyGly (K)]LDPFESSDPFSSSSVSSK_.2;_NPSLPSK[GlyGly (K)]LDPFESSDPFSSSSVSSK_.3	_NPSLPSK[GlyGly (K): 100%]LDPFESSDPFSSSSVSSK_	_NPSLPSK[GlyGly (K)]LDPFESSDPFSSSSVSSK_.2;_NPSLPSK[GlyGly (K)]LDPFESSDPFSSSSVSSK_.3
15.4205	15.868	15.8116	15.3279	17.5834	18.4637	17.4392	18.0072	K	+	3.82627	2.26639	8.4582	EPS15L1	Isoform of Q9UBC2, Isoform 2 of Epidermal growth factor receptor substrate 15-like 1	Q9UBC2-2	EP15R-2_HUMAN	684	_NDPFTSDPFTK[GlyGly (K)]NPSLPSK_.2;_NDPFTSDPFTK[GlyGly (K)]NPSLPSK_.3	_NDPFTSDPFTK[GlyGly (K): 100%]NPSLPSK_	_NDPFTSDPFTK[GlyGly (K)]NPSLPSK_.2;_NDPFTSDPFTK[GlyGly (K)]NPSLPSK_.3
12.8851	13.9068	13.3141	13.2214	14.947	15.0087	14.3932	14.7329	K	+	2.88498	1.43859	5.66314	EPS15L1	Isoform of Q9UBC2, Isoform 2 of Epidermal growth factor receptor substrate 15-like 1	Q9UBC2-2	EP15R-2_HUMAN	839	_DPFVPSSAAK[GlyGly (K)]PSK_.3	_DPFVPSSAAK[GlyGly (K): 100%]PSK_	_DPFVPSSAAK[GlyGly (K)]PSK_.3
11.5837	11.1807	10.3852	13.1437	15.2211	14.9813	14.5222	13.7555	K	+	2.42941	3.04669	4.59271	EPS15L1	Isoform of Q9UBC2, Isoform 2 of Epidermal growth factor receptor substrate 15-like 1	Q9UBC2-2	EP15R-2_HUMAN	849	_PSK[GlyGly (K)]ASASGFADFTSFGNEEQQLAWAK_.3	_PSK[GlyGly (K): 100%]ASASGFADFTSFGNEEQQLAWAK_	_PSK[GlyGly (K)]ASASGFADFTSFGNEEQQLAWAK_.3
12.657	14.2157	13.647	13.7567	15.7654	15.9518	15.3833	14.7951	K	+	2.42469	1.9048	4.58238	EPS15L1	Isoform of Q9UBC2, Isoform 2 of Epidermal growth factor receptor substrate 15-like 1	Q9UBC2-2	EP15R-2_HUMAN	639	_GDPFQNDPFAEQQTTSTDPFGGDPFK[GlyGly (K)]ESDPFR_.3;_GDPFQNDPFAEQQTTSTDPFGGDPFK[GlyGly (K)]ESDPFR_.4	_GDPFQNDPFAEQQTTSTDPFGGDPFK[GlyGly (K): 100%]ESDPFR_	_GDPFQNDPFAEQQTTSTDPFGGDPFK[GlyGly (K)]ESDPFR_.3;_GDPFQNDPFAEQQTTSTDPFGGDPFK[GlyGly (K)]ESDPFR_.4
13.0552	13.7611	13.5411	12.5024	13.7404	15.3327	14.0575	14.553	K	+	1.45279	1.20595	2.70684	EPS15L1	Isoform of Q9UBC2, Isoform 2 of Epidermal growth factor receptor substrate 15-like 1	Q9UBC2-2	EP15R-2_HUMAN	830	_GFGDPFSGK[GlyGly (K)]DPFVPSSAAK_.3	_GFGDPFSGK[GlyGly (K): 100%]DPFVPSSAAK_	_GFGDPFSGK[GlyGly (K)]DPFVPSSAAK_.3
17.0902	17.4614	17.1212	16.8651	17.0347	18.0577	17.3525	17.6289	K		0.758227	0.384017	1.53999	EPS15L1	Isoform of Q9UBC2, Isoform 2 of Epidermal growth factor receptor substrate 15-like 1	Q9UBC2-2	EP15R-2_HUMAN	524	_VQLETIIK[GlyGly (K)]SLK_.2;_VQLETIIK[GlyGly (K)]SLK_.3	_VQLETIIK[GlyGly (K): 100%]SLK_	_VQLETIIK[GlyGly (K)]SLK_.2;_VQLETIIK[GlyGly (K)]SLK_.3
14.3868	16.308	16.0553	17.5153	11.1589	18.4212	18.3262	11.0821	K		0.24481	-1.31923	-0.602171	EPS15L1	Isoform of Q9UBC2, Isoform 2 of Epidermal growth factor receptor substrate 15-like 1	Q9UBC2-2	EP15R-2_HUMAN	829	_K[GlyGly (K)]GFGDPFSGK_.2;_K[GlyGly (K)]GFGDPFSGK_.3	_K[GlyGly (K): 100%]GFGDPFSGK_	_K[GlyGly (K)]GFGDPFSGK_.2;_K[GlyGly (K)]GFGDPFSGK_.3
10.1258	14.0405	13.6576	13.416	14.5922	14.7802	12.0253	11.1886	K		0.096188	0.33661	0.263024	EPS15L1	Isoform of Q9UBC2, Isoform 2 of Epidermal growth factor receptor substrate 15-like 1	Q9UBC2-2	EP15R-2_HUMAN	796	_STPVSQLGSADFPEAPDPFQPLGADSGDPFQSK[GlyGly (K)]K_.3	_STPVSQLGSADFPEAPDPFQPLGADSGDPFQSK[GlyGly (K): 100%]K_	_STPVSQLGSADFPEAPDPFQPLGADSGDPFQSK[GlyGly (K)]K_.3
13.2623	11.4677	11.0111	11.8878	15.527	16.3223	15.4992	14.6442	K	+	3.03072	3.59097	6.03969	ERBIN	Erbin;Isoform of Q96RT1, Isoform 2 of Erbin;Isoform of Q96RT1, Isoform 3 of Erbin;Isoform of Q96RT1, Isoform 4 of Erbin;Isoform of Q96RT1, Isoform 5 of Erbin;Isoform of Q96RT1, Isoform 6 of Erbin;Isoform of Q96RT1, Isoform 7 of Erbin;Isoform of Q96RT1, Isoform 8 of Erbin;Isoform of Q96RT1, Isoform 9 of Erbin	Q96RT1;Q96RT1-2;Q96RT1-3;Q96RT1-4;Q96RT1-5;Q96RT1-6;Q96RT1-7;Q96RT1-8;Q96RT1-9	ERBIN_HUMAN;ERBIN-2_HUMAN;ERBIN-3_HUMAN;ERBIN-4_HUMAN;ERBIN-5_HUMAN;ERBIN-6_HUMAN;ERBIN-7_HUMAN;ERBIN-8_HUMAN;ERBIN-9_HUMAN	40	_EIFTFEK[GlyGly (K)]TLEELYLDANQIEELPK_.3	_EIFTFEK[GlyGly (K): 100%]TLEELYLDANQIEELPK_	_EIFTFEK[GlyGly (K)]TLEELYLDANQIEELPK_.3
9.82362	11.0713	10.9712	10.0581	12.1754	14.2924	9.69893	12.884	K		0.890219	1.78163	1.76076	ERBIN	Erbin;Isoform of Q96RT1, Isoform 2 of Erbin;Isoform of Q96RT1, Isoform 3 of Erbin;Isoform of Q96RT1, Isoform 4 of Erbin;Isoform of Q96RT1, Isoform 5 of Erbin;Isoform of Q96RT1, Isoform 6 of Erbin;Isoform of Q96RT1, Isoform 7 of Erbin;Isoform of Q96RT1, Isoform 8 of Erbin;Isoform of Q96RT1, Isoform 9 of Erbin	Q96RT1;Q96RT1-2;Q96RT1-3;Q96RT1-4;Q96RT1-5;Q96RT1-6;Q96RT1-7;Q96RT1-8;Q96RT1-9	ERBIN_HUMAN;ERBIN-2_HUMAN;ERBIN-3_HUMAN;ERBIN-4_HUMAN;ERBIN-5_HUMAN;ERBIN-6_HUMAN;ERBIN-7_HUMAN;ERBIN-8_HUMAN;ERBIN-9_HUMAN	405	_PLIPLQK[GlyGly (K)]ETDSETQK_.3	_PLIPLQK[GlyGly (K): 100%]ETDSETQK_	_PLIPLQK[GlyGly (K)]ETDSETQK_.3
14.5918	14.4411	13.9866	14.1094	13.8802	14.3127	14.0903	14.1096	K		0.507285	-0.184025	-1.1063	ERGIC2	Isoform of Q96RQ1, Endoplasmic reticulum-Golgi intermediate compartment protein 2;Endoplasmic reticulum-Golgi intermediate compartment protein 2	A0A087WU02;Q96RQ1	A0A087WU02_HUMAN;ERGI2_HUMAN	18;9	_TLSLVK[GlyGly (K)]ELDAFPK_.2;_TLSLVK[GlyGly (K)]ELDAFPK_.3	_TLSLVK[GlyGly (K): 100%]ELDAFPK_	_TLSLVK[GlyGly (K)]ELDAFPK_.2;_TLSLVK[GlyGly (K)]ELDAFPK_.3
11.5268	10.9519	12.5596	13.2537	11.9259	12.3378	12.3286	12.4503	K		0.134049	0.187645	0.355428	ERGIC2	Isoform of Q96RQ1, Endoplasmic reticulum-Golgi intermediate compartment protein 2;Endoplasmic reticulum-Golgi intermediate compartment protein 2	A0A087WU02;Q96RQ1	A0A087WU02_HUMAN;ERGI2_HUMAN	143;134	_LQEEHSLQDVIFK[GlyGly (K)]SAFK_.3;_LQEEHSLQDVIFK[GlyGly (K)]SAFK_.4	_LQEEHSLQDVIFK[GlyGly (K): 100%]SAFK_	_LQEEHSLQDVIFK[GlyGly (K)]SAFK_.3;_LQEEHSLQDVIFK[GlyGly (K)]SAFK_.4
9.6854	10.6306	10.4893	9.91786	11.5984	12.9835	11.9661	12.2242	K	+	2.79457	2.01224	5.43836	ERGIC3	Endoplasmic reticulum-Golgi intermediate compartment protein 3;Isoform of Q9Y282, Isoform 2 of Endoplasmic reticulum-Golgi intermediate compartment protein 3;Isoform of Q9Y282, Isoform 3 of Endoplasmic reticulum-Golgi intermediate compartment protein 3	Q9Y282;Q9Y282-2;Q9Y282-3	ERGI3_HUMAN;ERGI3-2_HUMAN;ERGI3-3_HUMAN	122	_HELGK[GlyGly (K)]VEVTVFDPDSLDPDR_.3;_HELGK[GlyGly (K)]VEVTVFDPDSLDPDR_.4	_HELGK[GlyGly (K): 100%]VEVTVFDPDSLDPDR_	_HELGK[GlyGly (K)]VEVTVFDPDSLDPDR_.3;_HELGK[GlyGly (K)]VEVTVFDPDSLDPDR_.4
12.9835	13.2756	12.9036	12.5595	11.9828	12.9326	13.5155	13.804	K		0.110884	0.128175	0.299491	ERGIC3	Endoplasmic reticulum-Golgi intermediate compartment protein 3;Isoform of Q9Y282, Isoform 2 of Endoplasmic reticulum-Golgi intermediate compartment protein 3;Isoform of Q9Y282, Isoform 3 of Endoplasmic reticulum-Golgi intermediate compartment protein 3	Q9Y282;Q9Y282-2;Q9Y282-3	ERGI3_HUMAN;ERGI3-2_HUMAN;ERGI3-3_HUMAN	9	_QFDAYPK[GlyGly (K)]TLEDFR_.3	_QFDAYPK[GlyGly (K): 100%]TLEDFR_	_QFDAYPK[GlyGly (K)]TLEDFR_.3
14.0433	13.7088	10.8989	10.0143	12.2188	13.6965	13.3042	10.8005	K		0.104199	0.33867	0.283002	ERGIC3	Endoplasmic reticulum-Golgi intermediate compartment protein 3;Isoform of Q9Y282, Isoform 2 of Endoplasmic reticulum-Golgi intermediate compartment protein 3;Isoform of Q9Y282, Isoform 3 of Endoplasmic reticulum-Golgi intermediate compartment protein 3	Q9Y282;Q9Y282-2;Q9Y282-3	ERGI3_HUMAN;ERGI3-2_HUMAN;ERGI3-3_HUMAN	7	_LK[GlyGly (K)]QFDAYPK_.2;_LK[GlyGly (K)]QFDAYPK_.3	_LK[GlyGly (K): 100%]QFDAYPK_	_LK[GlyGly (K)]QFDAYPK_.2;_LK[GlyGly (K)]QFDAYPK_.3
16.4042	16.4685	16.4667	15.8287	16.3434	17.0378	16.3964	16.4079	K		0.517762	0.254328	1.12504	ERH	Enhancer of rudimentary homolog	P84090	ERH_HUMAN	89	_EK[GlyGly (K)]IYVLLR_.2;_EK[GlyGly (K)]IYVLLR_.3	_EK[GlyGly (K): 100%]IYVLLR_	_EK[GlyGly (K)]IYVLLR_.2;_EK[GlyGly (K)]IYVLLR_.3
16.0865	16.7684	16.671	16.3799	9.87354	11.6685	10.9965	12.4899	K	+	4.00227	-5.21933	-9.09076	ESAM	Endothelial cell-selective adhesion molecule	Q96AP7	ESAM_HUMAN	277	_ALEEPANDIK[GlyGly (K)]EDAIAPR_.2;_ALEEPANDIK[GlyGly (K)]EDAIAPR_.3	_ALEEPANDIK[GlyGly (K): 100%]EDAIAPR_	_ALEEPANDIK[GlyGly (K)]EDAIAPR_.2;_ALEEPANDIK[GlyGly (K)]EDAIAPR_.3
13.3011	13.9278	14.0967	14.314	11.5211	12.3789	11.6905	11.2732	K	+	3.31061	-2.19398	-6.81615	ESAM	Endothelial cell-selective adhesion molecule	Q96AP7	ESAM_HUMAN	275	_GK[GlyGly (K)]ALEEPANDIK_.2;_GK[GlyGly (K)]ALEEPANDIK_.3	_GK[GlyGly (K): 100%]ALEEPANDIK_	_GK[GlyGly (K)]ALEEPANDIK_.2;_GK[GlyGly (K)]ALEEPANDIK_.3
13.0117	13.12	12.5239	11.9554	13.5917	14.0968	13.2287	13.9464	K	+	1.74633	1.0632	3.22896	ESYT1	Extended synaptotagmin-1	Q9BSJ8	ESYT1_HUMAN	347	_YVK[GlyGly (K)]GLIEGK_.2	_YVK[GlyGly (K): 100%]GLIEGK_	_YVK[GlyGly (K)]GLIEGK_.2
11.2771	12.3246	11.562	9.56806	12.31	12.4422	12.0138	11.1535	K		0.574889	0.796924	1.22597	ESYT1	Extended synaptotagmin-1	Q9BSJ8	ESYT1_HUMAN	531	_FFLQDPQSQELDVQVK[GlyGly (K)]DDSR_.3	_FFLQDPQSQELDVQVK[GlyGly (K): 100%]DDSR_	_FFLQDPQSQELDVQVK[GlyGly (K)]DDSR_.3
10.0244	13.8186	12.504	12.426	14.0726	15.1379	9.66779	11.5422	K		0.103305	0.411893	0.280785	ESYT1	Extended synaptotagmin-1	Q9BSJ8	ESYT1_HUMAN	350	_GLIEGK[GlyGly (K)]SDPYALVR_.3	_GLIEGK[GlyGly (K): 100%]SDPYALVR_	_GLIEGK[GlyGly (K)]SDPYALVR_.3
12.2631	12.5481	11.9659	11.6724	14.3697	15.1303	14.0149	14.7443	K	+	3.69979	2.45244	8.02754	ETF1	Eukaryotic peptide chain release factor subunit 1	P62495	ERF1_HUMAN	385	_FGATLEIVTDK[GlyGly (K)]SQEGSQFVK_.3	_FGATLEIVTDK[GlyGly (K): 100%]SQEGSQFVK_	_FGATLEIVTDK[GlyGly (K)]SQEGSQFVK_.3
12.2527	14.445	9.59203	12.7234	16.3849	16.5324	15.8979	16.25	K	+	2.12739	4.013	3.95928	ETF1	Eukaryotic peptide chain release factor subunit 1	P62495	ERF1_HUMAN	384	_K[GlyGly (K)]FGATLEIVTDK_.2;_K[GlyGly (K)]FGATLEIVTDK_.3	_K[GlyGly (K): 100%]FGATLEIVTDK_	_K[GlyGly (K)]FGATLEIVTDK_.2;_K[GlyGly (K)]FGATLEIVTDK_.3
13.2363	13.7003	12.5947	13.6344	14.0774	13.6186	11.3698	13.6825	K		0.0553352	-0.104362	-0.157034	ETFA	Electron transfer flavoprotein subunit alpha, mitochondrial	P13804	ETFA_HUMAN	127	_LEVAPISDIIAIK[GlyGly (K)]SPDTFVR_.3	_LEVAPISDIIAIK[GlyGly (K): 100%]SPDTFVR_	_LEVAPISDIIAIK[GlyGly (K)]SPDTFVR_.3
14.1002	14.3745	14.2893	14.2919	10.7862	11.2327	12.9846	13.6758	K	+	1.63156	-2.09413	-3.0213	ETNK1	Isoform of Q9HBU6, Ethanolamine kinase 1;Ethanolamine kinase 1	A0A5K1VW28;Q9HBU6	A0A5K1VW28_HUMAN;EKI1_HUMAN	79;168	_IYGNK[GlyGly (K)]TELLVDRDEEVK_.3;_IYGNK[GlyGly (K)]TELLVDRDEEVK_.4;_IYGNK[GlyGly (K)]TELLVDR_.2;_IYGNK[GlyGly (K)]TELLVDR_.3	_IYGNK[GlyGly (K): 100%]TELLVDRDEEVK_;_IYGNK[GlyGly (K): 100%]TELLVDR_	_IYGNK[GlyGly (K)]TELLVDRDEEVK_.3;_IYGNK[GlyGly (K)]TELLVDRDEEVK_.4;_IYGNK[GlyGly (K)]TELLVDR_.2;_IYGNK[GlyGly (K)]TELLVDR_.3
10.4693	10.1125	11.0338	10.034	11.2791	12.6939	10.0443	11.3718	K		0.789091	0.934902	1.59187	ETNK1	Isoform of Q9HBU6, Ethanolamine kinase 1;Ethanolamine kinase 1	A0A5K1VW28;Q9HBU6	A0A5K1VW28_HUMAN;EKI1_HUMAN	290;379	_EFK[GlyGly (K)]GFGTEVTEK_.2;_EFK[GlyGly (K)]GFGTEVTEK_.3	_EFK[GlyGly (K): 100%]GFGTEVTEK_	_EFK[GlyGly (K)]GFGTEVTEK_.2;_EFK[GlyGly (K)]GFGTEVTEK_.3
10.83	14.3037	11.3711	13.0782	11.0154	11.6576	10.0456	13.2184	K		0.383276	-0.911488	-0.877959	EVI2B	Protein EVI2B;Isoform of P34910, Isoform 2 of Protein EVI2B	P34910;P34910-2	EVI2B_HUMAN;EVI2B-2_HUMAN	277;292	_PSK[GlyGly (K)]STLLADDLEIK_.3	_PSK[GlyGly (K): 100%]STLLADDLEIK_	_PSK[GlyGly (K)]STLLADDLEIK_.3
14.4431	15.7843	15.472	15.0514	15.5934	16.484	15.0979	15.4391	K		0.517724	0.465854	1.12497	EWSR1	Isoform of Q01844, RNA-binding protein EWS;RNA-binding protein EWS;Isoform of Q01844, Isoform 3 of RNA-binding protein EWS;Isoform of Q01844, Isoform 5 of RNA-binding protein EWS;Isoform of Q01844, Isoform 6 of RNA-binding protein EWS	B0QYK0;Q01844;Q01844-3;Q01844-5;Q01844-6	B0QYK0_HUMAN;EWS_HUMAN;EWS-3_HUMAN;EWS-5_HUMAN;EWS-6_HUMAN	373;411;410;416;355	_GDATVSYEDPPTAK[GlyGly (K)]AAVEWFDGK_.3	_GDATVSYEDPPTAK[GlyGly (K): 100%]AAVEWFDGK_	_GDATVSYEDPPTAK[GlyGly (K)]AAVEWFDGK_.3
10.1954	12.0341	12.2964	9.77534	15.0616	15.0274	15.226	14.9849	K	+	3.11075	3.9997	6.25431	EXOC4	Exocyst complex component 4	Q96A65	EXOC4_HUMAN	218	_ISSLVK[GlyGly (K)]DASVPLIDVTNLPTPR_.3	_ISSLVK[GlyGly (K): 100%]DASVPLIDVTNLPTPR_	_ISSLVK[GlyGly (K)]DASVPLIDVTNLPTPR_.3
12.6587	11.7065	12.9134	11.1746	14.8855	15.4317	14.5415	14.7135	K	+	3.08211	2.77971	6.17684	EZR	Isoform of P15311, FERM domain-containing protein;Ezrin	E7EQR4;P15311	E7EQR4_HUMAN;EZRI_HUMAN	82	_AK[GlyGly (K)]FYPEDVAEELIQDITQK_.3	_AK[GlyGly (K): 100%]FYPEDVAEELIQDITQK_	_AK[GlyGly (K)]FYPEDVAEELIQDITQK_.3
11.024	11.9788	11.9683	11.1808	13.6936	14.4637	13.1514	13.6162	K	+	2.97723	2.19329	5.89939	EZR	Isoform of P15311, FERM domain-containing protein;Ezrin	E7EQR4;P15311	E7EQR4_HUMAN;EZRI_HUMAN	451	_EAQDDLVK[GlyGly (K)]TK_.2	_EAQDDLVK[GlyGly (K): 100%]TK_	_EAQDDLVK[GlyGly (K)]TK_.2
11.3798	11.5454	11.6258	10.0905	14.6416	15.4016	10.62	14.4697	K		1.22348	2.62286	2.31601	EZR	Isoform of P15311, FERM domain-containing protein;Ezrin	E7EQR4;P15311	E7EQR4_HUMAN;EZRI_HUMAN	134	_FGDYNK[GlyGly (K)]EVHK_.3	_FGDYNK[GlyGly (K): 100%]EVHK_	_FGDYNK[GlyGly (K)]EVHK_.3
11.6715	9.9944	10.4479	10.6306	16.3162	16.2209	15.6054	16.1306	K	+	5.05448	5.38217	13.8498	FADS1	Acyl-CoA (8-3)-desaturase	O60427	FADS1_HUMAN	105	_NK[GlyGly (K)]ELTDEFR_.2;_NK[GlyGly (K)]ELTDEFR_.3	_NK[GlyGly (K): 100%]ELTDEFR_	_NK[GlyGly (K)]ELTDEFR_.2;_NK[GlyGly (K)]ELTDEFR_.3
13.8787	13.6713	13.3862	13.1627	16.324	16.3258	15.8251	15.6575	K	+	4.42016	2.50836	10.7641	FADS1	Acyl-CoA (8-3)-desaturase	O60427	FADS1_HUMAN	244	_ILSVELGK[GlyGly (K)]QK_.3	_ILSVELGK[GlyGly (K): 100%]QK_	_ILSVELGK[GlyGly (K)]QK_.3
10.9385	11.2449	11.2112	9.97711	8.48732	11.7951	11.8034	11.6535	K		0.0365936	0.0919132	0.105796	FADS1	Acyl-CoA (8-3)-desaturase	O60427	FADS1_HUMAN	58	_VISHYAGQDATDPFVAFHINK[GlyGly (K)]GLVK_.4;_VISHYAGQDATDPFVAFHINK[GlyGly (K)]GLVK_.5	_VISHYAGQDATDPFVAFHINK[GlyGly (K): 100%]GLVK_	_VISHYAGQDATDPFVAFHINK[GlyGly (K)]GLVK_.4;_VISHYAGQDATDPFVAFHINK[GlyGly (K)]GLVK_.5
15.8462	16.7294	15.961	14.831	12.3899	13.4507	13.7098	11.7626	K	+	2.62119	-3.01364	-5.02495	FADS2	Acyl-CoA 6-desaturase	O95864	FADS2_HUMAN	106	_NSK[GlyGly (K)]ITEDFR_.2;_NSK[GlyGly (K)]ITEDFR_.3	_NSK[GlyGly (K): 100%]ITEDFR_	_NSK[GlyGly (K)]ITEDFR_.2;_NSK[GlyGly (K)]ITEDFR_.3
13.4958	10.0588	11.8645	12.2755	11.5095	11.8282	-0.402276	10.7178	K		0.536065	-3.51033	-1.15759	FADS2	Acyl-CoA 6-desaturase	O95864	FADS2_HUMAN	74	_AFHPDLEFVGK[GlyGly (K)]FLK_.3;_AFHPDLEFVGK[GlyGly (K)]FLK_.4	_AFHPDLEFVGK[GlyGly (K): 100%]FLK_	_AFHPDLEFVGK[GlyGly (K)]FLK_.3;_AFHPDLEFVGK[GlyGly (K)]FLK_.4
11.735	10.3557	11.772	11.7077	10.5891	12.495	11.1391	10.9233	K		0.0697372	-0.105981	-0.195234	FADS2	Acyl-CoA 6-desaturase	O95864	FADS2_HUMAN	410	_HGIEYQEK[GlyGly (K)]PLLR_.3	_HGIEYQEK[GlyGly (K): 100%]PLLR_	_HGIEYQEK[GlyGly (K)]PLLR_.3
10.0334	9.97646	13.4436	9.88537	14.9394	14.3132	14.563	14.0026	K	+	2.17525	3.61984	4.05615	FADS3	Isoform of Q9Y5Q0, Cytochrome b5 heme-binding domain-containing protein;Fatty acid desaturase 3	E9PS00;Q9Y5Q0	E9PS00_HUMAN;FADS3_HUMAN	204;232	_DPDVTVAPVFLLGESSVEYGK[GlyGly (K)]K_.3	_DPDVTVAPVFLLGESSVEYGK[GlyGly (K): 100%]K_	_DPDVTVAPVFLLGESSVEYGK[GlyGly (K)]K_.3
14.188	13.965	13.5513	9.90812	11.3881	13.7239	10.617	13.2964	K		0.204638	-0.646743	-0.516085	FADS3	Isoform of Q9Y5Q0, Cytochrome b5 heme-binding domain-containing protein;Fatty acid desaturase 3	E9PS00;Q9Y5Q0	E9PS00_HUMAN;FADS3_HUMAN	405;433	_K[GlyGly (K)]SGDIWLDAYLHQ_.3	_K[GlyGly (K): 100%]SGDIWLDAYLHQ_	_K[GlyGly (K)]SGDIWLDAYLHQ_.3
14.3955	15.2198	14.8011	14.7065	16.7246	17.159	16.4949	16.7239	K	+	4.00153	1.99489	9.08801	FAF1	FAS-associated factor 1	Q9UNN5	FAF1_HUMAN	144	_GWK[GlyGly (K)]TGDVEDSTVLK_.2;_GWK[GlyGly (K)]TGDVEDSTVLK_.3	_GWK[GlyGly (K): 100%]TGDVEDSTVLK_	_GWK[GlyGly (K)]TGDVEDSTVLK_.2;_GWK[GlyGly (K)]TGDVEDSTVLK_.3
9.68711	10.1722	10.9426	9.43311	13.004	13.6134	12.935	13.5587	K	+	3.84772	3.219	8.53318	FAF1	FAS-associated factor 1	Q9UNN5	FAF1_HUMAN	442	_TQK[GlyGly (K)]TDQFPLFLIIM[Oxidation (M)]GK_.3	_TQK[GlyGly (K): 100%]TDQFPLFLIIM[Oxidation (M): 100%]GK_	_TQK[GlyGly (K)]TDQFPLFLIIMGK_.3
13.7211	14.1494	14.128	13.6371	15.4409	16.8883	15.4195	16.2196	K	+	2.83259	2.08318	5.53209	FAF1	FAS-associated factor 1	Q9UNN5	FAF1_HUMAN	147	_TGDVEDSTVLK[GlyGly (K)]SLHLPK_.3;_TGDVEDSTVLK[GlyGly (K)]SLHLPK_.4	_TGDVEDSTVLK[GlyGly (K): 100%]SLHLPK_	_TGDVEDSTVLK[GlyGly (K)]SLHLPK_.3;_TGDVEDSTVLK[GlyGly (K)]SLHLPK_.4
15.0446	15.0117	14.7156	14.6631	15.7588	15.8879	15.2717	15.299	K	+	2.01728	0.695619	3.7411	FAF1	FAS-associated factor 1	Q9UNN5	FAF1_HUMAN	632	_SLLEVK[GlyGly (K)]LFPQETLFLEAK_.3	_SLLEVK[GlyGly (K): 100%]LFPQETLFLEAK_	_SLLEVK[GlyGly (K)]LFPQETLFLEAK_.3
10.3389	12.3265	10.6279	9.0744	-1.29512	13.7887	11.9626	12.8868	K		0.130297	-1.25619	-0.346488	FAF1	FAS-associated factor 1	Q9UNN5	FAF1_HUMAN	127	_QILENELQIPVSK[GlyGly (K)]M[Oxidation (M)]LLK_.3	_QILENELQIPVSK[GlyGly (K): 100%]M[Oxidation (M): 100%]LLK_	_QILENELQIPVSK[GlyGly (K)]MLLK_.3
15.9389	16.1355	15.6423	15.2767	17.1477	17.5791	17.0358	17.5825	K	+	3.28562	1.58793	6.7438	FAF2	FAS-associated factor 2	Q96CS3	FAF2_HUMAN	364	_IIFK[GlyGly (K)]LPNDSR_.2;_IIFK[GlyGly (K)]LPNDSR_.3	_IIFK[GlyGly (K): 100%]LPNDSR_	_IIFK[GlyGly (K)]LPNDSR_.2;_IIFK[GlyGly (K)]LPNDSR_.3
12.7508	13.8037	13.5523	12.1067	14.7958	15.0524	13.664	14.9694	K	+	1.6789	1.567	3.10636	FAF2	FAS-associated factor 2	Q96CS3	FAF2_HUMAN	322	_EEEVQQQK[GlyGly (K)]LAEER_.3	_EEEVQQQK[GlyGly (K): 100%]LAEER_	_EEEVQQQK[GlyGly (K)]LAEER_.3
9.72491	12.1247	11.9317	10.8331	13.1195	13.4926	12.5016	13.522	K	+	1.7975	2.00528	3.32321	FAM111B	Serine protease FAM111B;Isoform of Q6SJ93, Isoform 2 of Serine protease FAM111B	Q6SJ93;Q6SJ93-2	F111B_HUMAN;F111B-2_HUMAN	374;344	_YAINLDVQK[GlyGly (K)]EAINLLK_.3	_YAINLDVQK[GlyGly (K): 100%]EAINLLK_	_YAINLDVQK[GlyGly (K)]EAINLLK_.3
10.1497	10.5354	9.7679	9.83696	11.8375	13.9053	14.8844	14.9931	K	+	2.65185	3.83257	5.09644	FAM162A	Isoform of Q96A26, Protein FAM162A;Protein FAM162A	F8W7Q4;Q96A26	F8W7Q4_HUMAN;F162A_HUMAN	119;129	_HETLTSLNLEK[GlyGly (K)]K_.3	_HETLTSLNLEK[GlyGly (K): 100%]K_	_HETLTSLNLEK[GlyGly (K)]K_.3
14.2832	15.33	15.3308	9.16694	15.5453	15.607	15.3146	15.1104	K		0.595678	1.8666	1.26225	FAM199X	Protein FAM199X;Isoform of Q6PEV8, Isoform 2 of Protein FAM199X	Q6PEV8;Q6PEV8-2	F199X_HUMAN;F199X-2_HUMAN	2	_[Acetyl (Protein N-term)]SDEASAITSYEK[GlyGly (K)]FLTPEEPFPLLGPPR_.2;_[Acetyl (Protein N-term)]SDEASAITSYEK[GlyGly (K)]FLTPEEPFPLLGPPR_.3	_SDEASAITSYEK[GlyGly (K): 100%]FLTPEEPFPLLGPPR_	_SDEASAITSYEK[GlyGly (K)]FLTPEEPFPLLGPPR_.2;_SDEASAITSYEK[GlyGly (K)]FLTPEEPFPLLGPPR_.3
9.66496	3.64239	11.0687	10.9702	17.1476	17.6577	16.189	17.2542	K	+	2.43297	8.22557	4.60052	FAM234A	Isoform of Q9H0X4, Protein FAM234A;Protein FAM234A;Isoform of Q9H0X4, Isoform 2 of Protein FAM234A	B4DGG1;Q9H0X4;Q9H0X4-2	B4DGG1_HUMAN;F234A_HUMAN;F234A-2_HUMAN	6	_DLEAEIHPLK[GlyGly (K)]NEER_.2;_DLEAEIHPLK[GlyGly (K)]NEER_.3;_DLEAEIHPLK[GlyGly (K)]NEER_.4	_DLEAEIHPLK[GlyGly (K): 100%]NEER_	_DLEAEIHPLK[GlyGly (K)]NEER_.2;_DLEAEIHPLK[GlyGly (K)]NEER_.3;_DLEAEIHPLK[GlyGly (K)]NEER_.4
9.38039	10.7082	10.9771	10.4302	12.6463	13.1211	10.773	11.8894	K	+	1.50414	1.73347	2.79614	FAM50A	Protein FAM50A	Q14320	FA50A_HUMAN	299	_DESHAGK[GlyGly (K)]VVLR_.3	_DESHAGK[GlyGly (K): 100%]VVLR_	_DESHAGK[GlyGly (K)]VVLR_.3
12.5639	13.8872	13.679	11.3946	10.7381	13.8306	13.9222	13.9656	K		0.0863009	0.232967	0.238023	FAM83D	Isoform of Q9H4H8, FAM83 domain-containing protein;Protein FAM83D;Isoform of Q9H4H8, Isoform 2 of Protein FAM83D	A0A087WXK8;Q9H4H8;Q9H4H8-2	A0A087WXK8_HUMAN;FA83D_HUMAN;FA83D-2_HUMAN	529;499;483	_TTDFHNPGYPK[GlyGly (K)]YLGTPHLELYLSDSLR_.4;_TTDFHNPGYPK[GlyGly (K)]YLGTPHLELYLSDSLR_.5	_TTDFHNPGYPK[GlyGly (K): 100%]YLGTPHLELYLSDSLR_	_TTDFHNPGYPK[GlyGly (K)]YLGTPHLELYLSDSLR_.4;_TTDFHNPGYPK[GlyGly (K)]YLGTPHLELYLSDSLR_.5
15.769	16.4779	15.761	15.3032	17.5801	17.8843	16.913	18.5378	K	+	2.42128	1.901	4.57494	FANCD2	Fanconi anemia group D2 protein;Isoform of Q9BXW9, Isoform 1 of Fanconi anemia group D2 protein	Q9BXW9;Q9BXW9-1	FACD2_HUMAN;FACD2-1_HUMAN	561	_K[GlyGly (K)]QLSSTVFK_.2;_K[GlyGly (K)]QLSSTVFK_.3	_K[GlyGly (K): 100%]QLSSTVFK_	_K[GlyGly (K)]QLSSTVFK_.2;_K[GlyGly (K)]QLSSTVFK_.3
11.2599	13.2375	13.0817	12.7034	13.735	14.5826	13.9935	14.4949	K	+	1.78404	1.63088	3.29833	FANCD2	Fanconi anemia group D2 protein;Isoform of Q9BXW9, Isoform 1 of Fanconi anemia group D2 protein	Q9BXW9;Q9BXW9-1	FACD2_HUMAN;FACD2-1_HUMAN	254	_LDPNFLLK[GlyGly (K)]VR_.3	_LDPNFLLK[GlyGly (K): 100%]VR_	_LDPNFLLK[GlyGly (K)]VR_.3
11.3391	11.1512	10.9378	10.8381	11.9025	12.9204	12.1038	12.2041	K	+	2.56632	1.21617	4.8987	FANCI	Isoform of Q9NVI1, Fanconi anemia group I protein;Fanconi anemia group I protein	A0A6Q8PGF4;A0A6Q8PH09;Q9NVI1	A0A6Q8PGF4_HUMAN;A0A6Q8PH09_HUMAN;FANCI_HUMAN	126	_SLELLPIILTALATK[GlyGly (K)]K_.3	_SLELLPIILTALATK[GlyGly (K): 100%]K_	_SLELLPIILTALATK[GlyGly (K)]K_.3
11.2705	10.4465	11.085	10.0633	11.9659	11.2777	12.171	11.4816	K	+	1.55791	1.00773	2.89051	FANCI	Isoform of Q9NVI1, Fanconi anemia group I protein;Fanconi anemia group I protein	A0A6Q8PGF4;A0A6Q8PH09;Q9NVI1	A0A6Q8PGF4_HUMAN;A0A6Q8PH09_HUMAN;FANCI_HUMAN	1081;1095	_VLEEVDWLITK[GlyGly (K)]LK_.3	_VLEEVDWLITK[GlyGly (K): 100%]LK_	_VLEEVDWLITK[GlyGly (K)]LK_.3
11.1261	10.7762	10.178	9.1961	11.6697	13.1645	11.0137	12.9814	K	+	1.51925	1.88824	2.82257	FANCI	Isoform of Q9NVI1, Fanconi anemia group I protein;Fanconi anemia group I protein	A0A6Q8PGF4;A0A6Q8PH09;Q9NVI1	A0A6Q8PGF4_HUMAN;A0A6Q8PH09_HUMAN;FANCI_HUMAN	322	_FQDQVLDLLK[GlyGly (K)]TSVVK_.3	_FQDQVLDLLK[GlyGly (K): 100%]TSVVK_	_FQDQVLDLLK[GlyGly (K)]TSVVK_.3
14.3867	15.3625	14.7085	14.2283	14.5409	14.5984	10.1846	15.3314	K		0.363206	-1.00766	-0.839601	FANCI	Isoform of Q9NVI1, Fanconi anemia group I protein;Fanconi anemia group I protein	A0A6Q8PGF4;A0A6Q8PH09;Q9NVI1	A0A6Q8PGF4_HUMAN;A0A6Q8PH09_HUMAN;FANCI_HUMAN	523	_K[GlyGly (K)]AM[Oxidation (M)]FANQLDAR_.3	_K[GlyGly (K): 100%]AM[Oxidation (M): 100%]FANQLDAR_	_K[GlyGly (K)]AMFANQLDAR_.3
12.1466	13.4323	12.6539	12.3723	10.5779	11.9548	14.4217	14.1779	K		0.0479002	0.13182	0.136923	FANCI	Isoform of Q9NVI1, Fanconi anemia group I protein;Fanconi anemia group I protein	A0A6Q8PGF4;A0A6Q8PH09;Q9NVI1	A0A6Q8PGF4_HUMAN;A0A6Q8PH09_HUMAN;FANCI_HUMAN	398	_VLDGK[GlyGly (K)]TIETSPSLSR_.3	_VLDGK[GlyGly (K): 100%]TIETSPSLSR_	_VLDGK[GlyGly (K)]TIETSPSLSR_.3
10.2619	10.3876	10.2896	13.4012	13.9296	13.4271	13.4994	13.4831	K	+	1.73048	2.49974	3.2	FAR1	Fatty acyl-CoA reductase 1	Q8WVX9	FACR1_HUMAN	25	_VLLEK[GlyGly (K)]LLR_.2;_VLLEK[GlyGly (K)]LLR_.3	_VLLEK[GlyGly (K): 100%]LLR_	_VLLEK[GlyGly (K)]LLR_.2;_VLLEK[GlyGly (K)]LLR_.3
10.7486	10.6416	14.9852	9.5983	15.3267	15.7324	14.7907	15.064	K	+	1.66914	3.73502	3.08875	FAR1	Fatty acyl-CoA reductase 1	Q8WVX9	FACR1_HUMAN	56	_VEEVLSGK[GlyGly (K)]LFDR_.2;_VEEVLSGK[GlyGly (K)]LFDR_.3	_VEEVLSGK[GlyGly (K): 100%]LFDR_	_VEEVLSGK[GlyGly (K)]LFDR_.2;_VEEVLSGK[GlyGly (K)]LFDR_.3
10.9271	12.1818	11.7921	11.8092	14.4613	14.9461	14.7105	14.6425	K	+	4.38295	3.0125	10.6046	FARSB	Phenylalanine--tRNA ligase beta subunit	Q9NSD9	SYFB_HUMAN	555	_GQSVGK[GlyGly (K)]LGVLHPDVITK_.3;_GQSVGK[GlyGly (K)]LGVLHPDVITK_.4	_GQSVGK[GlyGly (K): 100%]LGVLHPDVITK_	_GQSVGK[GlyGly (K)]LGVLHPDVITK_.3;_GQSVGK[GlyGly (K)]LGVLHPDVITK_.4
12.6306	13.4821	12.5302	12.5896	14.2127	15.6262	15.1615	14.996	K	+	2.98168	2.19096	5.91099	FAS	Tumor necrosis factor receptor superfamily member 6;Isoform of P25445, Isoform 6 of Tumor necrosis factor receptor superfamily member 6	P25445;P25445-6	TNR6_HUMAN;TNR6-6_HUMAN	310;289	_IQTIILK[GlyGly (K)]DITSDSENSNFR_.3	_IQTIILK[GlyGly (K): 100%]DITSDSENSNFR_	_IQTIILK[GlyGly (K)]DITSDSENSNFR_.3
13.4576	13.7906	13.0561	12.6187	14.1314	14.4883	14.0667	14.8394	K	+	2.00268	1.1507	3.71264	FAS	Tumor necrosis factor receptor superfamily member 6;Isoform of P25445, Isoform 6 of Tumor necrosis factor receptor superfamily member 6	P25445;P25445-6	TNR6_HUMAN;TNR6-6_HUMAN	288;267	_K[GlyGly (K)]EAYDTLIK_.2	_K[GlyGly (K): 100%]EAYDTLIK_	_K[GlyGly (K)]EAYDTLIK_.2
11.1264	10.1363	10.2446	10.2685	17.1909	17.5153	16.7902	16.8102	K	+	6.36495	6.63272	23.0985	FASN	Fatty acid synthase	P49327	FAS_HUMAN	902	_ALGLGVEQLPVVFEDVVLHQATILPK[GlyGly (K)]TGTVSLEVR_.4	_ALGLGVEQLPVVFEDVVLHQATILPK[GlyGly (K): 100%]TGTVSLEVR_	_ALGLGVEQLPVVFEDVVLHQATILPK[GlyGly (K)]TGTVSLEVR_.4
11.6613	11.8107	11.3174	10.7223	15.6856	15.7265	15.4519	15.271	K	+	5.37918	4.15581	15.7349	FASN	Fatty acid synthase	P49327	FAS_HUMAN	968	_LFDHPESPTPNPTEPLFLAQAEVYK[GlyGly (K)]ELR_.4	_LFDHPESPTPNPTEPLFLAQAEVYK[GlyGly (K): 100%]ELR_	_LFDHPESPTPNPTEPLFLAQAEVYK[GlyGly (K)]ELR_.4
13.7392	14.0849	13.7064	13.1957	16.2709	16.3326	16.1988	16.1476	K	+	5.01279	2.55591	13.6239	FASN	Fatty acid synthase	P49327	FAS_HUMAN	2383	_VLEALLPLK[GlyGly (K)]GLEER_.3	_VLEALLPLK[GlyGly (K): 100%]GLEER_	_VLEALLPLK[GlyGly (K)]GLEER_.3
10.3603	11.2209	11.9108	10.7804	16.1035	16.6703	15.223	15.7068	K	+	4.4196	4.85781	10.7617	FASN	Fatty acid synthase	P49327	FAS_HUMAN	2448	_AK[GlyGly (K)]TGGAYGEDLGADYNLSQVC[Carbamidomethyl (C)]DGK_.3	_AK[GlyGly (K): 100%]TGGAYGEDLGADYNLSQVC[Carbamidomethyl (C): 100%]DGK_	_AK[GlyGly (K)]TGGAYGEDLGADYNLSQVCDGK_.3
17.1706	17.8853	17.5331	17.1177	20.1172	21.3024	19.8199	20.4167	K	+	3.73584	2.98735	8.14831	FASN	Fatty acid synthase	P49327	FAS_HUMAN	1852	_VVVQVLAEEPEAVLK[GlyGly (K)]GAK_.2;_VVVQVLAEEPEAVLK[GlyGly (K)]GAK_.3;_VVVQVLAEEPEAVLK[GlyGly (K)]GAK_.4	_VVVQVLAEEPEAVLK[GlyGly (K): 100%]GAK_	_VVVQVLAEEPEAVLK[GlyGly (K)]GAK_.2;_VVVQVLAEEPEAVLK[GlyGly (K)]GAK_.3;_VVVQVLAEEPEAVLK[GlyGly (K)]GAK_.4
13.1169	14.2827	13.5683	12.777	15.8035	15.9297	15.7957	15.816	K	+	3.48589	2.4	7.34148	FASN	Fatty acid synthase	P49327	FAS_HUMAN	1207	_PK[GlyGly (K)]LPEDPLLSGLLDSPALK_.3	_PK[GlyGly (K): 100%]LPEDPLLSGLLDSPALK_	_PK[GlyGly (K)]LPEDPLLSGLLDSPALK_.3
11.6199	11.5464	12.2855	9.54573	14.6027	15.5891	14.4793	15.2459	K	+	2.92216	3.72989	5.75751	FASN	Fatty acid synthase	P49327	FAS_HUMAN	1066	_LYTLQDK[GlyGly (K)]AQVADVVVSR_.3	_LYTLQDK[GlyGly (K): 100%]AQVADVVVSR_	_LYTLQDK[GlyGly (K)]AQVADVVVSR_.3
10.5005	13.1534	10.8035	14.6222	16.726	17.6573	16.9197	17.0203	K	+	2.52031	4.81093	4.79447	FASN	Fatty acid synthase	P49327	FAS_HUMAN	430	_TPEAVQK[GlyGly (K)]LLEQGLR_.2;_TPEAVQK[GlyGly (K)]LLEQGLR_.3	_TPEAVQK[GlyGly (K): 100%]LLEQGLR_	_TPEAVQK[GlyGly (K)]LLEQGLR_.2;_TPEAVQK[GlyGly (K)]LLEQGLR_.3
10.7026	10.1564	10.5897	11.6104	12.1216	13.3609	11.6689	11.4727	K	+	1.42713	1.39129	2.66248	FASN	Fatty acid synthase	P49327	FAS_HUMAN	225	_SEGVVAVLLTK[GlyGly (K)]K_.3	_SEGVVAVLLTK[GlyGly (K): 100%]K_	_SEGVVAVLLTK[GlyGly (K)]K_.3
10.1216	11.0105	11.9425	12.4214	14.4431	9.62047	13.4267	11.3022	K		0.287362	0.82408	0.689992	FASTKD2	FAST kinase domain-containing protein 2, mitochondrial	Q9NYY8	FAKD2_HUMAN	112	_LFFDSK[GlyGly (K)]QSLVPVDK_.3	_LFFDSK[GlyGly (K): 100%]QSLVPVDK_	_LFFDSK[GlyGly (K)]QSLVPVDK_.3
12.7996	13.4895	12.6759	12.7017	11.9879	12.6488	13.6107	13.5957	K		0.0346341	0.0440714	0.100332	FAT4	Isoform of Q6V0I7, Protocadherin Fat 4;Protocadherin Fat 4;Isoform of Q6V0I7, Isoform 3 of Protocadherin Fat 4	A0A6Q8JR05;Q6V0I7;Q6V0I7-3	A0A6Q8JR05_HUMAN;FAT4_HUMAN;FAT4-3_HUMAN	187	_LDITLNPSGEGAFLHLVSK[GlyGly (K)]GGLDR_.4	_LDITLNPSGEGAFLHLVSK[GlyGly (K): 100%]GGLDR_	_LDITLNPSGEGAFLHLVSK[GlyGly (K)]GGLDR_.4
13.7003	14.2333	13.6237	13.5002	16.0388	15.9555	16.2818	16.3594	K	+	4.84085	2.3945	12.7286	FAU	Isoform of P35544, 40S ribosomal protein S30	E9PR30;P62861	E9PR30_HUMAN;RS30_HUMAN	81;42	_FVNVVPTFGK[GlyGly (K)]K_.3	_FVNVVPTFGK[GlyGly (K): 100%]K_	_FVNVVPTFGK[GlyGly (K)]K_.3
12.5311	13.1038	12.8897	13.0534	14.3881	15.3998	14.4413	14.6336	K	+	3.30814	1.82118	6.80896	FBL	Isoform of P22087, rRNA 2'-O-methyltransferase fibrillarin (Fragment);rRNA 2'-O-methyltransferase fibrillarin	M0QXL5;P22087	M0QXL5_HUMAN;FBRL_HUMAN	41;103	_EDALVTK[GlyGly (K)]NLVPGESVYGEK_.3	_EDALVTK[GlyGly (K): 100%]NLVPGESVYGEK_	_EDALVTK[GlyGly (K)]NLVPGESVYGEK_.3
12.9473	14.0514	12.9712	12.9422	14.7705	15.6025	15.1493	15.2533	K	+	3.04445	1.96588	6.0761	FBL	Isoform of P22087, rRNA 2'-O-methyltransferase fibrillarin (Fragment);rRNA 2'-O-methyltransferase fibrillarin	M0QXL5;P22087	M0QXL5_HUMAN;FBRL_HUMAN	39;101	_GK[GlyGly (K)]EDALVTK_.2	_GK[GlyGly (K): 100%]EDALVTK_	_GK[GlyGly (K)]EDALVTK_.2
12.0258	11.938	11.7594	11.1207	11.276	11.1852	11.5716	11.463	K		0.743558	-0.337028	-1.51526	FBXO22	F-box only protein 22	Q8NEZ5	FBX22_HUMAN	33	_VLTFLPAK[GlyGly (K)]ALLR_.3	_VLTFLPAK[GlyGly (K): 100%]ALLR_	_VLTFLPAK[GlyGly (K)]ALLR_.3
11.6875	11.9859	9.29632	11.2387	12.4128	13.4523	12.8609	11.7143	K		1.15547	1.55796	2.202	FBXO7	F-box only protein 7	Q9Y3I1	FBX7_HUMAN	322	_QALNLPDVFGLVVLPLELK[GlyGly (K)]LR_.3	_QALNLPDVFGLVVLPLELK[GlyGly (K): 100%]LR_	_QALNLPDVFGLVVLPLELK[GlyGly (K)]LR_.3
10.5979	10.5876	10.7994	9.56093	11.7143	10.8272	8.57349	11.0539	K		0.075851	0.155771	0.211165	FBXW5	Isoform of Q969U6, F-box/WD repeat-containing protein 5 (Fragment);F-box/WD repeat-containing protein 5;Isoform of Q969U6, Isoform 2 of F-box/WD repeat-containing protein 5	A0A096LNM2;Q969U6;Q969U6-2	A0A096LNM2_HUMAN;FBXW5_HUMAN;FBXW5-2_HUMAN	95;279	_IFDLGSDNEEVVAGPAPAHAK[GlyGly (K)]EGLR_.4	_IFDLGSDNEEVVAGPAPAHAK[GlyGly (K): 100%]EGLR_	_IFDLGSDNEEVVAGPAPAHAK[GlyGly (K)]EGLR_.4
11.8582	10.1394	10.7709	10.3797	15.0257	15.0512	15.6052	15.5945	K	+	4.46723	4.53208	10.9691	FDPS	Farnesyl pyrophosphate synthase;Isoform of P14324, Isoform 2 of Farnesyl pyrophosphate synthase	P14324;P14324-2	FPPS_HUMAN;FPPS-2_HUMAN	344;278	_ATPEQYQILK[GlyGly (K)]ENYGQK_.3	_ATPEQYQILK[GlyGly (K): 100%]ENYGQK_	_ATPEQYQILK[GlyGly (K)]ENYGQK_.3
9.10643	12.0978	11.5912	10.5732	15.2799	15.1334	14.7398	14.8399	K	+	3.08643	4.15609	6.18847	FDPS	Farnesyl pyrophosphate synthase;Isoform of P14324, Isoform 2 of Farnesyl pyrophosphate synthase	P14324;P14324-2	FPPS_HUMAN;FPPS-2_HUMAN	111;45	_LK[GlyGly (K)]EVLEYNAIGGK_.2;_LK[GlyGly (K)]EVLEYNAIGGK_.3	_LK[GlyGly (K): 100%]EVLEYNAIGGK_	_LK[GlyGly (K)]EVLEYNAIGGK_.2;_LK[GlyGly (K)]EVLEYNAIGGK_.3
10.727	11.3823	11.0475	10.1971	11.3021	14.1957	12.7722	12.7737	K	+	1.61579	1.92246	2.99314	FEM1A	Protein fem-1 homolog A	Q9BSK4	FEM1A_HUMAN	616	_TAYELLDEK[GlyGly (K)]LLAR_.3	_TAYELLDEK[GlyGly (K): 100%]LLAR_	_TAYELLDEK[GlyGly (K)]LLAR_.3
14.0681	10.6875	9.4918	12.7652	14.7796	15.3042	16.2304	16.0109	K	+	1.91796	3.82812	3.54951	FEN1	Flap endonuclease 1	P39748	FEN1_HUMAN	81	_PVYVFDGK[GlyGly (K)]PPQLK_.3	_PVYVFDGK[GlyGly (K): 100%]PPQLK_	_PVYVFDGK[GlyGly (K)]PPQLK_.3
15.2866	14.9694	14.6929	14.2542	13.869	14.1785	13.9666	14.0809	K	+	1.83522	-0.777053	-3.39339	FIS1	Mitochondrial fission 1 protein	Q9Y3D6	FIS1_HUMAN	54	_GIVLLEELLPK[GlyGly (K)]GSK_.3	_GIVLLEELLPK[GlyGly (K): 100%]GSK_	_GIVLLEELLPK[GlyGly (K)]GSK_.3
12.0062	12.4256	11.8725	11.2744	12.8837	13.1435	12.448	12.7926	K	+	1.79437	0.922297	3.31742	FIS1	Mitochondrial fission 1 protein	Q9Y3D6	FIS1_HUMAN	53	_K[GlyGly (K)]GIVLLEELLPK_.3	_K[GlyGly (K): 100%]GIVLLEELLPK_	_K[GlyGly (K)]GIVLLEELLPK_.3
10.2812	11.4898	10.435	13.3468	14.8255	14.7172	15.3892	15.6831	K	+	2.64141	3.76556	5.07202	FKBP4	Peptidyl-prolyl cis-trans isomerase FKBP4	Q02790	FKBP4_HUMAN	345	_ALELDSNNEK[GlyGly (K)]GLFR_.3	_ALELDSNNEK[GlyGly (K): 100%]GLFR_	_ALELDSNNEK[GlyGly (K)]GLFR_.3
10.7212	10.8091	11.1257	9.89718	11.3361	13.24	12.3126	10.2934	K		0.84619	1.15724	1.68739	FLII	Protein flightless-1 homolog	Q13045	FLII_HUMAN	88	_ANSLK[GlyGly (K)]NSGVPDDIFK_.3	_ANSLK[GlyGly (K): 100%]NSGVPDDIFK_	_ANSLK[GlyGly (K)]NSGVPDDIFK_.3
11.0577	14.9816	9.64265	11.276	11.3092	13.2208	10.5919	12.4513	K		0.041752	0.153842	0.120081	FLII	Protein flightless-1 homolog	Q13045	FLII_HUMAN	12	_GVDLSGNDFK[GlyGly (K)]GGYFPENVK_.3	_GVDLSGNDFK[GlyGly (K): 100%]GGYFPENVK_	_GVDLSGNDFK[GlyGly (K)]GGYFPENVK_.3
12.879	14.0472	13.1559	13.0068	15.2145	15.8929	14.3691	15.3781	K	+	2.48154	1.94146	4.70775	FLNA	Filamin-A;Isoform of P21333, Isoform 2 of Filamin-A	P21333;P21333-2	FLNA_HUMAN;FLNA-2_HUMAN	905	_GK[GlyGly (K)]LDVQFSGLTK_.2;_GK[GlyGly (K)]LDVQFSGLTK_.3	_GK[GlyGly (K): 100%]LDVQFSGLTK_	_GK[GlyGly (K)]LDVQFSGLTK_.2;_GK[GlyGly (K)]LDVQFSGLTK_.3
14.657	15.7008	15.1441	15.2431	15.9889	16.8099	16.2298	16.3142	K	+	2.23627	1.14942	4.18147	FLNA	Filamin-A;Isoform of P21333, Isoform 2 of Filamin-A	P21333;P21333-2	FLNA_HUMAN;FLNA-2_HUMAN	117	_ESIK[GlyGly (K)]LVSIDSK_.2;_ESIK[GlyGly (K)]LVSIDSK_.3	_ESIK[GlyGly (K): 100%]LVSIDSK_	_ESIK[GlyGly (K)]LVSIDSK_.2;_ESIK[GlyGly (K)]LVSIDSK_.3
11.9794	12.6765	11.8825	11.3651	12.918	13.2235	13.2017	12.9776	K	+	2.11556	1.10433	3.93555	FLNA	Filamin-A;Isoform of P21333, Isoform 2 of Filamin-A	P21333;P21333-2	FLNA_HUMAN;FLNA-2_HUMAN	77	_LIALLEVLSQK[GlyGly (K)]K_.3	_LIALLEVLSQK[GlyGly (K): 100%]K_	_LIALLEVLSQK[GlyGly (K)]K_.3
14.2405	15.0105	13.491	9.31267	16.4136	17.217	16.7222	17.1733	K	+	1.62334	3.86786	3.0066	FLNA	Filamin-A;Isoform of P21333, Isoform 2 of Filamin-A	P21333;P21333-2	FLNA_HUMAN;FLNA-2_HUMAN	907	_LDVQFSGLTK[GlyGly (K)]GDAVR_.2;_LDVQFSGLTK[GlyGly (K)]GDAVR_.3	_LDVQFSGLTK[GlyGly (K): 100%]GDAVR_	_LDVQFSGLTK[GlyGly (K)]GDAVR_.2;_LDVQFSGLTK[GlyGly (K)]GDAVR_.3
12.8841	13.3751	12.6235	12.629	13.7408	14.2073	13.3923	12.6854	K		0.864293	0.628564	1.71758	FLNA	Filamin-A;Isoform of P21333, Isoform 2 of Filamin-A	P21333;P21333-2	FLNA_HUMAN;FLNA-2_HUMAN	356	_VTVLFAGQHIAK[GlyGly (K)]SPFEVYVDK_.4	_VTVLFAGQHIAK[GlyGly (K): 100%]SPFEVYVDK_	_VTVLFAGQHIAK[GlyGly (K)]SPFEVYVDK_.4
16.9196	18.0292	17.1518	14.4806	14.7462	15.9866	15.1339	16.013	K		0.691972	-1.17537	-1.42785	FLNA	Filamin-A;Isoform of P21333, Isoform 2 of Filamin-A	P21333;P21333-2	FLNA_HUMAN;FLNA-2_HUMAN	1801;1793	_K[GlyGly (K)]GEITGEVR_.2;_K[GlyGly (K)]GEITGEVR_.3	_K[GlyGly (K): 100%]GEITGEVR_	_K[GlyGly (K)]GEITGEVR_.2;_K[GlyGly (K)]GEITGEVR_.3
14.2569	14.0097	13.7494	13.1945	11.0873	14.3795	13.5312	14.7762	K		0.161072	-0.359097	-0.418532	FLNA	Filamin-A;Isoform of P21333, Isoform 2 of Filamin-A	P21333;P21333-2	FLNA_HUMAN;FLNA-2_HUMAN	121	_LVSIDSK[GlyGly (K)]AIVDGNLK_.3	_LVSIDSK[GlyGly (K): 100%]AIVDGNLK_	_LVSIDSK[GlyGly (K)]AIVDGNLK_.3
13.7441	14.4796	14.1156	13.9222	13.9895	14.7498	13.095	14.1495	K		0.065573	-0.069392	-0.184288	FLNA	Filamin-A;Isoform of P21333, Isoform 2 of Filamin-A	P21333;P21333-2	FLNA_HUMAN;FLNA-2_HUMAN	1440	_VPVHDVTDASK[GlyGly (K)]VK_.3	_VPVHDVTDASK[GlyGly (K): 100%]VK_	_VPVHDVTDASK[GlyGly (K)]VK_.3
13.7838	15.3626	14.4119	13.2102	16.9161	16.0409	16.5855	16.29	K	+	2.40942	2.26599	4.54907	FLNB	Filamin-B;Isoform of O75369, Isoform 2 of Filamin-B;Isoform of O75369, Isoform 9 of Filamin-B	O75369;O75369-2;O75369-9	FLNB_HUMAN;FLNB-2_HUMAN;FLNB-9_HUMAN	1630	_TGEEVGFVVDAK[GlyGly (K)]TAGK_.3	_TGEEVGFVVDAK[GlyGly (K): 100%]TAGK_	_TGEEVGFVVDAK[GlyGly (K)]TAGK_.3
11.2255	11.533	10.5414	10.3414	11.8243	10.3027	10.3674	11.3814	K		0.0434245	0.0586398	0.124682	FLNB	Filamin-B;Isoform of O75369, Isoform 2 of Filamin-B;Isoform of O75369, Isoform 9 of Filamin-B	O75369;O75369-2;O75369-9	FLNB_HUMAN;FLNB-2_HUMAN;FLNB-9_HUMAN	1771;1747;1760	_TATPEIVDNK[GlyGly (K)]DGTVTVR_.3	_TATPEIVDNK[GlyGly (K): 100%]DGTVTVR_	_TATPEIVDNK[GlyGly (K)]DGTVTVR_.3
14.6438	15.117	14.3773	14.1573	16.3658	16.5661	16.492	16.026	K	+	3.53498	1.78859	7.49443	FLOT2	Isoform of Q14254, Flotillin;Flotillin-2	E7EMK3;J3QLD9;Q14254	E7EMK3_HUMAN;J3QLD9_HUMAN;FLOT2_HUMAN	150;95	_NVQDIK[GlyGly (K)]NVVLQTLEGHLR_.3;_NVQDIK[GlyGly (K)]NVVLQTLEGHLR_.4	_NVQDIK[GlyGly (K): 100%]NVVLQTLEGHLR_	_NVQDIK[GlyGly (K)]NVVLQTLEGHLR_.3;_NVQDIK[GlyGly (K)]NVVLQTLEGHLR_.4
14.4415	14.7301	14.2718	14.4463	11.2554	13.116	13.8755	10.5943	K	+	1.57197	-2.26211	-2.91533	FMNL3	Formin-like protein 3	Q8IVF7	FMNL3_HUMAN	350	_LGLEEFLQK[GlyGly (K)]SR_.3	_LGLEEFLQK[GlyGly (K): 100%]SR_	_LGLEEFLQK[GlyGly (K)]SR_.3
10.771	11.2673	11.595	10.1813	11.7367	11.6561	11.7987	11.0467	K		0.861798	0.6059	1.71342	FOCAD	Focadhesin	Q5VW36	FOCAD_HUMAN	1248	_AEDLGSK[GlyGly (K)]LLPAWIR_.3	_AEDLGSK[GlyGly (K): 100%]LLPAWIR_	_AEDLGSK[GlyGly (K)]LLPAWIR_.3
12.0393	11.3618	11.1158	10.7973	7.89978	11.2986	11.5688	11.4929	K		0.35426	-0.763507	-0.822353	FRMD8	FERM domain-containing protein 8;Isoform of Q9BZ67, Isoform 2 of FERM domain-containing protein 8;Isoform of Q9BZ67, Isoform 3 of FERM domain-containing protein 8	Q9BZ67;Q9BZ67-2;Q9BZ67-3	FRMD8_HUMAN;FRMD8-2_HUMAN;FRMD8-3_HUMAN	147;91;113	_LLYEEAK[GlyGly (K)]GNVLAAR_.2;_LLYEEAK[GlyGly (K)]GNVLAAR_.3	_LLYEEAK[GlyGly (K): 100%]GNVLAAR_	_LLYEEAK[GlyGly (K)]GNVLAAR_.2;_LLYEEAK[GlyGly (K)]GNVLAAR_.3
10.6227	9.17165	11.0573	10.7337	14.0534	13.8386	13.1407	13.1662	K	+	3.22939	3.15336	6.58322	FTSJ1	Putative tRNA (cytidine(32)/guanosine(34)-2'-O)-methyltransferase	Q9UET6	TRM7_HUMAN	29	_LLQLDK[GlyGly (K)]EFQLFQGVTR_.3	_LLQLDK[GlyGly (K): 100%]EFQLFQGVTR_	_LLQLDK[GlyGly (K)]EFQLFQGVTR_.3
11.7113	11.0642	10.5752	10.3621	14.0062	14.2777	15.9157	15.0226	K	+	3.51224	3.87733	7.42324	FTSJ3	pre-rRNA 2'-O-ribose RNA methyltransferase FTSJ3	Q8IY81	SPB1_HUMAN	662	_ILDPEGLALGAVIASSK[GlyGly (K)]K_.3	_ILDPEGLALGAVIASSK[GlyGly (K): 100%]K_	_ILDPEGLALGAVIASSK[GlyGly (K)]K_.3
11.8227	12.0024	9.93964	9.62828	14.3744	14.7215	14.8964	14.9068	K	+	3.069	3.87655	6.14164	FUBP1	Isoform of Q96AE4, Far upstream element-binding protein 1;Far upstream element-binding protein 1;Isoform of Q96AE4, Isoform 2 of Far upstream element-binding protein 1	E9PEB5;Q96AE4;Q96AE4-2	E9PEB5_HUMAN;FUBP1_HUMAN;FUBP1-2_HUMAN	388;387	_TGLIIGK[GlyGly (K)]GGETIK_.3	_TGLIIGK[GlyGly (K): 100%]GGETIK_	_TGLIIGK[GlyGly (K)]GGETIK_.3
15.3981	16.0084	15.8898	16.1394	16.7544	16.7756	16.6455	16.3529	K	+	2.19373	0.773151	4.09387	FUNDC1	FUN14 domain-containing protein 1	Q8IVP5	FUND1_HUMAN	117	_ANK[GlyGly (K)]AAPEINNLIEEATEFIK_.3	_ANK[GlyGly (K): 100%]AAPEINNLIEEATEFIK_	_ANK[GlyGly (K)]AAPEINNLIEEATEFIK_.3
9.71599	10.7225	10.2547	9.85057	14.9186	15.4002	15.3368	15.1131	K	+	6.00344	5.05624	20.0747	FXR1	Fragile X mental retardation syndrome-related protein 1	P51114	FXR1_HUMAN	303	_VIQEIVDK[GlyGly (K)]SGVVR_.3	_VIQEIVDK[GlyGly (K): 100%]SGVVR_	_VIQEIVDK[GlyGly (K)]SGVVR_.3
12.3193	13.7837	13.0443	12.7885	10.4053	14.6659	11.1853	14.1938	K		0.125496	-0.371374	-0.334984	FXR1	Fragile X mental retardation syndrome-related protein 1	P51114	FXR1_HUMAN	246	_K[GlyGly (K)]VPGVTAIELDEDTGTFR_.3	_K[GlyGly (K): 100%]VPGVTAIELDEDTGTFR_	_K[GlyGly (K)]VPGVTAIELDEDTGTFR_.3
10.5847	10.6687	11.0535	10.7016	11.2304	11.6858	9.91758	12.3432	K		0.468713	0.542081	1.03667	FXYD5	FXYD domain-containing ion transport regulator 5	Q96DB9	FXYD5_HUMAN	21	_GQTLK[GlyGly (K)]DTTSSSSADSTIM[Oxidation (M)]DIQVPTR_.3	_GQTLK[GlyGly (K): 100%]DTTSSSSADSTIM[Oxidation (M): 100%]DIQVPTR_	_GQTLK[GlyGly (K)]DTTSSSSADSTIMDIQVPTR_.3
9.90956	11.6091	11.4901	10.2614	15.4308	15.811	15.9417	15.9648	K	+	4.50182	4.96951	11.122	G3BP1	Ras GTPase-activating protein-binding protein 1	Q13283	G3BP1_HUMAN	371	_INSGGK[GlyGly (K)]LPNFGFVVFDDSEPVQK_.3	_INSGGK[GlyGly (K): 100%]LPNFGFVVFDDSEPVQK_	_INSGGK[GlyGly (K)]LPNFGFVVFDDSEPVQK_.3
15.2745	15.9819	15.8551	14.939	17.5102	17.9252	17.1194	17.6346	K	+	3.32286	2.03469	6.85185	G3BP1	Ras GTPase-activating protein-binding protein 1	Q13283	G3BP1_HUMAN	51	_PADAVYGQK[GlyGly (K)]EIHR_.3;_PADAVYGQK[GlyGly (K)]EIHR_.4	_PADAVYGQK[GlyGly (K): 100%]EIHR_	_PADAVYGQK[GlyGly (K)]EIHR_.3;_PADAVYGQK[GlyGly (K)]EIHR_.4
12.1928	11.0188	12.6886	12.2822	13.4481	14.2053	13.6216	13.7447	K	+	2.31258	1.70932	4.34123	G6PD	Glucose-6-phosphate 1-dehydrogenase;Isoform of P11413, Isoform Long of Glucose-6-phosphate 1-dehydrogenase	P11413;P11413-2	G6PD_HUMAN;G6PD-2_HUMAN	96	_LK[GlyGly (K)]LEDFFAR_.3	_LK[GlyGly (K): 100%]LEDFFAR_	_LK[GlyGly (K)]LEDFFAR_.3
11.3938	11.3454	11.2424	10.6397	13.3077	13.1563	11.8425	13.3777	K	+	2.33456	1.76571	4.38789	GAA	Lysosomal alpha-glucosidase	P10253	LYAG_HUMAN	155	_TTPTFFPK[GlyGly (K)]DILTLR_.3	_TTPTFFPK[GlyGly (K): 100%]DILTLR_	_TTPTFFPK[GlyGly (K)]DILTLR_.3
10.1371	10.4949	10.1915	10.523	11.9257	12.2935	11.0529	12.93	K	+	2.26277	1.71394	4.23656	GAA	Lysosomal alpha-glucosidase	P10253	LYAG_HUMAN	413	_DFTFNK[GlyGly (K)]DGFR_.3	_DFTFNK[GlyGly (K): 100%]DGFR_	_DFTFNK[GlyGly (K)]DGFR_.3
11.1733	10.3686	10.8555	9.31631	10.6042	11.3839	10.3943	10.8432	K		0.355235	0.377958	0.824237	GADD45A	Isoform of P24522, Ribosomal_L7Ae domain-containing protein;Isoform of P24522, Growth arrest and DNA damage-inducible protein GADD45 alpha;Growth arrest and DNA damage-inducible protein GADD45 alpha	A0A087WZQ0;A5JUZ3;P24522	A0A087WZQ0_HUMAN;A5JUZ3_HUMAN;GA45A_HUMAN	19	_VGDALEEVLSK[GlyGly (K)]ALSQR_.3	_VGDALEEVLSK[GlyGly (K): 100%]ALSQR_	_VGDALEEVLSK[GlyGly (K)]ALSQR_.3
11.1792	10.3577	9.84308	9.47596	11.8978	12.1641	12.4239	10.6713	K	+	1.58733	1.57531	2.94253	GAL	Galanin peptides	P22466	GALA_HUMAN	89	_TIIEFLSFLHLK[GlyGly (K)]EAGALDR_.4	_TIIEFLSFLHLK[GlyGly (K): 100%]EAGALDR_	_TIIEFLSFLHLK[GlyGly (K)]EAGALDR_.4
14.1907	15.6444	14.0307	11.9483	15.0285	14.1098	14.4169	14.2535	K		0.259875	0.498659	0.633629	GANAB	Isoform of Q14697, Isoform 2 of Neutral alpha-glucosidase AB	Q14697-2	GANAB-2_HUMAN	290	_LK[GlyGly (K)]VTEGGEPYR_.2;_LK[GlyGly (K)]VTEGGEPYR_.3	_LK[GlyGly (K): 100%]VTEGGEPYR_	_LK[GlyGly (K)]VTEGGEPYR_.2;_LK[GlyGly (K)]VTEGGEPYR_.3
14.6076	14.9789	14.9089	13.9935	15.9997	16.1801	15.7444	16.0739	K	+	2.88748	1.3773	5.66944	GAPDH	Glyceraldehyde-3-phosphate dehydrogenase	P04406	G3P_HUMAN	216	_AVGK[GlyGly (K)]VIPELNGK_.3	_AVGK[GlyGly (K): 100%]VIPELNGK_	_AVGK[GlyGly (K)]VIPELNGK_.3
15.9609	16.3153	15.8131	15.5316	16.8086	17.2677	16.6642	16.7351	K	+	2.40311	0.963661	4.53535	GAPDH	Glyceraldehyde-3-phosphate dehydrogenase	P04406	G3P_HUMAN	252	_PAK[GlyGly (K)]YDDIK_.2;_PAK[GlyGly (K)]YDDIK_.3	_PAK[GlyGly (K): 100%]YDDIK_	_PAK[GlyGly (K)]YDDIK_.2;_PAK[GlyGly (K)]YDDIK_.3
15.9554	16.8231	16.2819	16.0616	17.1584	17.6235	17.0395	17.4444	K	+	2.34776	1.03594	4.41607	GAPDH	Glyceraldehyde-3-phosphate dehydrogenase	P04406	G3P_HUMAN	261	_VVK[GlyGly (K)]QASEGPLK_.2;_VVK[GlyGly (K)]QASEGPLK_.3	_VVK[GlyGly (K): 100%]QASEGPLK_	_VVK[GlyGly (K)]QASEGPLK_.2;_VVK[GlyGly (K)]QASEGPLK_.3
14.7901	15.4896	15.1535	14.6115	15.5579	15.9177	15.5063	16.0972	K	+	1.69658	0.758614	3.13834	GAPDH	Glyceraldehyde-3-phosphate dehydrogenase	P04406	G3P_HUMAN	220	_VIPELNGK[GlyGly (K)]LTGM[Oxidation (M)]AFR_.3	_VIPELNGK[GlyGly (K): 100%]LTGM[Oxidation (M): 100%]AFR_	_VIPELNGK[GlyGly (K)]LTGMAFR_.3
14.3913	15.4156	14.9325	14.9754	11.0143	13.8345	14.2525	14.9238	K		0.797595	-1.42243	-1.60613	GAPDH	Glyceraldehyde-3-phosphate dehydrogenase	P04406	G3P_HUMAN	187	_TVDGPSGK[GlyGly (K)]LWR_.3	_TVDGPSGK[GlyGly (K): 100%]LWR_	_TVDGPSGK[GlyGly (K)]LWR_.3
14.1436	15.3912	15.0404	14.61	15.5863	16.1133	15.9569	11.9388	K		0.0343956	0.102545	0.0996658	GAPDH	Glyceraldehyde-3-phosphate dehydrogenase	P04406	G3P_HUMAN	85	_IK[GlyGly (K)]WGDAGAEYVVESTGVFTTM[Oxidation (M)]EK_.3	_IK[GlyGly (K): 100%]WGDAGAEYVVESTGVFTTM[Oxidation (M): 100%]EK_	_IK[GlyGly (K)]WGDAGAEYVVESTGVFTTMEK_.3
11.8509	11.0949	11.2637	11.0726	13.7823	13.7868	14.359	13.9346	K	+	4.61884	2.64515	11.6539	GART	Trifunctional purine biosynthetic protein adenosine-3	P22102	PUR2_HUMAN	468	_VDLGGFAGLFDLK[GlyGly (K)]AAGFK_.3	_VDLGGFAGLFDLK[GlyGly (K): 100%]AAGFK_	_VDLGGFAGLFDLK[GlyGly (K)]AAGFK_.3
13.9487	15.277	14.7563	14.2128	11.7859	12.2185	11.3318	10.9167	K	+	3.47843	-2.98546	-7.31848	GBE1	1,4-alpha-glucan-branching enzyme	Q04446	GLGB_HUMAN	58	_NIGENEGGIDK[GlyGly (K)]FSR_.3	_NIGENEGGIDK[GlyGly (K): 100%]FSR_	_NIGENEGGIDK[GlyGly (K)]FSR_.3
12.8434	13.5397	12.9257	12.86	11.8529	11.9461	10.1794	11.1072	K	+	2.14978	-1.77082	-4.00445	GBE1	1,4-alpha-glucan-branching enzyme	Q04446	GLGB_HUMAN	144	_VVITSK[GlyGly (K)]SGEILYR_.3	_VVITSK[GlyGly (K): 100%]SGEILYR_	_VVITSK[GlyGly (K)]SGEILYR_.3
12.3007	12.1094	9.29517	9.70558	12.8652	13.2811	13.0707	12.7069	K	+	1.43349	2.12825	2.67347	GBF1	Isoform of Q92538, SEC7 domain-containing protein;Golgi-specific brefeldin A-resistance guanine nucleotide exchange factor 1;Isoform of Q92538, Isoform 2 of Golgi-specific brefeldin A-resistance guanine nucleotide exchange factor 1;Isoform of Q92538, Isoform 3 of Golgi-specific brefeldin A-resistance guanine nucleotide exchange factor 1	A0A669KB10;A0A669KBG8;Q92538;Q92538-2;Q92538-3	A0A669KB10_HUMAN;A0A669KBG8_HUMAN;GBF1_HUMAN;GBF1-2_HUMAN;GBF1-3_HUMAN	970;978;945;946	_SLEETIIQK[GlyGly (K)]AISGFR_.3	_SLEETIIQK[GlyGly (K): 100%]AISGFR_	_SLEETIIQK[GlyGly (K)]AISGFR_.3
10.6219	11.284	11.4336	9.86915	13.1174	14.0887	14.8292	14.3112	K	+	3.19561	3.2845	6.48822	GCN1	eIF-2-alpha kinase activator GCN1	Q92616	GCN1_HUMAN	260	_DLILPTIQK[GlyGly (K)]SLLR_.3	_DLILPTIQK[GlyGly (K): 100%]SLLR_	_DLILPTIQK[GlyGly (K)]SLLR_.3
14.9763	15.9499	15.1677	15.048	17.7787	18.5149	18.0518	17.477	K	+	3.83239	2.6701	8.47955	GDI2	Rab GDP dissociation inhibitor beta	P50395	GDIB_HUMAN	365;368	_EIRPALELLEPIEQK[GlyGly (K)]FVSISDLLVPK_.3;_EIRPALELLEPIEQK[GlyGly (K)]FVSISDLLVPK_.4;_PALELLEPIEQK[GlyGly (K)]FVSISDLLVPK_.3	_EIRPALELLEPIEQK[GlyGly (K): 100%]FVSISDLLVPK_;_PALELLEPIEQK[GlyGly (K): 100%]FVSISDLLVPK_	_EIRPALELLEPIEQK[GlyGly (K)]FVSISDLLVPK_.3;_EIRPALELLEPIEQK[GlyGly (K)]FVSISDLLVPK_.4;_PALELLEPIEQK[GlyGly (K)]FVSISDLLVPK_.3
13.0194	13.2844	12.3398	12.182	14.2405	14.708	13.413	14.5201	K	+	2.09089	1.514	3.88626	GDI2	Rab GDP dissociation inhibitor beta	P50395	GDIB_HUMAN	349	_YIAIVSTTVETK[GlyGly (K)]EPEK_.3	_YIAIVSTTVETK[GlyGly (K): 100%]EPEK_	_YIAIVSTTVETK[GlyGly (K)]EPEK_.3
10.8059	11.8854	11.0393	10.5909	12.2869	12.4714	12.9143	12.8815	K	+	2.53397	1.55816	4.82526	GEMIN5	Gem-associated protein 5	Q8TEQ6	GEMI5_HUMAN	515	_LSGEAFDINK[GlyGly (K)]LIR_.3	_LSGEAFDINK[GlyGly (K): 100%]LIR_	_LSGEAFDINK[GlyGly (K)]LIR_.3
10.515	11.281	11.0708	10.9432	14.9581	15.5109	14.7102	14.2106	K	+	4.76818	3.89494	12.367	GET3	ATPase GET3	O43681	GET3_HUMAN	66	_ESVLIISTDPAHNISDAFDQK[GlyGly (K)]FSK_.3;_ESVLIISTDPAHNISDAFDQK[GlyGly (K)]FSK_.4	_ESVLIISTDPAHNISDAFDQK[GlyGly (K): 100%]FSK_	_ESVLIISTDPAHNISDAFDQK[GlyGly (K)]FSK_.3;_ESVLIISTDPAHNISDAFDQK[GlyGly (K)]FSK_.4
10.9234	10.9086	10.0052	10.1155	10.8948	12.5698	11.3865	11.6107	K	+	1.40263	1.12726	2.62031	GFM1	Elongation factor G, mitochondrial	Q96RP9	EFGM_HUMAN	273	_IPSISDLK[GlyGly (K)]LAIR_.3	_IPSISDLK[GlyGly (K): 100%]LAIR_	_IPSISDLK[GlyGly (K)]LAIR_.3
9.95296	12.2259	11.147	10.5668	11.734	12.806	11.4004	12.6176	K		1.01858	1.16632	1.97404	GFPT1	Glutamine--fructose-6-phosphate aminotransferase [isomerizing] 1;Isoform of Q06210, Isoform 2 of Glutamine--fructose-6-phosphate aminotransferase [isomerizing] 1	Q06210;Q06210-2	GFPT1_HUMAN;GFPT1-2_HUMAN	18	_EILETLIK[GlyGly (K)]GLQR_.3	_EILETLIK[GlyGly (K): 100%]GLQR_	_EILETLIK[GlyGly (K)]GLQR_.3
10.8202	10.6645	9.43465	9.55789	12.6741	11.0311	11.5938	10.9374	K	+	1.43309	1.43976	2.67277	GFPT2	Glutamine--fructose-6-phosphate aminotransferase [isomerizing] 2	O94808	GFPT2_HUMAN	18	_EIFETLIK[GlyGly (K)]GLQR_.3	_EIFETLIK[GlyGly (K): 100%]GLQR_	_EIFETLIK[GlyGly (K)]GLQR_.3
14.8023	15.3334	15.2957	13.764	16.1228	16.9438	16.737	17.1439	K	+	2.40411	1.93807	4.53753	GGCX	Vitamin K-dependent gamma-carboxylase	P38435	VKGC_HUMAN	20	_DK[GlyGly (K)]AELISGPR_.2;_DK[GlyGly (K)]AELISGPR_.3	_DK[GlyGly (K): 100%]AELISGPR_	_DK[GlyGly (K)]AELISGPR_.2;_DK[GlyGly (K)]AELISGPR_.3
13.6949	14.4473	14.0587	13.9313	14.6262	14.9337	14.7314	14.3764	K	+	1.75427	0.633925	3.24353	GINM1	Glycoprotein integral membrane protein 1	Q9NU53	GINM1_HUMAN	321	_AENLEDK[GlyGly (K)]TC[Carbamidomethyl (C)]I_.2	_AENLEDK[GlyGly (K): 100%]TC[Carbamidomethyl (C): 100%]I_	_AENLEDK[GlyGly (K)]TCI_.2
16.7335	17.1687	16.8398	16.4797	17.3334	17.9427	17.2617	17.3609	K	+	1.703	0.669252	3.14999	GINM1	Glycoprotein integral membrane protein 1	Q9NU53	GINM1_HUMAN	302	_VDVIPVTAINLYPDGPEK[GlyGly (K)]R_.3	_VDVIPVTAINLYPDGPEK[GlyGly (K): 100%]R_	_VDVIPVTAINLYPDGPEK[GlyGly (K)]R_.3
14.8271	15.4592	14.8421	14.9679	14.9495	15.2298	15.0166	14.8781	K		0.0112585	-0.00557518	-0.0334387	GINM1	Glycoprotein integral membrane protein 1	Q9NU53	GINM1_HUMAN	295	_GILQLDK[GlyGly (K)]VDVIPVTAINLYPDGPEK_.3	_GILQLDK[GlyGly (K): 100%]VDVIPVTAINLYPDGPEK_	_GILQLDK[GlyGly (K)]VDVIPVTAINLYPDGPEK_.3
11.1205	12.377	11.3307	11.9355	11.9586	12.1563	11.5792	11.4968	K		0.12228	0.106809	0.327234	GINS1	DNA replication complex GINS protein PSF1	Q14691	PSF1_HUMAN	56	_SDLIPTIK[GlyGly (K)]FR_.3	_SDLIPTIK[GlyGly (K): 100%]FR_	_SDLIPTIK[GlyGly (K)]FR_.3
9.94648	10.546	10.0751	10.2161	10.5723	11.6767	10.2171	11.3081	K		1.0883	0.747659	2.08998	GINS3	DNA replication complex GINS protein PSF3	Q9BRX5	PSF3_HUMAN	66	_LELPLWLAK[GlyGly (K)]GLFDNK_.3	_LELPLWLAK[GlyGly (K): 100%]GLFDNK_	_LELPLWLAK[GlyGly (K)]GLFDNK_.3
10.2211	12.4732	11.8075	11.6279	13.196	11.8494	12.5851	13.174	K		1.06479	1.16868	2.05084	GIPC1	PDZ domain-containing protein GIPC1	O14908	GIPC1_HUMAN	10	_K[GlyGly (K)]APPLVENEEAEPGR_.3	_K[GlyGly (K): 100%]APPLVENEEAEPGR_	_K[GlyGly (K)]APPLVENEEAEPGR_.3
14.1145	15.1661	14.5325	14.3302	15.0247	15.8925	14.5848	15.2346	K		0.931846	0.648297	1.82998	GIPC1	PDZ domain-containing protein GIPC1	O14908	GIPC1_HUMAN	73	_IEGFTNVK[GlyGly (K)]ELYGK_.3	_IEGFTNVK[GlyGly (K): 100%]ELYGK_	_IEGFTNVK[GlyGly (K)]ELYGK_.3
16.9838	17.1323	16.9221	16.8024	13.2206	15.4528	13.8337	15.1783	K	+	2.48436	-2.53883	-4.71401	GJA1	Gap junction alpha-1 protein	P17302	CXA1_HUMAN	346	_K[GlyGly (K)]LAAGHELQPLAIVDQR_.3;_K[GlyGly (K)]LAAGHELQPLAIVDQR_.4	_K[GlyGly (K): 100%]LAAGHELQPLAIVDQR_	_K[GlyGly (K)]LAAGHELQPLAIVDQR_.3;_K[GlyGly (K)]LAAGHELQPLAIVDQR_.4
15.8348	16.4698	16.1378	15.8572	16.7675	16.9306	16.3379	17.1294	K	+	1.72561	0.716432	3.19111	GJA1	Gap junction alpha-1 protein	P17302	CXA1_HUMAN	244	_SDPYHATSGALSPAK[GlyGly (K)]DC[Carbamidomethyl (C)]GSQK_.3;_SDPYHATSGALSPAK[GlyGly (K)]DC[Carbamidomethyl (C)]GSQK_.4	_SDPYHATSGALSPAK[GlyGly (K): 100%]DC[Carbamidomethyl (C): 100%]GSQK_	_SDPYHATSGALSPAK[GlyGly (K)]DCGSQK_.3;_SDPYHATSGALSPAK[GlyGly (K)]DCGSQK_.4
15.0871	14.368	15.6143	15.4149	15.7594	16.8742	16.0381	15.9599	K	+	1.51714	1.03683	2.81887	GJA1	Gap junction alpha-1 protein	P17302	CXA1_HUMAN	135	_FK[GlyGly (K)]YGIEEHGK_.3;_FK[GlyGly (K)]YGIEEHGK_.4	_FK[GlyGly (K): 100%]YGIEEHGK_	_FK[GlyGly (K)]YGIEEHGK_.3;_FK[GlyGly (K)]YGIEEHGK_.4
14.7894	15.5541	15.4152	14.6173	16.197	16.8319	15.1553	16.0399	K		1.22423	0.962032	2.31727	GJA1	Gap junction alpha-1 protein	P17302	CXA1_HUMAN	110	_EEELK[GlyGly (K)]VAQTDGVNVDM[Oxidation (M)]HLK_.3;_EEELK[GlyGly (K)]VAQTDGVNVDM[Oxidation (M)]HLK_.4	_EEELK[GlyGly (K): 100%]VAQTDGVNVDM[Oxidation (M): 100%]HLK_	_EEELK[GlyGly (K)]VAQTDGVNVDMHLK_.3;_EEELK[GlyGly (K)]VAQTDGVNVDMHLK_.4
13.8105	14.3304	13.5503	13.916	11.5466	13.647	11.0663	13.6505	K		1.05111	-1.42418	-2.02809	GJA1	Gap junction alpha-1 protein	P17302	CXA1_HUMAN	137	_YGIEEHGK[GlyGly (K)]VK_.3	_YGIEEHGK[GlyGly (K): 100%]VK_	_YGIEEHGK[GlyGly (K)]VK_.3
14.3026	15.2816	14.633	14.2236	14.7533	14.6072	14.2141	15.2482	K		0.109721	0.0954788	0.296635	GJA1	Gap junction alpha-1 protein	P17302	CXA1_HUMAN	242	_GK[GlyGly (K)]SDPYHATSGALSPAK_.3;_GK[GlyGly (K)]SDPYHATSGALSPAK_.4	_GK[GlyGly (K): 100%]SDPYHATSGALSPAK_	_GK[GlyGly (K)]SDPYHATSGALSPAK_.3;_GK[GlyGly (K)]SDPYHATSGALSPAK_.4
10.2939	12.8376	11.5365	9.9915	11.9975	11.5472	10.2381	11.0447	K		0.0189695	0.0419862	0.0558675	GJA1	Gap junction alpha-1 protein	P17302	CXA1_HUMAN	10	_LLDK[GlyGly (K)]VQAYSTAGGK_.3	_LLDK[GlyGly (K): 100%]VQAYSTAGGK_	_LLDK[GlyGly (K)]VQAYSTAGGK_.3
10.5858	14.0699	10.0056	13.093	13.9106	13.849	13.522	13.418	K		0.892586	1.73632	1.7647	GMFB	Glia maturation factor beta	P60983	GMFB_HUMAN	111	_LVQTAELTK[GlyGly (K)]VFEIR_.3	_LVQTAELTK[GlyGly (K): 100%]VFEIR_	_LVQTAELTK[GlyGly (K)]VFEIR_.3
9.81669	9.98505	12.1262	11.5741	13.2136	11.617	13.3316	12.1076	K		1.25941	1.69196	2.37652	GMPPA	Mannose-1-phosphate guanyltransferase alpha;Isoform of Q96IJ6, Isoform 2 of Mannose-1-phosphate guanyltransferase alpha	Q96IJ6;Q96IJ6-2	GMPPA_HUMAN;GMPPA-2_HUMAN	393;446	_IPAEVLILNSIVLPHK[GlyGly (K)]ELSR_.4	_IPAEVLILNSIVLPHK[GlyGly (K): 100%]ELSR_	_IPAEVLILNSIVLPHK[GlyGly (K)]ELSR_.4
16.2165	16.4886	16.2292	15.3127	17.0532	17.5989	16.6313	17.4488	K	+	1.8015	1.12129	3.33063	GNA11	Guanine nucleotide-binding protein subunit alpha-11	P29992	GNA11_HUMAN	99	_ILYK[GlyGly (K)]YEQNK_.2;_ILYK[GlyGly (K)]YEQNK_.3	_ILYK[GlyGly (K): 100%]YEQNK_	_ILYK[GlyGly (K)]YEQNK_.2;_ILYK[GlyGly (K)]YEQNK_.3
13.463	13.9218	13.9887	13.3913	16.2981	17.2992	15.9052	16.6772	K	+	3.84945	2.85373	8.53924	GNA13	Guanine nucleotide-binding protein subunit alpha-13	Q14344	GNA13_HUMAN	205	_GIHEYDFEIK[GlyGly (K)]NVPFK_.3;_GIHEYDFEIK[GlyGly (K)]NVPFK_.4	_GIHEYDFEIK[GlyGly (K): 100%]NVPFK_	_GIHEYDFEIK[GlyGly (K)]NVPFK_.3;_GIHEYDFEIK[GlyGly (K)]NVPFK_.4
13.1898	13.8626	12.8508	13.4098	15.0683	16.0521	15.3663	16.2097	K	+	3.3028	2.34584	6.79348	GNA13	Guanine nucleotide-binding protein subunit alpha-13	Q14344	GNA13_HUMAN	364	_DTILHDNLK[GlyGly (K)]QLM[Oxidation (M)]LQ_.3	_DTILHDNLK[GlyGly (K): 100%]QLM[Oxidation (M): 100%]LQ_	_DTILHDNLK[GlyGly (K)]QLMLQ_.3
14.0449	13.9575	13.5099	13.3893	17.0061	17.5489	16.6001	17.2642	K	+	4.90736	3.3794	13.0681	GNAI1	Guanine nucleotide-binding protein G(i) subunit alpha-1	P63096	GNAI1_HUMAN	91	_LK[GlyGly (K)]IDFGDSAR_.2;_LK[GlyGly (K)]IDFGDSAR_.3	_LK[GlyGly (K): 100%]IDFGDSAR_	_LK[GlyGly (K)]IDFGDSAR_.2;_LK[GlyGly (K)]IDFGDSAR_.3
12.2382	12.7846	12.1211	12.5317	14.3841	14.8049	13.9791	14.9578	K	+	3.67102	2.11257	7.93221	GNAI1	Guanine nucleotide-binding protein G(i) subunit alpha-1	P63096	GNAI1_HUMAN	33	_EVK[GlyGly (K)]LLLLGAGESGK_.3	_EVK[GlyGly (K): 100%]LLLLGAGESGK_	_EVK[GlyGly (K)]LLLLGAGESGK_.3
14.3975	14.4811	14.4483	14.3129	15.5129	16.1425	15.228	15.5945	K	+	3.09531	1.20953	6.21246	GNAI1	Guanine nucleotide-binding protein G(i) subunit alpha-1	P63096	GNAI1_HUMAN	331	_NVQFVFDAVTDVIIK[GlyGly (K)]NNLK_.3	_NVQFVFDAVTDVIIK[GlyGly (K): 100%]NNLK_	_NVQFVFDAVTDVIIK[GlyGly (K)]NNLK_.3
14.2153	14.936	15.5539	14.5352	11.2458	14.083	10.6378	12.5028	K	+	1.78839	-2.69275	-3.30636	GNAI1	Guanine nucleotide-binding protein G(i) subunit alpha-1	P63096	GNAI1_HUMAN	181	_TTGIVETHFTFK[GlyGly (K)]DLHFK_.3;_TTGIVETHFTFK[GlyGly (K)]DLHFK_.4	_TTGIVETHFTFK[GlyGly (K): 100%]DLHFK_	_TTGIVETHFTFK[GlyGly (K)]DLHFK_.3;_TTGIVETHFTFK[GlyGly (K)]DLHFK_.4
12.4301	12.7078	11.8313	13.8121	13.3066	13.4718	10.5832	12.8453	K		0.0648348	-0.143589	-0.182339	GNAI3	Guanine nucleotide-binding protein G(i) subunit alpha	P08754	GNAI3_HUMAN	181	_TTGIVETHFTFK[GlyGly (K)]DLYFK_.3;_TTGIVETHFTFK[GlyGly (K)]DLYFK_.4	_TTGIVETHFTFK[GlyGly (K): 100%]DLYFK_	_TTGIVETHFTFK[GlyGly (K)]DLYFK_.3;_TTGIVETHFTFK[GlyGly (K)]DLYFK_.4
13.7711	14.2034	13.6938	13.493	16.2015	16.6802	16.178	16.4059	K	+	5.00571	2.5761	13.5859	GNAS	Isoform of Q5JWF2, Guanine nucleotide-binding protein G(s) subunit alpha isoforms short;Isoform of Q5JWF2, Isoform Gnas-2 of Guanine nucleotide-binding protein G(s) subunit alpha isoforms short;Isoform of Q5JWF2, Isoform 3 of Guanine nucleotide-binding protein G(s) subunit alpha isoforms short;Isoform of Q5JWF2, Isoform 4 of Guanine nucleotide-binding protein G(s) subunit alpha isoforms short;Gua…	P63092;P63092-2;P63092-3;P63092-4;Q5JWF2;Q5JWF2-2	GNAS2_HUMAN;GNAS2-2_HUMAN;GNAS2-3_HUMAN;GNAS2-4_HUMAN;GNAS1_HUMAN;GNAS1-2_HUMAN	202;188;187;203;845;831	_VLTSGIFETK[GlyGly (K)]FQVDK_.2;_VLTSGIFETK[GlyGly (K)]FQVDK_.3	_VLTSGIFETK[GlyGly (K): 100%]FQVDK_	_VLTSGIFETK[GlyGly (K)]FQVDK_.2;_VLTSGIFETK[GlyGly (K)]FQVDK_.3
14.56	15.3133	15.026	14.8689	16.8914	17.519	16.9678	17.4063	K	+	4.27865	2.25408	10.1688	GNAS	Isoform of Q5JWF2, Guanine nucleotide-binding protein G(s) subunit alpha isoforms short;Isoform of Q5JWF2, Isoform Gnas-2 of Guanine nucleotide-binding protein G(s) subunit alpha isoforms short;Isoform of Q5JWF2, Isoform 3 of Guanine nucleotide-binding protein G(s) subunit alpha isoforms short;Isoform of Q5JWF2, Isoform 4 of Guanine nucleotide-binding protein G(s) subunit alpha isoforms short;Gua…	P63092;P63092-2;P63092-3;P63092-4;Q5JWF2;Q5JWF2-2	GNAS2_HUMAN;GNAS2-2_HUMAN;GNAS2-3_HUMAN;GNAS2-4_HUMAN;GNAS1_HUMAN;GNAS1-2_HUMAN	182;168;167;183;825;811	_IDVIK[GlyGly (K)]QADYVPSDQDLLR_.2;_IDVIK[GlyGly (K)]QADYVPSDQDLLR_.3	_IDVIK[GlyGly (K): 100%]QADYVPSDQDLLR_	_IDVIK[GlyGly (K)]QADYVPSDQDLLR_.2;_IDVIK[GlyGly (K)]QADYVPSDQDLLR_.3
11.3461	10.4034	11.9788	10.3498	15.0012	15.7167	15.3316	15.0453	K	+	4.23195	4.25421	9.97891	GNAS	Isoform of Q5JWF2, Guanine nucleotide-binding protein G(s) subunit alpha isoforms short;Isoform of Q5JWF2, Isoform Gnas-2 of Guanine nucleotide-binding protein G(s) subunit alpha isoforms short;Isoform of Q5JWF2, Isoform 3 of Guanine nucleotide-binding protein G(s) subunit alpha isoforms short;Isoform of Q5JWF2, Isoform 4 of Guanine nucleotide-binding protein G(s) subunit alpha isoforms short;Gua…	P63092;P63092-2;P63092-3;P63092-4;Q5JWF2;Q5JWF2-2	GNAS2_HUMAN;GNAS2-2_HUMAN;GNAS2-3_HUMAN;GNAS2-4_HUMAN;GNAS1_HUMAN;GNAS1-2_HUMAN	97;83;82;98;740;726	_NNLK[GlyGly (K)]EAIETIVAAM[Oxidation (M)]SNLVPPVELANPENQFR_.3;_NNLK[GlyGly (K)]EAIETIVAAM[Oxidation (M)]SNLVPPVELANPENQFR_.4	_NNLK[GlyGly (K): 100%]EAIETIVAAM[Oxidation (M): 100%]SNLVPPVELANPENQFR_	_NNLK[GlyGly (K)]EAIETIVAAMSNLVPPVELANPENQFR_.3;_NNLK[GlyGly (K)]EAIETIVAAMSNLVPPVELANPENQFR_.4
10.3011	10.9369	9.94364	9.84808	13.5703	14.8538	13.7183	14.9028	K	+	4.036	4.00384	9.21664	GNAS	Isoform of Q5JWF2, Guanine nucleotide-binding protein G(s) subunit alpha isoforms short;Isoform of Q5JWF2, Isoform Gnas-2 of Guanine nucleotide-binding protein G(s) subunit alpha isoforms short;Isoform of Q5JWF2, Isoform 3 of Guanine nucleotide-binding protein G(s) subunit alpha isoforms short;Isoform of Q5JWF2, Isoform 4 of Guanine nucleotide-binding protein G(s) subunit alpha isoforms short;Gua…	P63092;P63092-2;P63092-3;P63092-4;Q5JWF2;Q5JWF2-2	GNAS2_HUMAN;GNAS2-2_HUMAN;GNAS2-3_HUMAN;GNAS2-4_HUMAN;GNAS1_HUMAN;GNAS1-2_HUMAN	301;287;286;302;944;930	_VLAGK[GlyGly (K)]SK[GlyGly (K)]IEDYFPEFAR_.3;_VLAGK[GlyGly (K)]SK[GlyGly (K)]IEDYFPEFAR_.4	_VLAGK[GlyGly (K): 100%]SK[GlyGly (K): 100%]IEDYFPEFAR_	_VLAGK[GlyGly (K)]SK[GlyGly (K)]IEDYFPEFAR_.3;_VLAGK[GlyGly (K)]SK[GlyGly (K)]IEDYFPEFAR_.4
16.0229	16.387	16.2213	16.0977	17.8572	18.7141	17.818	18.3075	K	+	3.9272	1.99196	8.81606	GNAS	Isoform of Q5JWF2, Guanine nucleotide-binding protein G(s) subunit alpha isoforms short;Isoform of Q5JWF2, Isoform Gnas-2 of Guanine nucleotide-binding protein G(s) subunit alpha isoforms short;Isoform of Q5JWF2, Isoform 3 of Guanine nucleotide-binding protein G(s) subunit alpha isoforms short;Isoform of Q5JWF2, Isoform 4 of Guanine nucleotide-binding protein G(s) subunit alpha isoforms short;Gua…	P63092;P63092-2;P63092-3;P63092-4;Q5JWF2;Q5JWF2-2	GNAS2_HUMAN;GNAS2-2_HUMAN;GNAS2-3_HUMAN;GNAS2-4_HUMAN;GNAS1_HUMAN;GNAS1-2_HUMAN	306;292;291;307;949;935	_SK[GlyGly (K)]IEDYFPEFAR_.2;_SK[GlyGly (K)]IEDYFPEFAR_.3	_SK[GlyGly (K): 100%]IEDYFPEFAR_	_SK[GlyGly (K)]IEDYFPEFAR_.2;_SK[GlyGly (K)]IEDYFPEFAR_.3
13.9183	14.2721	14.155	13.6675	15.5326	16.3526	15.5566	16.0178	K	+	3.6336	1.86172	7.80972	GNAS	Isoform of Q5JWF2, Guanine nucleotide-binding protein G(s) subunit alpha isoforms short;Isoform of Q5JWF2, Isoform Gnas-2 of Guanine nucleotide-binding protein G(s) subunit alpha isoforms short;Isoform of Q5JWF2, Isoform 3 of Guanine nucleotide-binding protein G(s) subunit alpha isoforms short;Isoform of Q5JWF2, Isoform 4 of Guanine nucleotide-binding protein G(s) subunit alpha isoforms short;Gua…	P63092;P63092-2;P63092-3;P63092-4;Q5JWF2;Q5JWF2-2	GNAS2_HUMAN;GNAS2-2_HUMAN;GNAS2-3_HUMAN;GNAS2-4_HUMAN;GNAS1_HUMAN;GNAS1-2_HUMAN	43;686	_LLLLGAGESGK[GlyGly (K)]STIVK_.2;_LLLLGAGESGK[GlyGly (K)]STIVK_.3	_LLLLGAGESGK[GlyGly (K): 100%]STIVK_	_LLLLGAGESGK[GlyGly (K)]STIVK_.2;_LLLLGAGESGK[GlyGly (K)]STIVK_.3
10.2878	10.3349	11.5085	9.92976	13.5703	14.8538	13.7183	14.9028	K	+	3.55483	3.74602	7.55701	GNAS	Isoform of Q5JWF2, Guanine nucleotide-binding protein G(s) subunit alpha isoforms short;Isoform of Q5JWF2, Isoform Gnas-2 of Guanine nucleotide-binding protein G(s) subunit alpha isoforms short;Isoform of Q5JWF2, Isoform 3 of Guanine nucleotide-binding protein G(s) subunit alpha isoforms short;Isoform of Q5JWF2, Isoform 4 of Guanine nucleotide-binding protein G(s) subunit alpha isoforms short;Gua…	P63092;P63092-2;P63092-3;P63092-4;Q5JWF2;Q5JWF2-2	GNAS2_HUMAN;GNAS2-2_HUMAN;GNAS2-3_HUMAN;GNAS2-4_HUMAN;GNAS1_HUMAN;GNAS1-2_HUMAN	301;287;286;302;944;930	_VLAGK[GlyGly (K)]SK[GlyGly (K)]IEDYFPEFAR_.3;_VLAGK[GlyGly (K)]SK[GlyGly (K)]IEDYFPEFAR_.4	_VLAGK[GlyGly (K): 100%]SK[GlyGly (K): 100%]IEDYFPEFAR_	_VLAGK[GlyGly (K)]SK[GlyGly (K)]IEDYFPEFAR_.3;_VLAGK[GlyGly (K)]SK[GlyGly (K)]IEDYFPEFAR_.4
10.434	12.1472	9.96572	10.1477	14.4323	14.7785	14.3465	15.5936	K	+	3.42202	4.11407	7.14637	GNAS	Isoform of Q5JWF2, Guanine nucleotide-binding protein G(s) subunit alpha isoforms short;Isoform of Q5JWF2, Isoform Gnas-2 of Guanine nucleotide-binding protein G(s) subunit alpha isoforms short;Isoform of Q5JWF2, Isoform 3 of Guanine nucleotide-binding protein G(s) subunit alpha isoforms short;Isoform of Q5JWF2, Isoform 4 of Guanine nucleotide-binding protein G(s) subunit alpha isoforms short;Gua…	P63092;P63092-2;P63092-3;P63092-4;Q5JWF2;Q5JWF2-2	GNAS2_HUMAN;GNAS2-2_HUMAN;GNAS2-3_HUMAN;GNAS2-4_HUMAN;GNAS1_HUMAN;GNAS1-2_HUMAN	92;78;77;93;735;721	_VQDIK[GlyGly (K)]NNLK_.2;_VQDIK[GlyGly (K)]NNLK_.3	_VQDIK[GlyGly (K): 100%]NNLK_	_VQDIK[GlyGly (K)]NNLK_.2;_VQDIK[GlyGly (K)]NNLK_.3
10.3936	10.0371	10.2789	10.2136	12.0383	13.1395	13.0611	11.7425	K	+	3.10779	2.26459	6.24625	GNAS	Isoform of Q5JWF2, Guanine nucleotide-binding protein G(s) subunit alpha isoforms short;Isoform of Q5JWF2, Isoform Gnas-2 of Guanine nucleotide-binding protein G(s) subunit alpha isoforms short;Isoform of Q5JWF2, Isoform 3 of Guanine nucleotide-binding protein G(s) subunit alpha isoforms short;Isoform of Q5JWF2, Isoform 4 of Guanine nucleotide-binding protein G(s) subunit alpha isoforms short;Gua…	P63092;P63092-2;P63092-3;P63092-4;Q5JWF2;Q5JWF2-2	GNAS2_HUMAN;GNAS2-2_HUMAN;GNAS2-3_HUMAN;GNAS2-4_HUMAN;GNAS1_HUMAN;GNAS1-2_HUMAN	284;270;269;285;927;913	_TISVILFLNK[GlyGly (K)]QDLLAEK[GlyGly (K)]VLAGK_.3;_TISVILFLNK[GlyGly (K)]QDLLAEK[GlyGly (K)]VLAGK_.4	_TISVILFLNK[GlyGly (K): 100%]QDLLAEK[GlyGly (K): 100%]VLAGK_	_TISVILFLNK[GlyGly (K)]QDLLAEK[GlyGly (K)]VLAGK_.3;_TISVILFLNK[GlyGly (K)]QDLLAEK[GlyGly (K)]VLAGK_.4
15.1136	15.8263	15.1846	15.0596	16.4534	17.2454	16.6347	16.9968	K	+	3.05099	1.53656	6.09352	GNAS	Isoform of Q5JWF2, Guanine nucleotide-binding protein G(s) subunit alpha isoforms short;Isoform of Q5JWF2, Isoform Gnas-2 of Guanine nucleotide-binding protein G(s) subunit alpha isoforms short;Isoform of Q5JWF2, Isoform 3 of Guanine nucleotide-binding protein G(s) subunit alpha isoforms short;Isoform of Q5JWF2, Isoform 4 of Guanine nucleotide-binding protein G(s) subunit alpha isoforms short;Gua…	P63092;P63092-2;P63092-3;P63092-4;Q5JWF2;Q5JWF2-2	GNAS2_HUMAN;GNAS2-2_HUMAN;GNAS2-3_HUMAN;GNAS2-4_HUMAN;GNAS1_HUMAN;GNAS1-2_HUMAN	294;280;279;295;937;923	_QDLLAEK[GlyGly (K)]VLAGK_.2;_QDLLAEK[GlyGly (K)]VLAGK_.3	_QDLLAEK[GlyGly (K): 100%]VLAGK_	_QDLLAEK[GlyGly (K)]VLAGK_.2;_QDLLAEK[GlyGly (K)]VLAGK_.3
10.8657	10.9765	10.5106	9.47766	12.4513	13.1941	11.8384	12.4627	K	+	2.43871	2.02901	4.6131	GNAS	Isoform of Q5JWF2, Guanine nucleotide-binding protein G(s) subunit alpha isoforms short;Isoform of Q5JWF2, Isoform Gnas-2 of Guanine nucleotide-binding protein G(s) subunit alpha isoforms short;Isoform of Q5JWF2, Isoform 3 of Guanine nucleotide-binding protein G(s) subunit alpha isoforms short;Isoform of Q5JWF2, Isoform 4 of Guanine nucleotide-binding protein G(s) subunit alpha isoforms short;Gua…	P63092;P63092-2;P63092-3;P63092-4;Q5JWF2;Q5JWF2-2	GNAS2_HUMAN;GNAS2-2_HUMAN;GNAS2-3_HUMAN;GNAS2-4_HUMAN;GNAS1_HUMAN;GNAS1-2_HUMAN	89;75;74;90;732;718	_ATK[GlyGly (K)]VQDIK_.2	_ATK[GlyGly (K): 100%]VQDIK_	_ATK[GlyGly (K)]VQDIK_.2
9.71826	10.6922	11.0762	10.9485	12.0383	13.1395	13.0611	11.7425	K	+	2.15686	1.8866	4.01877	GNAS	Isoform of Q5JWF2, Guanine nucleotide-binding protein G(s) subunit alpha isoforms short;Isoform of Q5JWF2, Isoform Gnas-2 of Guanine nucleotide-binding protein G(s) subunit alpha isoforms short;Isoform of Q5JWF2, Isoform 3 of Guanine nucleotide-binding protein G(s) subunit alpha isoforms short;Isoform of Q5JWF2, Isoform 4 of Guanine nucleotide-binding protein G(s) subunit alpha isoforms short;Gua…	P63092;P63092-2;P63092-3;P63092-4;Q5JWF2;Q5JWF2-2	GNAS2_HUMAN;GNAS2-2_HUMAN;GNAS2-3_HUMAN;GNAS2-4_HUMAN;GNAS1_HUMAN;GNAS1-2_HUMAN	284;270;269;285;927;913	_TISVILFLNK[GlyGly (K)]QDLLAEK[GlyGly (K)]VLAGK_.3;_TISVILFLNK[GlyGly (K)]QDLLAEK[GlyGly (K)]VLAGK_.4	_TISVILFLNK[GlyGly (K): 100%]QDLLAEK[GlyGly (K): 100%]VLAGK_	_TISVILFLNK[GlyGly (K)]QDLLAEK[GlyGly (K)]VLAGK_.3;_TISVILFLNK[GlyGly (K)]QDLLAEK[GlyGly (K)]VLAGK_.4
14.1311	14.5037	13.917	11.3572	16.3667	16.5733	16.3711	16.0446	K	+	2.12057	2.86167	3.9456	GNAS	Isoform of Q5JWF2, Guanine nucleotide-binding protein G(s) subunit alpha isoforms short;Isoform of Q5JWF2, Isoform Gnas-2 of Guanine nucleotide-binding protein G(s) subunit alpha isoforms short;Isoform of Q5JWF2, Isoform 3 of Guanine nucleotide-binding protein G(s) subunit alpha isoforms short;Isoform of Q5JWF2, Isoform 4 of Guanine nucleotide-binding protein G(s) subunit alpha isoforms short;Gua…	P63092;P63092-2;P63092-3;P63092-4;Q5JWF2;Q5JWF2-2	GNAS2_HUMAN;GNAS2-2_HUMAN;GNAS2-3_HUMAN;GNAS2-4_HUMAN;GNAS1_HUMAN;GNAS1-2_HUMAN	284;270;269;285;927;913	_TISVILFLNK[GlyGly (K)]QDLLAEK_.2;_TISVILFLNK[GlyGly (K)]QDLLAEK_.3	_TISVILFLNK[GlyGly (K): 100%]QDLLAEK_	_TISVILFLNK[GlyGly (K)]QDLLAEK_.2;_TISVILFLNK[GlyGly (K)]QDLLAEK_.3
9.98222	10.828	9.94054	11.9184	13.9714	15.3491	14.3194	11.6442	K	+	1.87409	3.15373	3.46635	GNAS	Isoform of Q5JWF2, Guanine nucleotide-binding protein G(s) subunit alpha isoforms short;Isoform of Q5JWF2, Isoform Gnas-2 of Guanine nucleotide-binding protein G(s) subunit alpha isoforms short;Isoform of Q5JWF2, Isoform 3 of Guanine nucleotide-binding protein G(s) subunit alpha isoforms short;Isoform of Q5JWF2, Isoform 4 of Guanine nucleotide-binding protein G(s) subunit alpha isoforms short;Gua…	P63092;P63092-2;P63092-3;P63092-4;Q5JWF2;Q5JWF2-2	GNAS2_HUMAN;GNAS2-2_HUMAN;GNAS2-3_HUMAN;GNAS2-4_HUMAN;GNAS1_HUMAN;GNAS1-2_HUMAN	212;198;197;213;855;841	_FQVDK[GlyGly (K)]VNFHM[Oxidation (M)]FDVGGQR_.3;_FQVDK[GlyGly (K)]VNFHM[Oxidation (M)]FDVGGQR_.4	_FQVDK[GlyGly (K): 100%]VNFHM[Oxidation (M): 100%]FDVGGQR_	_FQVDK[GlyGly (K)]VNFHMFDVGGQR_.3;_FQVDK[GlyGly (K)]VNFHMFDVGGQR_.4
14.2262	15.0329	14.3663	14.0342	13.4544	14.6662	14.119	14.5736	K		0.244562	-0.211595	-0.601649	GNB2	Guanine nucleotide-binding protein G(I)/G(S)/G(T) subunit beta-2	P62879	GBB2_HUMAN	23	_K[GlyGly (K)]AC[Carbamidomethyl (C)]GDSTLTQITAGLDPVGR_.3	_K[GlyGly (K): 100%]AC[Carbamidomethyl (C): 100%]GDSTLTQITAGLDPVGR_	_K[GlyGly (K)]ACGDSTLTQITAGLDPVGR_.3
15.8448	16.245	15.9991	15.4339	11.4775	15.2695	11.7244	11.6023	K	+	1.94419	-3.36227	-3.59965	GNG12	Guanine nucleotide-binding protein G(I)/G(S)/G(O) subunit gamma-12	Q9UBI6	GBG12_HUMAN	49	_SDPLLIGIPTSENPFK[GlyGly (K)]DK_.3	_SDPLLIGIPTSENPFK[GlyGly (K): 100%]DK_	_SDPLLIGIPTSENPFK[GlyGly (K)]DK_.3
10.5166	11.8983	10.5569	11.9144	13.007	13.9072	10.4945	12.3593	K		0.723616	1.22042	1.48156	GNPDA1	Glucosamine-6-phosphate isomerase 1	P46926	GNPI1_HUMAN	65	_YVK[GlyGly (K)]TFNM[Oxidation (M)]DEYVGLPR_.3	_YVK[GlyGly (K): 100%]TFNM[Oxidation (M): 100%]DEYVGLPR_	_YVK[GlyGly (K)]TFNMDEYVGLPR_.3
14.8599	15.6842	15.1417	15.1054	15.1492	15.7486	14.7573	14.6799	K		0.144631	-0.114033	-0.380399	GOLGA7	Golgin subfamily A member 7	Q7Z5G4	GOGA7_HUMAN	96	_YIQEQNEK[GlyGly (K)]IYAPQGLLLTDPIER_.3	_YIQEQNEK[GlyGly (K): 100%]IYAPQGLLLTDPIER_	_YIQEQNEK[GlyGly (K)]IYAPQGLLLTDPIER_.3
13.6905	13.7146	13.0646	12.8393	10.8738	11.4904	12.8156	11.5713	K	+	1.91212	-1.6395	-3.53838	GOLT1B	Vesicle transport protein GOT1B	Q9Y3E0	GOT1B_HUMAN	126	_SFVDK[GlyGly (K)]VGESNNM[Oxidation (M)]V_.2	_SFVDK[GlyGly (K): 100%]VGESNNM[Oxidation (M): 100%]V_	_SFVDK[GlyGly (K)]VGESNNMV_.2
14.5844	14.3996	14.0177	10.5307	14.6084	15.2412	15.065	15.3409	K		0.871542	1.68076	1.72966	GOSR1	Isoform of O95249, Golgi SNAP receptor complex member 1;Isoform of O95249, 28 kDa Golgi SNARE protein (Fragment);Golgi SNAP receptor complex member 1;Isoform of O95249, Isoform 2 of Golgi SNAP receptor complex member 1	E9PCW1;G5E9T8;O95249;O95249-2	E9PCW1_HUMAN;G5E9T8_HUMAN;GOSR1_HUMAN;GOSR1-2_HUMAN	158;165;160;95	_TELFLK[GlyGly (K)]EHDHLR_.3;_TELFLK[GlyGly (K)]EHDHLR_.4	_TELFLK[GlyGly (K): 100%]EHDHLR_	_TELFLK[GlyGly (K)]EHDHLR_.3;_TELFLK[GlyGly (K)]EHDHLR_.4
10.2836	11.011	9.46719	11.1067	11.3563	12.3454	11.4417	12.3127	K	+	1.61778	1.39692	2.99668	GPR108	Protein GPR108	Q9NPR9	GP108_HUMAN	423	_HLQDASGTDGK[GlyGly (K)]VAVNLAK_.3	_HLQDASGTDGK[GlyGly (K): 100%]VAVNLAK_	_HLQDASGTDGK[GlyGly (K)]VAVNLAK_.3
9.97475	11.8692	11.087	12.2616	15.3279	15.9061	15.6391	15.4724	K	+	3.76846	4.28824	8.25895	GPRC5A	Retinoic acid-induced protein 3	Q8NFJ5	RAI3_HUMAN	340	_AHAWPSPYK[GlyGly (K)]DYEVK_.3;_AHAWPSPYK[GlyGly (K)]DYEVK_.4	_AHAWPSPYK[GlyGly (K): 100%]DYEVK_	_AHAWPSPYK[GlyGly (K)]DYEVK_.3;_AHAWPSPYK[GlyGly (K)]DYEVK_.4
12.1955	13.7314	12.7668	12.598	13.5618	14.4071	13.1784	13.8058	K		1.15682	0.915366	2.20427	GRB2	Growth factor receptor-bound protein 2	P62993	GRB2_HUMAN	7	_YDFK[GlyGly (K)]ATADDELSFK_.3	_YDFK[GlyGly (K): 100%]ATADDELSFK_	_YDFK[GlyGly (K)]ATADDELSFK_.3
11.7776	13.1568	11.6489	12.6027	11.2776	12.5993	11.1681	12.1049	K		0.4655	-0.508993	-1.03082	GSTO1	Glutathione S-transferase omega-1	P78417	GSTO1_HUMAN	102	_LLPDDPYEK[GlyGly (K)]AC[Carbamidomethyl (C)]QK_.3	_LLPDDPYEK[GlyGly (K): 100%]AC[Carbamidomethyl (C): 100%]QK_	_LLPDDPYEK[GlyGly (K)]ACQK_.3
10.9105	11.4842	10.7859	10.7385	12.8081	12.7518	13.2658	13.582	K	+	3.72505	2.12212	8.11201	GTF2H2;GTF2H2C	General transcription factor IIH subunit 2;General transcription factor IIH subunit 2-like protein	Q13888;Q6P1K8	TF2H2_HUMAN;T2H2L_HUMAN	32	_ATIEDILFK[GlyGly (K)]AK_.3	_ATIEDILFK[GlyGly (K): 100%]AK_	_ATIEDILFK[GlyGly (K)]AK_.3
10.5525	12.0377	10.8912	11.0087	12.1079	13.226	12.1651	10.0475	K		0.468167	0.764104	1.03568	GTF2H2;GTF2H2C	General transcription factor IIH subunit 2;General transcription factor IIH subunit 2-like protein	Q13888;Q6P1K8	TF2H2_HUMAN;T2H2L_HUMAN	24	_EDESGSLK[GlyGly (K)]ATIEDILFK_.3	_EDESGSLK[GlyGly (K): 100%]ATIEDILFK_	_EDESGSLK[GlyGly (K)]ATIEDILFK_.3
9.68514	11.0031	10.8522	11.0743	11.0909	14.2806	14.9166	14.2896	K	+	1.7513	2.9907	3.23808	GTF3C1	General transcription factor 3C polypeptide 1;Isoform of Q12789, Isoform 2 of General transcription factor 3C polypeptide 1	Q12789;Q12789-3	TF3C1_HUMAN;TF3C1-3_HUMAN	1402	_VLAIGDEK[GlyGly (K)]DQTR_.3	_VLAIGDEK[GlyGly (K): 100%]DQTR_	_VLAIGDEK[GlyGly (K)]DQTR_.3
10.0974	10.6962	11.4774	10.7959	13.4033	14.2552	13.9186	13.6936	K	+	4.00591	3.05095	9.10428	GYG1	Glycogenin-1;Isoform of P46976, Isoform GN-1 of Glycogenin-1	P46976;P46976-2	GLYG_HUMAN;GLYG-2_HUMAN	2	_[Acetyl (Protein N-term)]TDQAFVTLTTNDAYAK[GlyGly (K)]GALVLGSSLK_.3	_TDQAFVTLTTNDAYAK[GlyGly (K): 100%]GALVLGSSLK_	_TDQAFVTLTTNDAYAK[GlyGly (K)]GALVLGSSLK_.3
9.91201	13.0997	9.76328	9.1506	11.6478	11.9123	12.3432	11.5939	K		0.7582	1.39289	1.53995	GYS1	Glycogen [starch] synthase, muscle;Isoform of P13807, Isoform 2 of Glycogen [starch] synthase, muscle	P13807;P13807-2	GYS1_HUMAN;GYS1-2_HUMAN	592;528	_LSDLLDWK[GlyGly (K)]YLGR_.3	_LSDLLDWK[GlyGly (K): 100%]YLGR_	_LSDLLDWK[GlyGly (K)]YLGR_.3
9.8464	12.6132	11.9281	11.379	11.8841	12.3829	12.0283	12.1604	K		0.517173	0.672248	1.12398	H1-0	Histone H1.0	P07305	H10_HUMAN	56	_SHYK[GlyGly (K)]VGENADSQIK_.3	_SHYK[GlyGly (K): 100%]VGENADSQIK_	_SHYK[GlyGly (K)]VGENADSQIK_.3
11.0466	11.4454	11.6324	10.795	14.9525	14.7837	14.7045	15.9779	K	+	4.48175	3.87483	11.033	H1-2	Histone H1.2	P16403	H12_HUMAN	2	_[Acetyl (Protein N-term)]SETAPAAPAAAPPAEK[GlyGly (K)]APVK[GlyGly (K)]K_.3	_SETAPAAPAAAPPAEK[GlyGly (K): 100%]APVK[GlyGly (K): 100%]K_	_SETAPAAPAAAPPAEK[GlyGly (K)]APVK[GlyGly (K)]K_.3
11.4903	10.483	11.6324	10.96	14.9525	14.7837	14.7045	15.9779	K	+	4.24164	3.96323	10.0181	H1-2	Histone H1.2	P16403	H12_HUMAN	2	_[Acetyl (Protein N-term)]SETAPAAPAAAPPAEK[GlyGly (K)]APVK[GlyGly (K)]K_.3	_SETAPAAPAAAPPAEK[GlyGly (K): 100%]APVK[GlyGly (K): 100%]K_	_SETAPAAPAAAPPAEK[GlyGly (K)]APVK[GlyGly (K)]K_.3
18.0726	19.1112	19.0758	18.4473	21.0702	21.4073	21.106	21.4935	K	+	4.10019	2.59249	9.4604	H1-2	Histone H1.2	P16403	H12_HUMAN	2	_[Acetyl (Protein N-term)]SETAPAAPAAAPPAEK[GlyGly (K)]APVK_.2;_[Acetyl (Protein N-term)]SETAPAAPAAAPPAEK[GlyGly (K)]APVK_.3;_SETAPAAPAAAPPAEK[GlyGly (K)]APVK_.3	_SETAPAAPAAAPPAEK[GlyGly (K): 100%]APVK_	_SETAPAAPAAAPPAEK[GlyGly (K)]APVK_.2;_SETAPAAPAAAPPAEK[GlyGly (K)]APVK_.3
18.1429	18.9633	18.8497	18.3357	11.5383	12.2152	-0.307772	12.2734	K	+	1.68684	-9.64314	-3.12071	H1-3	Histone H1.3	P16402	H13_HUMAN	2	_[Acetyl (Protein N-term)]SETAPLAPTIPAPAEK[GlyGly (K)]TPVK_.2;_[Acetyl (Protein N-term)]SETAPLAPTIPAPAEK[GlyGly (K)]TPVK_.3	_SETAPLAPTIPAPAEK[GlyGly (K): 100%]TPVK_	_SETAPLAPTIPAPAEK[GlyGly (K)]TPVK_.2;_SETAPLAPTIPAPAEK[GlyGly (K)]TPVK_.3
15.3443	16.1989	15.8651	15.6404	17.2733	17.5583	17.5491	17.7718	K	+	3.85644	1.77591	8.56384	H1-4	Histone H1.4	P10412	H14_HUMAN	64	_K[GlyGly (K)]ALAAAGYDVEK_.2;_K[GlyGly (K)]ALAAAGYDVEK_.3	_K[GlyGly (K): 100%]ALAAAGYDVEK_	_K[GlyGly (K)]ALAAAGYDVEK_.2;_K[GlyGly (K)]ALAAAGYDVEK_.3
17.3193	18.2681	17.7825	17.3294	19.4865	20.1109	19.3367	19.5135	K	+	3.32252	1.93709	6.85085	H1-4	Histone H1.4	P10412	H14_HUMAN	35	_ASGPPVSELITK[GlyGly (K)]AVAASK_.2;_ASGPPVSELITK[GlyGly (K)]AVAASK_.3	_ASGPPVSELITK[GlyGly (K): 100%]AVAASK_	_ASGPPVSELITK[GlyGly (K)]AVAASK_.2;_ASGPPVSELITK[GlyGly (K)]AVAASK_.3
18.2339	19.2171	19.2293	18.4787	20.3851	20.5478	20.3918	20.5841	K	+	3.19275	1.68743	6.48024	H1-4	Histone H1.4	P10412	H14_HUMAN	2	_[Acetyl (Protein N-term)]SETAPAAPAAPAPAEK[GlyGly (K)]TPVK_.2;_[Acetyl (Protein N-term)]SETAPAAPAAPAPAEK[GlyGly (K)]TPVK_.3;_SETAPAAPAAPAPAEK[GlyGly (K)]TPVK_.3	_SETAPAAPAAPAPAEK[GlyGly (K): 100%]TPVK_	_SETAPAAPAAPAPAEK[GlyGly (K)]TPVK_.2;_SETAPAAPAAPAPAEK[GlyGly (K)]TPVK_.3
10.2849	9.9855	10.9009	9.98383	13.3337	12.0087	12.5814	14.2509	K	+	2.68997	2.75494	5.18627	H1-4	Histone H1.4	P10412	H14_HUMAN	91	_GTLVQTK[GlyGly (K)]GTGASGSFK_.3	_GTLVQTK[GlyGly (K): 100%]GTGASGSFK_	_GTLVQTK[GlyGly (K)]GTGASGSFK_.3
10.3362	17.3152	11.0245	11.0608	17.8622	13.3803	14.3775	15.322	K		0.720738	2.80133	1.47669	H1-4	Histone H1.4	P10412	H14_HUMAN	86	_SLVSK[GlyGly (K)]GTLVQTK_.2;_SLVSK[GlyGly (K)]GTLVQTK_.3	_SLVSK[GlyGly (K): 100%]GTLVQTK_	_SLVSK[GlyGly (K)]GTLVQTK_.2;_SLVSK[GlyGly (K)]GTLVQTK_.3
18.5018	19.2269	18.8338	18.2469	18.88	18.9622	18.8162	19.2055	K		0.533473	0.263606	1.15299	H1-4	Histone H1.4	P10412	H14_HUMAN	34	_K[GlyGly (K)]ASGPPVSELITK_.2;_K[GlyGly (K)]ASGPPVSELITK_.3	_K[GlyGly (K): 100%]ASGPPVSELITK_	_K[GlyGly (K)]ASGPPVSELITK_.2;_K[GlyGly (K)]ASGPPVSELITK_.3
15.3532	16.2953	15.9653	15.5024	16.0988	15.7204	15.3478	16.6404	K		0.194211	0.172805	0.493166	H1-4	Histone H1.4	P10412	H14_HUMAN	65	_ALAAAGYDVEK[GlyGly (K)]NNSR_.3	_ALAAAGYDVEK[GlyGly (K): 100%]NNSR_	_ALAAAGYDVEK[GlyGly (K)]NNSR_.3
15.2584	16.3152	15.814	15.4549	17.933	18.4667	17.8281	17.9363	K	+	3.84748	2.33042	8.53234	H1-5	Histone H1.5	P16401	H15_HUMAN	38	_ATGPPVSELITK[GlyGly (K)]AVAASK_.3	_ATGPPVSELITK[GlyGly (K): 100%]AVAASK_	_ATGPPVSELITK[GlyGly (K)]AVAASK_.3
[truncated: 2,331 more rows]

## Sheet: WT DMSO vs RSL3 Ubiquitome
WT_DMSO 1	WT_DMSO 2	WT_DMSO 3	WT_DMSO 4	WT_RSL3 1	WT_RSL3 2	WT_RSL3 3	WT_RSL3 4	PTM_0_aa	Student's T-test Significant KO_DMSO_WT_DMSO	-Log Student's T-test p-value KO_DMSO_WT_DMSO	Student's T-test Difference KO_DMSO_WT_DMSO	Student's T-test Test statistic KO_DMSO_WT_DMSO	PG.Genes	PG.ProteinDescriptions	PG.ProteinGroups	PG.ProteinNames	PEP.PeptidePosition	EG.PrecursorId	EG.PTMLocalizationProbabilities	PTM_group
[truncated: 2,998 more rows]

[truncated: 4 more sheets: WT DMSO vs BTZ Ubiquitome, WT vs KO Total Proteome, WT DMSO vs RSL3 Total Proteome, WT DMSO vs BTZ Total Proteome]
